# Supplementary material for: Integrative single-cell RNA-seq analysis of vascularized cerebral organoids
Source: BMC Biol. 2023 Nov 9;21:245. doi: 10.1186/s12915-023-01711-1 (PMC10634128; doi:10.1186/s12915-023-01711-1)
Supplement: Supplementary file 8 — Additional file 8: Table S2. List of genes altered by vascularization. No cut-off p-values are used in this table. [file 12915_2023_1711_MOESM8_ESM.tsv]

gene	p_val	avg_log2FC	pct.1	pct.2	p_val_adj	sample
TTYH1	9.734966372598306e-275	0.8923509126238733	0.537	0.331	2.7669694920836166e-270	hETV2
NTRK2	1.2467628267723104e-270	0.7459954276301263	0.471	0.267	3.543673982534938e-266	hETV2
FRZB	1.1874421099747652e-72	0.702740478630552	0.205	0.122	3.375066709181275e-68	hETV2
MALAT1	0	0.7018092110146403	1	0.999	0	hETV2
TPBG	9.501399364202046e-79	0.6845956284692685	0.396	0.297	2.7005827412871474e-74	hETV2
PSAT1	2.99876613786424e-196	0.6507802923402237	0.663	0.546	8.52339299365153e-192	hETV2
SAT1	7.8647566122905135e-280	0.635320568718833	0.638	0.445	2.2353997719113326e-275	hETV2
MEIS2	1.2533993538669374e-294	0.628882038215743	0.494	0.274	3.5625369834959964e-290	hETV2
EDNRB	0	0.6121579063800962	0.295	0.097	0	hETV2
HERPUD1	5.312544060529158e-273	0.6050469620475645	0.727	0.591	1.5099843983242027e-268	hETV2
CKB	6.661444137711395e-296	0.5866931529843478	0.87	0.705	1.89338226726171e-291	hETV2
PHGDH	2.2948601858145193e-188	0.5786622337758667	0.737	0.639	6.522681106140609e-184	hETV2
SOX2	1.4238149946652753e-228	0.5604083897052144	0.511	0.314	4.046909359337112e-224	hETV2
HOXB9	7.266599604989669e-219	0.5579064658465397	0.298	0.126	2.0653856057262137e-214	hETV2
TMEM161B-AS1	2.5071022093743886e-262	0.5456834651134735	0.561	0.355	7.125936609704825e-258	hETV2
PEA15	3.8660061124397883e-168	0.5257480140379469	0.567	0.415	1.098834917338761e-163	hETV2
CRABP1	6.018136586096571e-38	0.5061255714775634	0.309	0.237	1.7105349618662285e-33	hETV2
PSAP	1.9211565627138098e-281	0.5008210647011537	0.914	0.816	5.460503298201462e-277	hETV2
HOXA9	2.750992237636716e-295	0.4917789121255882	0.286	0.096	7.819145237034838e-291	hETV2
EFNB3	1.79925737745817e-92	0.48683819499217174	0.313	0.204	5.114029243949357e-88	hETV2
DDIT4	1.996793754014122e-138	0.47415830575216633	0.57	0.437	5.675486887034339e-134	hETV2
SHMT2	5.853183772954956e-138	0.4736714114840227	0.54	0.428	1.663650423786987e-133	hETV2
HOXC10	1.6137616253786428e-246	0.47300616603727225	0.305	0.129	4.586794667813716e-242	hETV2
HES6	3.2394258370431735e-7	0.4690703698457521	0.407	0.374	0.009207420056627813	hETV2
SLC3A2	2.84487560231992e-232	0.4652658417542537	0.78	0.658	8.085989924473909e-228	hETV2
EIF1	0	0.4642478651250377	1	0.999	0	hETV2
CCND1	2.327403000958715e-87	0.4602367110493687	0.326	0.222	6.615177549624956e-83	hETV2
EIF1B	0	0.4548301200289726	0.889	0.777	0	hETV2
HES4	3.271791129649488e-92	0.446930438396819	0.589	0.505	9.29941192780274e-88	hETV2
SNHG1	1.9354005011574492e-156	0.44389221970434223	0.493	0.351	5.5009888444398175e-152	hETV2
PANTR1	1.217849988440185e-190	0.43448659840525955	0.372	0.199	3.461495022143538e-186	hETV2
NOVA1	2.9818481283413116e-112	0.42935283735591967	0.643	0.521	8.47530693518451e-108	hETV2
HOXB-AS3	9.089005717104655e-185	0.4279718272326138	0.185	0.06	2.5833680949726562e-180	hETV2
BTG1	3.00969598587971e-214	0.4274002891721447	0.842	0.74	8.5544589006659e-210	hETV2
EIF5	6.863309684493892e-273	0.423378642309465	0.763	0.609	1.9507585116236988e-268	hETV2
ZNF503	2.1740811400682007e-245	0.4192958813586353	0.457	0.256	6.179390824415847e-241	hETV2
HSPA9	4.3808252239441935e-172	0.41660943116064586	0.629	0.502	1.2451619534016582e-167	hETV2
SCUBE2	2.6862835443234203e-230	0.4122128977596095	0.182	0.046	7.635223718030457e-226	hETV2
CD24	1.837927850687614e-121	0.4063776474098728	0.763	0.604	5.2239423300094054e-117	hETV2
YARS	1.2359062973065705e-182	0.40512940118189034	0.595	0.45	3.5128164688344655e-178	hETV2
TAGLN3	7.461145568427956e-130	0.403780208771209	0.568	0.414	2.1206814049142778e-125	hETV2
HES5	4.376475430639959e-212	0.40189211306618666	0.216	0.07	1.2439256116507955e-207	hETV2
SARS	3.1156934870707567e-173	0.4006512801580122	0.707	0.6	8.855735598301211e-169	hETV2
LINC02381	2.597797862240383e-132	0.39405671354095023	0.269	0.146	7.38372086384584e-128	hETV2
RCN2	1.5684694530740542e-256	0.3909093717569754	0.838	0.705	4.458060726472385e-252	hETV2
RTN3	2.7441620085913016e-257	0.390096640384735	0.856	0.676	7.799731677019056e-253	hETV2
HOXB2	1.666752711182493e-292	0.38914040490331336	0.312	0.115	4.737411230994e-288	hETV2
FGFBP3	2.6736020265317846e-45	0.38667791431387905	0.248	0.179	7.599179040011291e-41	hETV2
DDX5	3.968318403773474e-264	0.38224753189609406	0.951	0.903	1.1279151399045345e-259	hETV2
BTG3	1.8738339074449185e-182	0.37578675351222246	0.524	0.361	5.325998115130692e-178	hETV2
GPM6B	1.0348624183874312e-115	0.3754251654778171	0.587	0.431	2.9413894517825957e-111	hETV2
RPS27L	2.816889161001274e-142	0.37420127179947915	0.73	0.607	8.006444062313921e-138	hETV2
RCN1	2.0382801309050166e-99	0.37396107859239036	0.716	0.675	5.793403616071329e-95	hETV2
PTN	6.88433715479829e-64	0.372905098696656	0.775	0.679	1.9567351495083179e-59	hETV2
TMBIM6	1.823339307006481e-206	0.36826189369997686	0.802	0.678	5.182477312304521e-202	hETV2
HOTAIRM1	2.6055281816901564e-299	0.3587398754210578	0.326	0.123	7.405692750817932e-295	hETV2
ADGRG1	6.07818051804342e-211	0.3542754029050888	0.431	0.239	1.727601248643481e-206	hETV2
DDR1	5.462959368470107e-186	0.35065770582385347	0.57	0.39	1.5527369413002587e-181	hETV2
TRIB3	7.672623338309597e-145	0.3502246472447503	0.323	0.181	2.1807897314477366e-140	hETV2
NEAT1	2.2760263119747855e-59	0.34690422662105924	0.469	0.377	6.469149586525933e-55	hETV2
CDKN1A	4.3679406953391635e-63	0.33987269588673164	0.263	0.176	1.2414997838362505e-58	hETV2
EIF4EBP1	9.054838291955201e-44	0.3340317260169914	0.56	0.509	2.5736566877224268e-39	hETV2
NR2F1	1.7775829789082044e-120	0.3326797346059842	0.576	0.422	5.052424100950789e-116	hETV2
ATP1B1	1.66652282775232e-92	0.3243741340669679	0.527	0.405	4.736757833320419e-88	hETV2
CDO1	4.979823215784054e-102	0.32191797169617964	0.501	0.377	1.4154151526223018e-97	hETV2
MSX1	4.501345098062989e-134	0.32037642027475866	0.233	0.112	1.2794173172224434e-129	hETV2
CDH2	2.9038121280027646e-132	0.31996481269304544	0.497	0.353	8.253505211422258e-128	hETV2
MSMO1	2.6512833042340037e-62	0.31634928732925227	0.546	0.456	7.535742535624309e-58	hETV2
SOX4	2.389368106359648e-5	0.3151233170992884	0.787	0.815	0.6791300968706028	hETV2
RMST	2.5686781651883835e-123	0.3148215420415795	0.32	0.188	7.300953948914943e-119	hETV2
PHYHIPL	1.061449129614602e-180	0.31397753887145474	0.376	0.206	3.0169568611035836e-176	hETV2
APLP2	5.6884688855888944e-70	0.31183434966993606	0.569	0.475	1.6168335113509315e-65	hETV2
EFNB1	2.0782701392357537e-123	0.3079425856944431	0.459	0.324	5.907067216749783e-119	hETV2
MIAT	6.266345642774646e-69	0.30576090970438186	0.476	0.37	1.7810834220458376e-64	hETV2
H3F3B	8.575426422728287e-135	0.3032950133679355	0.993	0.983	2.4373934521320608e-130	hETV2
HOXA10	4.850841326321367e-101	0.3014885239683203	0.258	0.149	1.3787546301803222e-96	hETV2
IL13RA2	3.154819837282652e-199	0.2999912196468435	0.153	0.036	8.966944423508481e-195	hETV2
IFRD1	6.722469414400377e-170	0.29931042269641606	0.499	0.329	1.9107274816550192e-165	hETV2
DDIT3	1.734603306503786e-95	0.2955241642263251	0.383	0.262	4.930262978075711e-91	hETV2
CHCHD2	2.3333253336716472e-184	0.2901757784069402	0.605	0.386	6.6320105958949226e-180	hETV2
ID2	7.749762292156625e-44	0.2885349259903689	0.469	0.387	2.2027149362996777e-39	hETV2
FADS1	9.838890013307213e-101	0.28795871790153216	0.492	0.375	2.796507708482309e-96	hETV2
TCEA1	1.15645798420599e-107	0.28694847960503156	0.647	0.543	3.2870005285086855e-103	hETV2
NARS	1.927805179694416e-121	0.28598876171271237	0.583	0.464	5.479400662245439e-117	hETV2
XBP1	1.835137271900612e-92	0.2830533372214623	0.584	0.482	5.21601066792311e-88	hETV2
LYPD1	1.864151574097153e-73	0.2820234386512078	0.322	0.218	5.298478019056338e-69	hETV2
ATF5	4.630661762730989e-47	0.28201571775238304	0.271	0.199	1.316172992821029e-42	hETV2
PTTG1IP	5.211732677406668e-121	0.2789180238621002	0.515	0.383	1.481330778899297e-116	hETV2
TFAP2A	5.056972546185573e-74	0.27864463994442396	0.126	0.057	1.4373433068023255e-69	hETV2
GPC2	2.2413869311226932e-69	0.2781477720811951	0.408	0.308	6.370694074330031e-65	hETV2
TAF7	1.5389207589829622e-136	0.27759324758607606	0.701	0.585	4.374074473257273e-132	hETV2
PFN2	1.3982710391076996e-74	0.2758092706423454	0.827	0.775	3.974305774455814e-70	hETV2
CFAP126	5.951019392607229e-85	0.2756158318660893	0.168	0.082	1.6914582419607527e-80	hETV2
MSI1	4.2808583009904136e-154	0.27440456704176225	0.319	0.172	1.2167483548905053e-149	hETV2
TUBB2B	1.8162588365729168e-104	0.27412292211737066	0.913	0.838	5.162352491191202e-100	hETV2
MASP1	4.2365239274631275e-68	0.271319052745142	0.255	0.16	1.2041471959028447e-63	hETV2
BBC3	2.1214815954241432e-102	0.2709179670500302	0.377	0.252	6.029887138674043e-98	hETV2
OAZ1	1.4469796113572743e-187	0.27059536896104674	0.981	0.951	4.11275014936078e-183	hETV2
WNT7B	8.155716177395852e-129	0.2675452923116327	0.161	0.059	2.3180992091012233e-124	hETV2
EPB41L4A-AS1	8.470001476709814e-100	0.26558851944416906	0.598	0.492	2.4074285197252305e-95	hETV2
CCNG1	1.800353917159074e-97	0.2655078954125315	0.639	0.541	5.117145938741236e-93	hETV2
SESN2	6.736293394483365e-128	0.26349832826217806	0.351	0.214	1.9146566715140067e-123	hETV2
RND3	7.1647909769067745e-71	0.2583415484880272	0.37	0.27	2.0364485393662124e-66	hETV2
WLS	5.904423079678462e-9	0.2583163236635799	0.433	0.415	1.6782141719370094e-4	hETV2
RSL24D1	9.516048829578537e-115	0.25809390334253846	0.851	0.79	2.704746558831108e-110	hETV2
STRAP	2.6099170392127267e-130	0.2554420333055891	0.781	0.679	7.418167200554333e-126	hETV2
C1orf61	5.67755156551876e-99	0.25505514724613554	0.373	0.238	1.6137304814673972e-94	hETV2
RNF187	5.342686846060947e-85	0.254433919367121	0.739	0.662	1.5185518822559029e-80	hETV2
CRB2	3.4419381794106832e-146	0.2540725558860789	0.211	0.089	9.783020887338986e-142	hETV2
AKAP8L	2.1768117486594736e-135	0.25377562395882136	0.503	0.353	6.187152033214822e-131	hETV2
PRNP	1.0437733712621385e-38	0.25252481126576765	0.458	0.384	2.966717053138376e-34	hETV2
MID1IP1	1.434161606053131e-85	0.2497051529325156	0.451	0.345	4.0763175328848146e-81	hETV2
TPPP3	5.138251451987235e-55	0.24909725571275199	0.387	0.292	1.4604452101983318e-50	hETV2
IDI1	2.899102110342254e-47	0.2472704805963044	0.563	0.484	8.240117928225789e-43	hETV2
PAIP2	3.3854487719869455e-119	0.24707412578157362	0.759	0.671	9.622461044618495e-115	hETV2
HOXB5	2.3104670090743722e-127	0.24669841226301822	0.165	0.062	6.567040379892088e-123	hETV2
ARF4	9.21272992516704e-29	0.24551937009391023	0.703	0.667	2.6185342266302278e-24	hETV2
BNIP3L	3.6531745858733654e-110	0.24525087326978523	0.652	0.532	1.0383418125427866e-105	hETV2
FDFT1	4.1152868183548886e-62	0.24524171242997705	0.54	0.453	1.1696879723810099e-57	hETV2
HSPA5	5.4309897368491496e-30	0.24522627684936227	0.586	0.529	1.5436502129046338e-25	hETV2
FJX1	8.62762524056316e-74	0.24427232701847346	0.397	0.291	2.4522299221252674e-69	hETV2
BSCL2	1.9388085254780715e-111	0.24355977955648478	0.73	0.59	5.510675471966322e-107	hETV2
CADM3	2.313214210320678e-102	0.2433805104254525	0.408	0.276	6.574848749994463e-98	hETV2
AARS	1.3709853162548694e-99	0.24217901621649185	0.471	0.35	3.8967515643912155e-95	hETV2
PON2	9.083539996367262e-67	0.24205128553719446	0.364	0.258	2.581814573167467e-62	hETV2
FAM181A	1.912165496072732e-171	0.24068158813810872	0.212	0.08	5.434947989487526e-167	hETV2
HOXB7	1.6737018161023737e-109	0.24050094738459088	0.248	0.132	4.7571626719077764e-105	hETV2
KIF5B	2.705766685348381e-87	0.23984931773584683	0.635	0.541	7.690600649765703e-83	hETV2
MAP1LC3B	1.9247561331881968e-57	0.23952001320142036	0.634	0.551	5.470734357360812e-53	hETV2
ELAVL3	8.844481801095766e-69	0.23944833146903388	0.487	0.371	2.5138670623254495e-64	hETV2
MGST1	3.854970223301099e-120	0.236584890129507	0.379	0.229	1.0956981865688712e-115	hETV2
SOX11	9.392679281588733e-43	0.23634539324056825	0.482	0.398	2.6696812322059654e-38	hETV2
NHLH1	1.0550244252603828e-48	0.2350132047396322	0.112	0.058	2.998695923917586e-44	hETV2
RFX4	1.7520071922631166e-153	0.2348297948547294	0.278	0.136	4.9797300425694565e-149	hETV2
TERF2IP	2.6669845052043253e-84	0.23443946964795903	0.723	0.608	7.580370059142254e-80	hETV2
ATP6V1F	4.4034774865258435e-57	0.23344659619157393	0.825	0.771	1.2516004059952404e-52	hETV2
HOXB6	1.768078234349775e-137	0.2332940716545122	0.211	0.091	5.025408765492365e-133	hETV2
APP	1.9500543688607515e-79	0.23288905291992057	0.794	0.692	5.542639532612914e-75	hETV2
ISYNA1	3.357089813298722e-60	0.23081299098210684	0.629	0.55	9.541856376338956e-56	hETV2
CNTFR	2.324430704777396e-100	0.2297112849636337	0.5	0.366	6.606729392188792e-96	hETV2
GHITM	5.3929067172414556e-89	0.22959120097341412	0.69	0.608	1.532825876241539e-84	hETV2
SLC7A5	3.3387480205195336e-99	0.22740923280088193	0.34	0.22	9.489723498722671e-95	hETV2
DAAM1	8.063990646016853e-61	0.22566179904474626	0.507	0.412	2.2920280613173703e-56	hETV2
LIMCH1	2.048328307467587e-89	0.22421556188155814	0.216	0.119	5.821963548315122e-85	hETV2
CNBP	7.1637553271029585e-81	0.22401852798961341	0.772	0.711	2.0361541766224738e-76	hETV2
HNRNPC	9.09499152838588e-102	0.22388489790285848	0.908	0.856	2.585069442113119e-97	hETV2
HMGA1	4.209082283466917e-28	0.22061122658111465	0.547	0.49	1.1963474574298019e-23	hETV2
PCNP	6.088392868186187e-96	0.21950500605240808	0.638	0.534	1.73050390492456e-91	hETV2
PSPH	1.0186441361333022e-87	0.219371142364447	0.347	0.234	2.8952922281316847e-83	hETV2
MIDN	3.2783209174040585e-94	0.21903943271679321	0.384	0.265	9.317971543537556e-90	hETV2
PCBP4	7.94155879604278e-19	0.21756480370786768	0.499	0.456	2.2572292565992395e-14	hETV2
RSPO3	2.1427561092465736e-31	0.21734371063036562	0.204	0.146	6.090355689311536e-27	hETV2
GPT2	1.6410780914694577e-94	0.21724393527878227	0.337	0.22	4.66443625938364e-90	hETV2
FOXJ1	1.7671736792995312e-144	0.2171585713194639	0.186	0.071	5.022837748673057e-140	hETV2
PCK2	9.804512240173101e-107	0.21684986746885834	0.238	0.128	2.7867365140244007e-102	hETV2
SDCBP	3.3637345324861477e-71	0.2164754787909552	0.617	0.52	9.560742661685377e-67	hETV2
NMU	2.0778863579200856e-126	0.21520373306621232	0.161	0.061	5.905976395116259e-122	hETV2
SLC1A5	1.1537124544763579e-80	0.21509293125049117	0.356	0.244	3.279196909358152e-76	hETV2
AC006305.1	3.3678576116826827e-202	0.21505853924968726	0.215	0.073	9.57246168968569e-198	hETV2
TOX3	1.3243427346584113e-124	0.21478840137761745	0.287	0.156	3.7641793547196023e-120	hETV2
PJA1	2.160470608432175e-86	0.21196204413541808	0.495	0.378	6.140705610346771e-82	hETV2
FAM181B	7.09165443277558e-85	0.20956199901628347	0.223	0.124	2.015660939427803e-80	hETV2
CDKN1B	3.8743545842555663e-116	0.20894620770437788	0.359	0.223	1.1012078034829596e-111	hETV2
ATF3	6.00228504511961e-70	0.20757620848509917	0.365	0.261	1.7060294783743467e-65	hETV2
HOXB-AS1	4.9236959675159865e-130	0.207425955499716	0.198	0.086	1.399462104847069e-125	hETV2
SRI	4.757047412118154e-50	0.20734099394116334	0.616	0.56	1.3520955859463429e-45	hETV2
ARL6IP6	2.4660641092062184e-96	0.2072764130112344	0.356	0.235	7.009294017596835e-92	hETV2
DNAJA1	4.621488344913463e-88	0.2072389337726268	0.771	0.677	1.3135656322747535e-83	hETV2
HNRNPK	9.897539971201026e-89	0.2071048557320745	0.93	0.898	2.8131777860144676e-84	hETV2
KLHL35	1.3380786244507956e-22	0.20648648124097313	0.14	0.1	3.803220874276496e-18	hETV2
ZSCAN18	1.8777040245330827e-96	0.20584337329542413	0.49	0.363	5.3369981489303806e-92	hETV2
CANX	1.0138214479275415e-75	0.2055536822646633	0.579	0.479	2.881584701444451e-71	hETV2
CEBPG	2.843470322252527e-78	0.20552842587287934	0.424	0.314	8.081995696938358e-74	hETV2
PBX3	2.4168239036223894e-90	0.20352998311556003	0.296	0.182	6.869338581265917e-86	hETV2
IARS	1.6778456655310463e-83	0.20243731307150353	0.353	0.243	4.7689407351388927e-79	hETV2
ZFAND3	2.990247042263736e-91	0.20242538282855022	0.41	0.292	8.499179168226217e-87	hETV2
WARS	1.993576091497273e-55	0.20093935074341734	0.271	0.189	5.6663413248627e-51	hETV2
FEZ1	1.4356845309713966e-75	0.20008454431083744	0.67	0.53	4.08064614238e-71	hETV2
CDH13	1.2526633538607957e-71	0.1994110314675881	0.132	0.062	3.56044505067854e-67	hETV2
ZNF703	8.424545858969148e-45	0.1988346152684019	0.282	0.209	2.394508669494801e-40	hETV2
PNISR	8.456647785699667e-74	0.19860901796432562	0.775	0.706	2.4036330001294164e-69	hETV2
ODC1	1.992281199365694e-47	0.19857665833305238	0.683	0.617	5.662660852957112e-43	hETV2
RND2	5.898669391547285e-98	0.19761893946566716	0.308	0.189	1.6765788011594846e-93	hETV2
MLF1	5.006758822110361e-57	0.1969919650272398	0.405	0.314	1.423071060008428e-52	hETV2
H2AFZ	3.3859882833774995e-108	0.19640707267994495	0.95	0.899	9.623994497843866e-104	hETV2
SEPTIN2	9.657676854671338e-61	0.19531946331967753	0.615	0.535	2.7450014924032344e-56	hETV2
KIF21A	4.241318915088078e-100	0.19531549635276024	0.469	0.326	1.2055100752354844e-95	hETV2
WSB1	1.7897628783449777e-73	0.19446151272173706	0.665	0.566	5.08704302911993e-69	hETV2
SF3B2	7.95218960808088e-70	0.19386768402012533	0.693	0.611	2.2602508523048284e-65	hETV2
PRRT2	3.692735726330588e-70	0.19380009205704407	0.417	0.311	1.049586275494943e-65	hETV2
ZIC1	1.4074175878663666e-63	0.19334397912751955	0.55	0.432	4.000303009992573e-59	hETV2
CXCR4	1.2471040968652754e-26	0.1927784785694765	0.351	0.292	3.544643974520172e-22	hETV2
IDH1	7.369400865198894e-71	0.192644466742811	0.464	0.353	2.0946048079154817e-66	hETV2
PLTP	2.200970053097655e-62	0.1913729450833106	0.476	0.369	6.255817181919465e-58	hETV2
CA14	1.529669524799939e-109	0.1912716079082612	0.32	0.188	4.347779690338866e-105	hETV2
TSPAN3	4.573069204378946e-55	0.18944564207753545	0.666	0.586	1.2998034599606278e-50	hETV2
DAZAP2	2.0459624018866677e-74	0.18904738227071238	0.482	0.375	5.815238934882476e-70	hETV2
CDC42EP4	2.2218990357392712e-68	0.18883523325630125	0.407	0.302	6.315303629281731e-64	hETV2
SLC1A3	4.0720527990981806e-93	0.18854622925616976	0.193	0.096	1.1573995670876758e-88	hETV2
TMEM47	3.178344300228093e-76	0.18644027611316072	0.338	0.23	9.033808004538309e-72	hETV2
SOX2-OT	3.235748842591152e-86	0.18565457940264463	0.234	0.131	9.196968935296832e-82	hETV2
PURPL	1.0290509318272548e-149	0.18532024662384983	0.15	0.047	2.9248714635326064e-145	hETV2
TRMT112	7.26842047434333e-20	0.18465361071529918	0.756	0.732	2.0659031514226047e-15	hETV2
SELENOK	2.3098151157134125e-67	0.18434548610707913	0.658	0.56	6.565187503392232e-63	hETV2
HOXC6	6.567004395934717e-91	0.18428780575849477	0.187	0.095	1.866539659456525e-86	hETV2
MARCKS	6.803125222336919e-61	0.18390135111082118	0.859	0.799	1.9336522819448225e-56	hETV2
KIZ	2.564688490687528e-65	0.18383605141699394	0.194	0.113	7.28961409708116e-61	hETV2
RO60	4.8738148743133824e-77	0.18350157340477857	0.471	0.359	1.3852844017260928e-72	hETV2
DDAH2	8.687572396097794e-51	0.18344394723547008	0.769	0.699	2.469268702142876e-46	hETV2
FZD3	9.848354400490094e-82	0.18198744194292016	0.428	0.305	2.7991977712512996e-77	hETV2
TSEN15	9.38384697508108e-71	0.18162230479011465	0.377	0.274	2.6671708257272954e-66	hETV2
DNAJB9	7.778582124555382e-60	0.1815525182475929	0.422	0.324	2.2109063972623763e-55	hETV2
RPAIN	5.26287136659661e-57	0.18091543348742822	0.605	0.523	1.4958659285277544e-52	hETV2
MARS	3.5363953488576895e-61	0.17857222265796735	0.427	0.331	1.0051496500058211e-56	hETV2
PYCR1	2.1759659040692557e-28	0.1784597426097797	0.529	0.485	6.1847478891360456e-24	hETV2
KMT2E	1.2302185468675546e-57	0.17839032353110484	0.596	0.504	3.49665017576165e-53	hETV2
TCF12	9.876411281036459e-57	0.17809003535450618	0.297	0.21	2.8071723784089928e-52	hETV2
DYNLT1	3.240794327366898e-41	0.17767565797721518	0.813	0.77	9.211309716674935e-37	hETV2
HOXA2	2.9205538388380173e-181	0.17760182320074788	0.14	0.033	8.301090176129297e-177	hETV2
DLL1	1.7085363709464365e-49	0.17735923681570046	0.116	0.061	4.856172927141057e-45	hETV2
SLC39A6	4.915979274232207e-76	0.17572651129451278	0.448	0.334	1.3972687891150202e-71	hETV2
HNRNPH3	3.642588346273243e-49	0.1754708620842309	0.674	0.614	1.0353328856612437e-44	hETV2
CTH	3.3059137652428326e-118	0.17546442070700796	0.185	0.081	9.396398694949703e-114	hETV2
BAIAP2	6.18845106399026e-82	0.17515267888749608	0.313	0.205	1.7589434459179514e-77	hETV2
ARF1	3.4498613599196836e-46	0.17409807783290665	0.816	0.771	9.805540943299716e-42	hETV2
DDX24	3.331975482819411e-44	0.17350252741768502	0.62	0.551	9.470473914817612e-40	hETV2
EFNB2	1.2937306661325717e-116	0.17323393909677712	0.209	0.098	3.6771706723486087e-112	hETV2
CRNDE	2.2275274604159702e-51	0.17315182120055284	0.488	0.398	6.331301300740312e-47	hETV2
CHD7	2.8302825426132623e-81	0.17305673055633736	0.308	0.198	8.044512070869676e-77	hETV2
DRAXIN	1.5238878258539992e-61	0.17284259288009185	0.295	0.201	4.331346367424822e-57	hETV2
RCOR2	1.3851193662355183e-57	0.17249202393664353	0.267	0.183	3.936924774651214e-53	hETV2
RSPO1	5.561146223619959e-53	0.1723337618300796	0.114	0.057	1.5806445911395008e-48	hETV2
C5orf49	1.2162846363266837e-51	0.17217129149004917	0.179	0.109	3.457045821831333e-47	hETV2
ERP29	2.9666505346717887e-58	0.17186396114462954	0.788	0.73	8.432110814697625e-54	hETV2
TSC22D1	2.7655449551378248e-42	0.1717606640201279	0.696	0.623	7.860508425988239e-38	hETV2
KHDRBS1	7.165974869220142e-44	0.17154718658258594	0.755	0.715	2.0367850370784407e-39	hETV2
CTNNA1	3.76673663836598e-52	0.17109597827431855	0.493	0.41	1.0706195547227625e-47	hETV2
C1orf43	6.421452258617928e-62	0.17088649553302648	0.662	0.578	1.8251693754669738e-57	hETV2
SOX9	1.575900541232419e-95	0.17055353514887373	0.247	0.137	4.479182108344905e-91	hETV2
DNAJB2	2.898678826961132e-56	0.17048279888479267	0.415	0.319	8.238914829871626e-52	hETV2
COX7A2L	2.5906341864992876e-54	0.1699329801586429	0.813	0.761	7.363359548286925e-50	hETV2
RAD23B	5.564871765045114e-59	0.169769935062422	0.505	0.412	1.581703501778773e-54	hETV2
REC8	2.452017872473084e-81	0.16970380968976706	0.278	0.174	6.969370398930248e-77	hETV2
BSDC1	9.442327609464066e-64	0.16949650306161085	0.398	0.3	2.6837927764379717e-59	hETV2
BRD2	4.5520604164423765e-59	0.1692930173126419	0.489	0.394	1.2938321321654166e-54	hETV2
FOXB1	4.2868692383976123e-129	0.16905606611339763	0.112	0.029	1.2184568436297533e-124	hETV2
GABARAPL2	1.7493512976286937e-72	0.16882942914808563	0.842	0.751	4.972181193250036e-68	hETV2
SRP9	4.4840476872642314e-71	0.16852236856467817	0.877	0.817	1.2745008741511124e-66	hETV2
N4BP2L2	2.0389687624585432e-60	0.16847195888724154	0.587	0.495	5.795360913535918e-56	hETV2
ATXN10	1.7080193025451473e-32	0.16832730547229735	0.602	0.559	4.8547032636240725e-28	hETV2
UBA2	1.1989278721533707e-60	0.1683186769406051	0.472	0.377	3.4077126910215252e-56	hETV2
YPEL5	5.290869718125126e-60	0.16806213871757636	0.527	0.432	1.5038238999827047e-55	hETV2
EIF4A2	9.580647246241953e-47	0.1680590032895275	0.925	0.901	2.7231073667993502e-42	hETV2
CARS	2.5707871459938377e-63	0.1679798651764448	0.446	0.34	7.306948305058285e-59	hETV2
LINC00461	1.8578630049670602e-113	0.1678061401255901	0.358	0.212	5.280604019017875e-109	hETV2
HOXA3	4.925314592165593e-138	0.16773349040896024	0.144	0.046	1.3999221665312264e-133	hETV2
TNFRSF10B	2.1353518178382474e-95	0.1669689138889593	0.206	0.107	6.069310471841651e-91	hETV2
RAB38	9.305769256357751e-95	0.16687131229297686	0.158	0.07	2.6449787957345637e-90	hETV2
RBM39	9.452725996189528e-46	0.16684026553695852	0.672	0.619	2.6867483098969494e-41	hETV2
OTX2	7.4729272243683275e-50	0.1666791115173627	0.244	0.164	2.1240301049822098e-45	hETV2
ETFB	2.0075542255127574e-32	0.16587752573529357	0.633	0.577	5.70607137517491e-28	hETV2
SERP1	1.4222018564596627e-29	0.16587505680267634	0.643	0.589	4.042324336615299e-25	hETV2
EXOSC8	1.1936326574782037e-38	0.1656653602979271	0.335	0.265	3.3926621023502983e-34	hETV2
CCT4	4.068614555311877e-50	0.16562581481865957	0.765	0.71	1.1564223150562948e-45	hETV2
LAMTOR5	7.226178110226048e-45	0.16547488471066996	0.767	0.709	2.05389660426955e-40	hETV2
TSPAN13	1.728823701569968e-57	0.16547146898228826	0.442	0.334	4.91383560697232e-53	hETV2
PTGES3	7.497970801524437e-63	0.1651640916047008	0.882	0.829	2.131148240917291e-58	hETV2
CEBPB	3.0818166172446356e-44	0.16513002387490405	0.417	0.335	8.7594473711944275e-40	hETV2
CYCS	1.796721585054613e-42	0.16498524361069222	0.748	0.685	5.106821761200727e-38	hETV2
HTRA1	1.0627778390084869e-22	0.16472068059111278	0.338	0.285	3.0207334518138224e-18	hETV2
H1FX	6.803006792039332e-29	0.16436432588742322	0.632	0.581	1.9336186205013394e-24	hETV2
LINC01896	3.1821325394248817e-87	0.1642524026968319	0.214	0.113	9.04457531680734e-83	hETV2
PAX6	5.914676254347485e-55	0.1638474095977181	0.221	0.138	1.6811284317731857e-50	hETV2
THUMPD3-AS1	1.703963642582215e-52	0.16364319155959361	0.469	0.379	4.84317586131143e-48	hETV2
BMP7	1.705080987081853e-67	0.1634472658879142	0.241	0.15	4.846351689582751e-63	hETV2
ATP1B2	1.5031085772633665e-61	0.16336884548957764	0.296	0.202	4.272285509155667e-57	hETV2
PNMA1	6.924620213329259e-62	0.16321332660905408	0.546	0.438	1.9681848032345754e-57	hETV2
GLUD1	7.180019722383863e-64	0.16272004715760613	0.411	0.309	2.040777005693165e-59	hETV2
NSG1	3.6030342577122176e-51	0.16169078416996507	0.512	0.394	1.0240904270695436e-46	hETV2
TMEFF1	1.2650876071689614e-37	0.1614007504683228	0.485	0.404	3.5957585058563386e-33	hETV2
HES1	6.822296016865221e-7	0.16082809318725166	0.445	0.424	0.019391011968736018	hETV2
TMEM59	4.333792447717284e-61	0.16065172672161032	0.724	0.629	1.2317938274146837e-56	hETV2
WNT7A	1.767871741777969e-137	0.16053523256534463	0.149	0.049	5.024821851655521e-133	hETV2
ITM2B	4.119389547894994e-46	0.16037675859359424	0.843	0.773	1.170854091198194e-41	hETV2
SLITRK2	5.775779183097657e-170	0.16034681267073594	0.109	0.018	1.641649717211847e-165	hETV2
AC004540.2	3.849983033811804e-89	0.1603183118149625	0.238	0.133	1.094280677700329e-84	hETV2
ZNF219	9.243907086666851e-95	0.16025094593276432	0.245	0.137	2.627395711243319e-90	hETV2
CADM4	7.497567819232886e-80	0.1601701345603413	0.326	0.214	2.1310337012605632e-75	hETV2
PTPRZ1	9.808241095645582e-106	0.15991980943789894	0.223	0.111	2.7877963666153437e-101	hETV2
UBA1	2.7013182046198785e-65	0.15987292682657395	0.529	0.42	7.67795673299108e-61	hETV2
SCD	5.438593771028168e-16	0.15951334173719983	0.252	0.209	1.5458115075393362e-11	hETV2
SNAPC3	2.4744396922696398e-80	0.15929956443916538	0.302	0.195	7.033099937337997e-76	hETV2
CAPRIN1	3.9512217583648213e-50	0.15922608488395562	0.476	0.389	1.1230557603800332e-45	hETV2
JAM2	3.472242331968055e-61	0.1591372234561002	0.292	0.198	9.869154380152802e-57	hETV2
NELL2	1.5345392382218602e-44	0.15911724718644804	0.369	0.28	4.361620876797993e-40	hETV2
TAX1BP1	3.061725179623525e-57	0.15904030195791885	0.541	0.444	8.702341478043946e-53	hETV2
SARAF	1.1262624708232832e-55	0.1584309842925029	0.889	0.803	3.201175820821018e-51	hETV2
MAPK10	3.9243741209862066e-58	0.15711696398164665	0.402	0.3	1.1154248564079095e-53	hETV2
LRATD2	6.831174241626872e-77	0.15681184924778477	0.18	0.095	1.9416246546976058e-72	hETV2
DDB2	7.148438754670602e-83	0.15662566293695931	0.187	0.098	2.0318007472400255e-78	hETV2
VEZF1	3.246918193230313e-78	0.15633602529317986	0.304	0.197	9.228715580618519e-74	hETV2
HOXA5	1.3164451347021785e-105	0.15625473137412468	0.122	0.042	3.741732006364002e-101	hETV2
NPTX2	3.796207909356527e-34	0.1557783624595443	0.199	0.139	1.0789961740764056e-29	hETV2
REPIN1	2.6996870113563795e-61	0.15522592594035467	0.379	0.281	7.673320392378238e-57	hETV2
RDH10	1.5979238606533417e-105	0.15520333163854236	0.129	0.046	4.541778989134993e-101	hETV2
RSRC2	3.4526098480666613e-47	0.15514883460950835	0.551	0.47	9.813352971159872e-43	hETV2
LINC00173	2.838909827394693e-91	0.1550916039331716	0.2	0.103	8.069033402403935e-87	hETV2
SOX21	2.1455852735830025e-142	0.15468583417253579	0.113	0.027	6.098397023104968e-138	hETV2
CITED2	1.7810165718695828e-28	0.15428257701147519	0.54	0.477	5.062183402224915e-24	hETV2
EFNA3	5.114609544536576e-72	0.1537782856406535	0.265	0.167	1.4537254708436311e-67	hETV2
PAPOLA	7.151992385883804e-50	0.15323490485424784	0.564	0.481	2.0328107958397538e-45	hETV2
ZFAS1	2.5814357654552134e-33	0.1529547305386223	0.928	0.916	7.337214876153353e-29	hETV2
TKT	8.267383644620519e-33	0.15294708249636702	0.671	0.617	2.34983845331049e-28	hETV2
MT3	5.867686383515786e-17	0.15252830550131183	0.115	0.083	1.6677725007866919e-12	hETV2
MPC1	1.4987874097082955e-28	0.15242952456435843	0.414	0.351	4.260003454613888e-24	hETV2
HOXB4	1.0045979315550813e-85	0.15180117624942624	0.156	0.073	2.855368700859008e-81	hETV2
PMAIP1	2.446385912314089e-50	0.151684117043966	0.219	0.144	6.9533626785703346e-46	hETV2
AKIRIN2	4.7600452158441885e-48	0.15161448024223334	0.519	0.435	1.3529476516993937e-43	hETV2
YTHDF2	6.968222514379569e-44	0.15158156241054122	0.561	0.489	1.9805778852621047e-39	hETV2
HDAC2	1.9692744409237031e-31	0.15144509901552494	0.745	0.707	5.597268743437441e-27	hETV2
HMGCS1	1.148118480656613e-17	0.15134033649765988	0.459	0.405	3.2632971575702913e-13	hETV2
SOX3	5.1030618632221935e-101	0.15117705866737205	0.135	0.051	1.450443273383644e-96	hETV2
TUBB3	1.7151581500265486e-37	0.15106994067292723	0.722	0.606	4.874994009820459e-33	hETV2
RNF13	1.5131546171982492e-60	0.15095029792021863	0.332	0.236	4.300839368462584e-56	hETV2
DKK3	6.997556875524375e-44	0.1508968871621137	0.489	0.396	1.9889155907302932e-39	hETV2
BTF3L4	2.0206085478130295e-44	0.15083393791600286	0.651	0.586	5.7431756754489735e-40	hETV2
KPNA2	2.414297839984606e-24	0.15076370863712985	0.388	0.328	6.862158750588246e-20	hETV2
HSF2	8.153307694247805e-67	0.1505767073046193	0.34	0.237	2.3174146459360537e-62	hETV2
ASF1A	3.078543551075367e-67	0.15041066399502584	0.351	0.247	8.750144335221516e-63	hETV2
BAMBI	6.54368833649635e-29	0.15018694268905736	0.197	0.143	1.8599125358823575e-24	hETV2
H2AFY2	3.925410043341434e-33	0.1494866178828964	0.574	0.522	1.1157192966189357e-28	hETV2
PHF21B	5.770244276535515e-122	0.14916684803034025	0.141	0.049	1.6400765307196893e-117	hETV2
LBH	2.500193453815785e-47	0.14889159704621918	0.279	0.201	7.106299853780606e-43	hETV2
CFAP20	3.922818267604683e-45	0.14888591651870087	0.464	0.38	1.114982636201279e-40	hETV2
EIF2S2	1.1344692688677691e-35	0.1487047361391589	0.771	0.728	3.2245020029028603e-31	hETV2
PCBP2	1.8832770769380727e-40	0.14854258564719514	0.886	0.858	5.352838435781084e-36	hETV2
XPOT	1.9166232529327843e-67	0.14846281406532352	0.26	0.167	5.447618271810853e-63	hETV2
GADD45A	7.427606834317827e-36	0.14839028050935427	0.294	0.225	2.111148690518156e-31	hETV2
NFE2L1	1.0118945961361777e-66	0.1483341558618389	0.279	0.184	2.8761080105978578e-62	hETV2
MXI1	9.493052231227042e-69	0.14815994500519042	0.314	0.212	2.6982102356816624e-64	hETV2
BCAS2	1.160857386355207e-46	0.1472821822194853	0.454	0.367	3.299504949237405e-42	hETV2
HMGB2	3.8681704070108334e-50	0.14727612424299563	0.448	0.346	1.0994500747846892e-45	hETV2
GLIS3	1.1992347934093535e-95	0.14724176200126537	0.158	0.07	3.4085850533074055e-91	hETV2
RHEB	6.752252707004145e-48	0.14719612110421854	0.754	0.684	1.919192786911788e-43	hETV2
ZFAND5	2.190192255175824e-42	0.1471786066534717	0.521	0.444	6.225183446886245e-38	hETV2
PAX3	5.399502108733925e-54	0.14714489220667015	0.198	0.123	1.5347004843654436e-49	hETV2
CNTNAP2	1.3483491459324252e-37	0.1470417643105404	0.379	0.298	3.832412777483732e-33	hETV2
GARS	1.812429231258011e-45	0.1466991348793396	0.631	0.542	5.151467604004645e-41	hETV2
KCNG1	2.3868375059347943e-42	0.14662740898662951	0.198	0.132	6.784108243118466e-38	hETV2
SCOC	3.251764778461045e-53	0.14599944289781575	0.643	0.539	9.242491029819829e-49	hETV2
AKIRIN1	5.725311936383484e-47	0.14583227945771327	0.474	0.389	1.6273054116782777e-42	hETV2
ZMAT3	1.1834389221998276e-50	0.1456984578953378	0.208	0.135	3.36368844856857e-46	hETV2
SMC3	2.60048845431286e-35	0.14546127341438086	0.469	0.398	7.391368333693443e-31	hETV2
GIHCG	3.694362826196282e-45	0.1454393080001004	0.414	0.328	1.050048746089769e-40	hETV2
ADGRV1	3.309450357703702e-90	0.14528581830111095	0.212	0.112	9.406450751701233e-86	hETV2
RGMA	1.4230113471733258e-32	0.1450949441730689	0.366	0.296	4.044625152070744e-28	hETV2
ALDH2	2.2058140486921954e-44	0.1450926224020389	0.458	0.373	6.269585270597827e-40	hETV2
LLGL1	1.3306970101276934e-85	0.14484740910807267	0.218	0.12	3.782240111885943e-81	hETV2
ARPP19	5.119457087127723e-54	0.1446692673115043	0.599	0.494	1.4551032878743128e-49	hETV2
GADD45G	1.587769315845647e-18	0.14454370172624642	0.233	0.188	4.512916726428082e-14	hETV2
MMADHC	8.818537517251402e-39	0.14451273701895495	0.524	0.451	2.506492918528366e-34	hETV2
NUDT4	1.372165339414661e-50	0.14434125308978668	0.337	0.25	3.900105544218291e-46	hETV2
POLR2K	1.3235884980686755e-49	0.14408672015711566	0.602	0.516	3.762035588060596e-45	hETV2
ALKBH5	1.8240926888917377e-36	0.14404304828627001	0.419	0.346	5.184618649636986e-32	hETV2
SPARCL1	4.589858228349755e-19	0.14370392821434042	0.355	0.302	1.3045754042438507e-14	hETV2
NR2F2	1.3560990225815546e-17	0.14363970545070393	0.469	0.417	3.8544402518835527e-13	hETV2
SECISBP2	4.059360082454121e-49	0.14348142598055974	0.371	0.284	1.1537919162359347e-44	hETV2
SINHCAF	3.218167566662067e-69	0.14339357979868442	0.228	0.139	9.146997674723593e-65	hETV2
SRSF9	6.279020643872027e-41	0.14338703764643324	0.694	0.636	1.7846860376077464e-36	hETV2
PPIL6	5.170903523276876e-85	0.14320818869331495	0.187	0.096	1.4697259084209865e-80	hETV2
FBXO21	8.437668375652731e-55	0.14244564316761743	0.366	0.272	2.398238482411776e-50	hETV2
ZNF677	1.3527606971877802e-65	0.14229770804714043	0.287	0.191	3.844951729616828e-61	hETV2
MTF2	2.5395329529641183e-50	0.14155871128073444	0.331	0.245	7.218114512209914e-46	hETV2
STARD3NL	2.2435781556602013e-49	0.14148295865403704	0.477	0.384	6.37692219183299e-45	hETV2
NUAK2	7.3116750025563315e-118	0.1413521261668533	0.138	0.048	2.0781973859765862e-113	hETV2
TMEM38B	2.0796553244813095e-55	0.14095046166440406	0.29	0.201	5.911004328773226e-51	hETV2
NGRN	1.2313475786101043e-50	0.1409046643653331	0.806	0.727	3.4998592226834994e-46	hETV2
ENPP2	1.0287801123255976e-76	0.14083393695417265	0.168	0.084	2.924101713263046e-72	hETV2
C1orf52	1.759126164931942e-48	0.1407258959067198	0.377	0.289	4.999964298586058e-44	hETV2
PHIP	4.119548194453271e-43	0.14072298627864477	0.418	0.336	1.1708991833094532e-38	hETV2
PLPBP	1.1572987893463904e-65	0.14071961627605245	0.276	0.182	3.2893903489592454e-61	hETV2
POU3F2	1.042601158813645e-74	0.14071362669028242	0.184	0.098	2.963385273696023e-70	hETV2
MYCL	3.101767086676892e-82	0.14044353762956496	0.154	0.073	8.81615259046173e-78	hETV2
RHBDD2	1.5017307323808268e-45	0.1402519268119814	0.585	0.495	4.268369260646024e-41	hETV2
SEC23B	1.3066115877167521e-71	0.14006355354805916	0.25	0.155	3.7137821157673244e-67	hETV2
TMEM123	1.869206430270099e-34	0.13973026963578083	0.371	0.301	5.312845436756702e-30	hETV2
RND1	1.4281929544689936e-87	0.13966421737771034	0.182	0.09	4.059352834487221e-83	hETV2
ASCL1	7.68015018751197e-55	0.13937674036123482	0.17	0.098	2.182929087796527e-50	hETV2
LIMD2	1.020671476955318e-33	0.1390676207863662	0.346	0.279	2.9010545389501005e-29	hETV2
TOMM20	2.0278237075005796e-33	0.13896847170046644	0.602	0.545	5.763683323828897e-29	hETV2
POLDIP3	5.911483154960133e-56	0.1384424007405523	0.337	0.244	1.6802208571343187e-51	hETV2
CD200	9.96158122852011e-35	0.1382297316618476	0.388	0.312	2.8313802325822708e-30	hETV2
ZNF738	2.9388788217941785e-53	0.13781372668562114	0.268	0.184	8.353175275185593e-49	hETV2
GDI1	1.3362897764876165e-54	0.1377832852851415	0.669	0.552	3.7981364317107525e-50	hETV2
ROBO3	2.237962191445634e-31	0.13777238957748053	0.201	0.144	6.360959936745926e-27	hETV2
DCAF13	2.4358652502686235e-32	0.13761633046360772	0.341	0.275	6.923459800838509e-28	hETV2
MORF4L2	7.16966814440492e-25	0.13754170888172768	0.948	0.935	2.0378347766842105e-20	hETV2
HOXB3	1.3228660468690204e-97	0.1374616783729506	0.149	0.063	3.759982165015817e-93	hETV2
TGIF1	3.5713008939046183e-38	0.13742739898936213	0.328	0.253	1.0150708530745097e-33	hETV2
ZNF397	4.649844807018897e-58	0.13733668612628136	0.283	0.193	1.3216253894989812e-53	hETV2
CCNL1	9.162002650353265e-42	0.13703579348907569	0.4	0.319	2.6041160133099084e-37	hETV2
ABAT	1.4535966148065963e-61	0.13681036974974792	0.243	0.156	4.1315576582647887e-57	hETV2
MPHOSPH6	1.2947649015316015e-34	0.13649974608034876	0.296	0.23	3.680110279623271e-30	hETV2
CLK1	4.0362777573693324e-38	0.13624534623616047	0.363	0.288	1.1472312269770854e-33	hETV2
ANKRD11	1.7482932034336892e-36	0.13623422622943848	0.576	0.503	4.969173772119575e-32	hETV2
CCDC136	5.635539869408584e-62	0.13589705094870513	0.233	0.147	1.601789497082002e-57	hETV2
SNHG32	2.6692068319102175e-33	0.13565574974339478	0.855	0.813	7.586686578338411e-29	hETV2
CCNB1IP1	8.0324032963759675e-19	0.13554538996264887	0.457	0.419	2.2830499889289412e-14	hETV2
CDKN2AIP	4.79232834862474e-77	0.13549957913495184	0.217	0.124	1.3621234865296099e-72	hETV2
SNCG	9.117517972730167e-69	0.1354602660834562	0.12	0.053	2.591472133389095e-64	hETV2
GNB2	3.5173575447937934e-34	0.1353285329425642	0.769	0.727	9.997385349567399e-30	hETV2
OSER1	1.5695301941250935e-40	0.13519252053081476	0.347	0.27	4.461075670761753e-36	hETV2
RDX	1.3173149357653656e-33	0.1351662153735702	0.545	0.48	3.7442042419258986e-29	hETV2
KLHL28	2.2616399193402612e-69	0.13510413789583808	0.204	0.118	6.4282591427408245e-65	hETV2
POLR2C	1.6717216415225061e-28	0.13504366043221594	0.453	0.392	4.7515344216994194e-24	hETV2
HNRNPUL1	1.8966665858591028e-39	0.1350282511013644	0.489	0.415	5.390895436987328e-35	hETV2
SRSF4	7.440363988794712e-43	0.1350113768446647	0.527	0.447	2.114774656535121e-38	hETV2
GTF2F2	7.751870500514888e-36	0.13499153480655246	0.413	0.341	2.203314152361347e-31	hETV2
COTL1	2.1465400101735382e-27	0.1349835157131798	0.616	0.556	6.101110670916248e-23	hETV2
TLE4	4.493985094266819e-37	0.1349251253116649	0.305	0.233	1.277325383343458e-32	hETV2
AC104041.1	5.023466815438032e-47	0.13469465676571218	0.322	0.239	1.427819972951952e-42	hETV2
MKRN1	5.069472670427601e-39	0.13462632940293295	0.509	0.429	1.4408962171156369e-34	hETV2
GDAP1L1	3.899660985035484e-22	0.13461957952183767	0.354	0.297	1.1084006417766356e-17	hETV2
HACD3	2.112931249393911e-40	0.13449460181036244	0.546	0.466	6.005584490152313e-36	hETV2
XRCC6	4.682487348556035e-34	0.13445025314438874	0.714	0.664	1.330903379080082e-29	hETV2
CKS2	2.3782023498696708e-29	0.13434702811524657	0.414	0.344	6.759564539034566e-25	hETV2
C18orf32	3.034519653788881e-47	0.1341157987564794	0.746	0.654	8.625015211964136e-43	hETV2
METRN	3.870063980591841e-77	0.1340695598640036	0.486	0.359	1.0999882852036189e-72	hETV2
UBL3	6.716749930558804e-45	0.1338926688366988	0.305	0.224	1.909101832762729e-40	hETV2
NFIA	1.6060767325990001e-15	0.13371387667322754	0.449	0.408	4.564951897066138e-11	hETV2
PPP2R2A	1.2683892114138389e-46	0.13347434441559758	0.355	0.271	3.6051426556015544e-42	hETV2
MOB4	2.07554395914356e-43	0.1332952197705607	0.514	0.427	5.899318595073741e-39	hETV2
ZNF274	2.1778502393844774e-72	0.13322812808539755	0.234	0.14	6.1901037354025e-68	hETV2
RNF138	6.926991995532789e-60	0.13311825506817587	0.279	0.189	1.9688589348902846e-55	hETV2
TM7SF3	1.3989017854222565e-59	0.13278231889236414	0.259	0.171	3.9760985447056794e-55	hETV2
SRSF10	2.2294146112035615e-33	0.132777151204297	0.492	0.425	6.336665149423883e-29	hETV2
LMO4	5.846127536818107e-29	0.13260351526793346	0.414	0.351	1.6616448297898105e-24	hETV2
RBBP4	1.2621755353379522e-30	0.1324368489533445	0.522	0.463	3.5874815240910617e-26	hETV2
DNAJB6	3.41549928870071e-44	0.13209905016427914	0.727	0.641	9.707873628274028e-40	hETV2
IGFBPL1	5.08749433812869e-6	0.13209407917731908	0.285	0.264	0.14460185157263175	hETV2
LMO3	1.7480540913857425e-42	0.13196379050094437	0.177	0.112	4.968494143945696e-38	hETV2
HLA-B	4.1460689070675796e-26	0.13185772431407627	0.397	0.33	1.1784371654558182e-21	hETV2
GPRC5B	9.810498170097181e-84	0.13181842953638748	0.186	0.095	2.788437894886722e-79	hETV2
DPYSL4	3.5897420711095304e-25	0.1317709329657777	0.346	0.288	1.0203123888714619e-20	hETV2
BOD1	3.581778830774061e-33	0.13162263937241103	0.548	0.485	1.0180489970709112e-28	hETV2
ZBTB20	4.032387357376946e-47	0.13155512989603357	0.318	0.233	1.1461254585872493e-42	hETV2
NR2F1-AS1	1.4328122357307255e-55	0.1314447252073664	0.319	0.224	4.0724822176174413e-51	hETV2
GSKIP	7.880301173184069e-65	0.1314244273606034	0.268	0.174	2.239818002454108e-60	hETV2
SYT11	1.1600827971755677e-50	0.131201603372833	0.361	0.267	3.297303334412116e-46	hETV2
PDRG1	1.2650457284240443e-35	0.13115047666281343	0.493	0.419	3.595639473899661e-31	hETV2
LINC00662	1.4993708503641185e-43	0.13113105059249452	0.399	0.313	4.261661767989934e-39	hETV2
B4GAT1	1.0507305442381223e-29	0.13106909057814597	0.438	0.37	2.986491425888015e-25	hETV2
TOB1	9.3080719980883e-55	0.13099699382191982	0.251	0.168	2.6456333040166374e-50	hETV2
ASGR1	9.097568071248069e-57	0.1308374419800924	0.247	0.163	2.5858017728908386e-52	hETV2
PSMD7	6.519648427707894e-32	0.1305013192911838	0.55	0.489	1.8530796726074148e-27	hETV2
BAIAP3	1.1728403121197246e-80	0.13049996381998152	0.149	0.07	3.333564019137893e-76	hETV2
NCSTN	3.013473811452228e-47	0.13038565675012503	0.333	0.248	8.565196614290667e-43	hETV2
IRX1	6.268650588048756e-76	0.13037893837895137	0.149	0.071	1.7817385566410978e-71	hETV2
MFSD2A	9.041612660406892e-58	0.13035872711838303	0.135	0.071	2.5698975664674507e-53	hETV2
NXPH4	7.844957925484943e-46	0.13035456902681702	0.215	0.143	2.2297723911605854e-41	hETV2
CSNK1A1	3.6038692138344454e-38	0.13024313720494518	0.593	0.523	1.0243277466481643e-33	hETV2
RAB5A	5.111375187610075e-38	0.13018040790693575	0.422	0.343	1.4528061695744115e-33	hETV2
PLP1	5.5412256229649956e-15	0.13003160023872434	0.174	0.137	1.5749825588153406e-10	hETV2
CTBP2	2.5864114369335222e-45	0.13001748803216046	0.341	0.258	7.35135722719615e-41	hETV2
NKAIN3	8.236849315021254e-48	0.12999133035564647	0.258	0.177	2.341159680808491e-43	hETV2
KIAA1191	1.1682053569946381e-42	0.12991346732079562	0.355	0.275	3.32039008618586e-38	hETV2
DCTN2	7.510003123287132e-41	0.1297432344276912	0.727	0.661	2.1345681877319016e-36	hETV2
QKI	5.605073538015774e-36	0.1296780520803273	0.304	0.233	1.5931300517102236e-31	hETV2
AK6	3.553291715782774e-39	0.1294713006093407	0.397	0.32	1.0099521043769378e-34	hETV2
PSMC6	8.847845345573e-37	0.12945507681448953	0.454	0.382	2.5148230825722134e-32	hETV2
UBC	2.3469433653890767e-40	0.12945207525759272	0.982	0.962	6.670717127445372e-36	hETV2
TTC3	1.6519343479232215e-31	0.12936660657843468	0.831	0.798	4.695292997102173e-27	hETV2
IGDCC3	1.2944332521078172e-73	0.12923497872079986	0.175	0.092	3.6791676324660486e-69	hETV2
GOLGA7	4.3796155355931895e-38	0.12920063083403888	0.484	0.409	1.2448181236816523e-33	hETV2
GOLT1B	1.157532063523852e-31	0.12919981602730318	0.242	0.181	3.290053384153844e-27	hETV2
DYNC1LI1	6.096146749471739e-41	0.1291953910149362	0.371	0.289	1.7327077906023526e-36	hETV2
JPX	2.0874805431092593e-31	0.12919272934251502	0.541	0.481	5.933245947679448e-27	hETV2
DLL3	0.003042725844787227	0.129063411851912	0.247	0.234	1	hETV2
SFXN1	3.705204552250111e-59	0.12897456716595046	0.277	0.187	1.053130289886049e-54	hETV2
H2AFY	8.573496917545453e-36	0.1289677249009431	0.7	0.641	2.436845028873944e-31	hETV2
HS6ST1	6.580958139956764e-65	0.1289552485559064	0.189	0.109	1.870505732119911e-60	hETV2
RDH11	6.976657202159243e-42	0.12887049448363308	0.42	0.337	1.9829752765697218e-37	hETV2
CNIH4	4.503301975203987e-39	0.12879881567638035	0.394	0.316	1.2799735204122294e-34	hETV2
ATP6V1G1	8.422319466034635e-43	0.12842287121161755	0.889	0.852	2.393875861831024e-38	hETV2
PELI1	1.936708604639486e-63	0.12806573667096888	0.205	0.122	5.504706866966811e-59	hETV2
RPL7L1	1.4808693794521448e-34	0.12799725397899586	0.493	0.423	4.2090750372168315e-30	hETV2
BAZ1A	4.151311921861348e-47	0.12799343483812398	0.253	0.176	1.179927387550651e-42	hETV2
ZNF528-AS1	3.767521297430666e-71	0.12797113713751312	0.185	0.102	1.0708425783687182e-66	hETV2
LRIF1	2.3350941597337197e-50	0.12790502525431702	0.27	0.187	6.637038130211152e-46	hETV2
CXXC4	1.6603795129069127e-60	0.12774179480518733	0.294	0.195	4.719296689535318e-56	hETV2
BBX	1.4458623624542037e-38	0.1274992035066398	0.409	0.33	4.109574592803584e-34	hETV2
RNF130	6.491634337020107e-39	0.12720110981556143	0.369	0.293	1.845117227611225e-34	hETV2
PIAS1	7.393435285773137e-43	0.12714402675051067	0.347	0.266	2.1014361112752988e-38	hETV2
RHPN2	3.8114119268175193e-93	0.12686011362566507	0.135	0.055	1.0833176119593435e-88	hETV2
SCP2	1.689686459839661e-37	0.1266249517506749	0.496	0.416	4.802595824802269e-33	hETV2
RAB5IF	9.515605817025712e-35	0.12659056122344825	0.572	0.503	2.704620641373218e-30	hETV2
WDR45B	1.0635831645980282e-33	0.12647331411653856	0.4	0.33	3.0230224287369754e-29	hETV2
ATP1A2	1.6547170210423095e-54	0.12639374507454262	0.146	0.081	4.7032021889085565e-50	hETV2
SPCS1	3.2033878804338995e-35	0.12638358544895856	0.732	0.676	9.104989372557272e-31	hETV2
DDX39B	1.9611973873656797e-27	0.12635748855057216	0.66	0.615	5.574311334109472e-23	hETV2
RAB14	1.68337772075322e-39	0.12626370127228337	0.469	0.387	4.784664495696877e-35	hETV2
CBX4	8.354007979736921e-70	0.1261563703847579	0.189	0.105	2.374459688080625e-65	hETV2
DAD1	3.6989178895162784e-25	0.1259718848169562	0.717	0.679	1.0513434317372118e-20	hETV2
AATK	5.7079776235288225e-68	0.12583539154113876	0.194	0.111	1.622378479935597e-63	hETV2
SEMA5B	1.8881408304121474e-96	0.12566257601094	0.145	0.06	5.3666626822804464e-92	hETV2
UBE2D3	8.894984948759836e-40	0.12539969541313378	0.814	0.768	2.528221571986008e-35	hETV2
ERH	9.304381113533666e-34	0.12528123732128638	0.853	0.819	2.644584243899674e-29	hETV2
RAB6A	9.674734418457428e-41	0.12515837959007714	0.478	0.392	2.7498497637581546e-36	hETV2
COMMD9	3.2544927273433386e-9	0.12506516422852143	0.291	0.265	9.250244678927972e-5	hETV2
TXNDC12	1.275936495635384e-35	0.12494468013144977	0.413	0.339	3.6265943015444524e-31	hETV2
HIGD1A	1.453441703171676e-33	0.12478367737540652	0.482	0.411	4.131117352924855e-29	hETV2
NCBP2	1.704261826116004e-32	0.12457729500052173	0.514	0.447	4.8440233883695185e-28	hETV2
MAT2B	7.3518156855317155e-68	0.12448093650699502	0.208	0.122	2.0896065722986796e-63	hETV2
MEIS1	7.574409101631723e-51	0.12444706426110813	0.232	0.153	2.152874298956785e-46	hETV2
USP11	3.128560400500946e-43	0.12443059901991338	0.605	0.515	8.892307226343839e-39	hETV2
BCAT1	2.3734131863753797e-37	0.12429074809701507	0.279	0.207	6.745952299634741e-33	hETV2
SPSB3	6.170251944104393e-31	0.12418825228283875	0.374	0.307	1.7537707100727916e-26	hETV2
SAR1B	2.583963613860797e-42	0.12399189463267346	0.273	0.198	7.344399779676544e-38	hETV2
PHF1	8.664909763218844e-46	0.1239085510759459	0.321	0.236	2.462827301999692e-41	hETV2
HSD17B12	2.1734982241853535e-33	0.12384901101233797	0.404	0.332	6.17773400260203e-29	hETV2
HOXA4	3.973644929722477e-116	0.12383152192882158	0.1	0.026	1.1294290983750196e-111	hETV2
PSMD11	9.312279304874929e-36	0.12378222136635642	0.472	0.398	2.646829146824601e-31	hETV2
KHDC4	8.711841923402526e-52	0.12363207447131158	0.247	0.167	2.4761668298887e-47	hETV2
GPC4	2.822768137698417e-50	0.1235920608695947	0.176	0.107	8.02315387778021e-46	hETV2
ELAVL1	5.804122155017686e-25	0.12351487858554588	0.458	0.402	1.6497056401206767e-20	hETV2
MED25	2.2471903215732657e-41	0.12345325360216808	0.275	0.202	6.387189051007693e-37	hETV2
FAM27C	1.6839148739241066e-79	0.1234054191147653	0.179	0.092	4.786191246154488e-75	hETV2
SLC1A4	7.440822407882019e-55	0.12334586701596517	0.24	0.157	2.1149049529923062e-50	hETV2
RFX3	1.637022485990505e-68	0.12303568606109225	0.179	0.098	4.652909011930813e-64	hETV2
C12orf75	9.84538895198393e-32	0.12294070256552292	0.293	0.227	2.7983549018223925e-27	hETV2
NDUFS8	3.2029903335074466e-28	0.12292301637080172	0.729	0.69	9.103859424928216e-24	hETV2
SPAG16	1.626194802862119e-33	0.1228479535026597	0.379	0.308	4.6221334881750014e-29	hETV2
GOT2	8.31220933689042e-42	0.12274434229808723	0.34	0.261	2.362579259824364e-37	hETV2
API5	2.579006375452997e-57	0.12272327587814874	0.25	0.164	7.3303098209500545e-53	hETV2
COASY	8.72885798881674e-49	0.12267871586481632	0.307	0.222	2.481003306161382e-44	hETV2
MAGEF1	6.107513776340975e-34	0.12245793842473696	0.566	0.495	1.7359386406493954e-29	hETV2
PDHX	1.2823928010356409e-54	0.12242263822598007	0.251	0.167	3.644945058383602e-50	hETV2
GNAI2	1.6141584875390894e-27	0.12204364482806196	0.452	0.39	4.587922669132354e-23	hETV2
EIF4H	1.7312363457032414e-29	0.12198607796482619	0.625	0.568	4.920693065392323e-25	hETV2
SSBP2	2.3317158430629375e-24	0.12190520977557229	0.438	0.381	6.627435940737788e-20	hETV2
LINC00685	2.0437021402020743e-38	0.12187953635711296	0.346	0.268	5.8088145930963556e-34	hETV2
VSTM2L	8.002821754985218e-39	0.12173689977684499	0.182	0.12	2.2746420274194486e-34	hETV2
GLUL	1.088286872872045e-30	0.1217259562719083	0.55	0.483	3.0932377787642134e-26	hETV2
PPP1CC	7.405504022756644e-23	0.12126692893801827	0.563	0.519	2.104866408388121e-18	hETV2
CIB1	1.3792351587197814e-24	0.12122698504872026	0.357	0.299	3.920200091629235e-20	hETV2
ASB3	1.691052538282879e-53	0.12114964901032516	0.261	0.177	4.806478629561427e-49	hETV2
RIDA	4.213187309261874e-49	0.12114836320011019	0.261	0.18	1.1975142289115026e-44	hETV2
SMIM14	3.914497657728037e-40	0.12089515800092121	0.34	0.26	1.11261766925604e-35	hETV2
CDIP1	2.1123328440968965e-37	0.12083666134667509	0.343	0.269	6.003883642776609e-33	hETV2
AZIN1	1.0624911039061137e-39	0.12070400034799778	0.442	0.357	3.019918464632347e-35	hETV2
TRIM8	1.392044893543766e-46	0.12060330220513954	0.299	0.216	3.956609200919446e-42	hETV2
ATF4	2.684348141378905e-22	0.12055655388950437	0.78	0.741	7.629722722241262e-18	hETV2
UFSP2	1.8128426343198646e-42	0.12054388371286934	0.332	0.252	5.152642619527351e-38	hETV2
SON	1.1589612594077518e-28	0.12046444973074866	0.627	0.573	3.294115587614653e-24	hETV2
ATP5F1B	6.471439910544632e-46	0.1203941165892608	0.949	0.916	1.839377365774101e-41	hETV2
DCP1A	4.010207270946635e-40	0.12037565537295142	0.318	0.242	1.1398212126211621e-35	hETV2
SQLE	3.9763070632410675e-23	0.12029932899741658	0.479	0.416	1.1301857565850087e-18	hETV2
DACH1	3.094429617474259e-50	0.12023875571845039	0.218	0.142	8.795297301747087e-46	hETV2
OXR1	3.6250970961205547e-45	0.12022668930648062	0.303	0.222	1.0303613476303453e-40	hETV2
PACC1	4.793792891522766e-55	0.12005968081485896	0.239	0.157	1.3625397535575157e-50	hETV2
DEK	1.327612302987789e-17	0.12005836494880784	0.553	0.504	3.773472448782193e-13	hETV2
WBP2	1.5254207607749267e-36	0.11990190088613772	0.476	0.397	4.3357034283505744e-32	hETV2
LSM14A	7.284674825326318e-34	0.11977881512261668	0.452	0.382	2.0705231256024994e-29	hETV2
HOXC11	3.571952024972011e-70	0.11974573807557942	0.102	0.041	1.0152559240577948e-65	hETV2
GTF2B	9.462957717448942e-39	0.1197430886507515	0.318	0.244	2.689656472030513e-34	hETV2
PRPF40A	2.55387224137042e-32	0.1196177987607967	0.455	0.386	7.2588710716471455e-28	hETV2
LEPROTL1	4.7697888009821615e-44	0.11959177944130311	0.374	0.287	1.3557170709031598e-39	hETV2
SF1	3.618516283746006e-25	0.11958709352655106	0.602	0.555	1.0284908833291273e-20	hETV2
PDPN	2.5846185691214237e-45	0.11957569034867435	0.201	0.13	7.346261359013822e-41	hETV2
LRATD1	2.311138977085827e-52	0.11947258221210749	0.243	0.159	6.568950314571046e-48	hETV2
ZFP36L1	1.1331872985305392e-6	0.11937871442956882	0.509	0.503	0.032208582586133516	hETV2
DPM1	1.3207303809354567e-35	0.11929289944265231	0.365	0.292	3.7539119617328487e-31	hETV2
NDUFA7	1.2196163445614558e-33	0.11918061447873063	0.578	0.508	3.4665155361470255e-29	hETV2
SRP54	6.275397634836336e-26	0.11917064790576065	0.318	0.258	1.783656269749532e-21	hETV2
ACTL6A	8.280188742304176e-47	0.11909124287968664	0.27	0.19	2.353478046225116e-42	hETV2
RAB3IP	3.15566348704264e-56	0.11906087034720175	0.214	0.134	8.969342329221296e-52	hETV2
RNF24	1.038719079277485e-27	0.11902837426231555	0.376	0.314	2.9523512390303957e-23	hETV2
FAM53C	6.123661955071755e-40	0.11883217636671284	0.328	0.251	1.7405284374900447e-35	hETV2
MED10	2.2925507329631817e-27	0.11859815343060731	0.45	0.387	6.516116948301252e-23	hETV2
ARL5A	5.3769119025858654e-36	0.11859752525723966	0.465	0.388	1.5282796700719804e-31	hETV2
EZR	3.3366259588075253e-47	0.11845423755624657	0.283	0.199	9.483691962718629e-43	hETV2
SH3BP4	1.565436022930306e-70	0.118429701523633	0.158	0.081	4.449438807974809e-66	hETV2
GABARAPL1	7.020556637259046e-39	0.11839242938676753	0.407	0.324	1.9954528130081386e-34	hETV2
ADD1	2.1102611010923865e-34	0.11835540422720725	0.39	0.318	5.99799512763489e-30	hETV2
AK4	1.5036665145038517e-62	0.11820549792554425	0.166	0.091	4.2738713341742976e-58	hETV2
CD81	6.96491559053223e-28	0.11793977827288993	0.348	0.286	1.9796379582969755e-23	hETV2
MLLT1	4.210098758208281e-31	0.11783556356170805	0.26	0.197	1.1966363700455398e-26	hETV2
CHKA	7.534783831945388e-45	0.11781740834994087	0.294	0.213	2.1416116085538375e-40	hETV2
UNC50	1.8185913335533458e-40	0.11773287224403656	0.346	0.266	5.168982147358675e-36	hETV2
ZNF195	3.4565619756531916e-47	0.11773039091064857	0.243	0.166	9.824586103399067e-43	hETV2
CD46	1.0346710790811749e-59	0.11751018479618572	0.223	0.139	2.9408456080724234e-55	hETV2
RARA	2.7189904403861924e-35	0.11744038415190639	0.281	0.212	7.728186528709675e-31	hETV2
RGS16	0.0035426412439588883	0.1174396722282518	0.253	0.236	1	hETV2
HDHD2	2.9394666525542497e-47	0.11736424203033513	0.307	0.222	8.354846066554944e-43	hETV2
CD99L2	3.489957418738775e-39	0.11733702085419956	0.321	0.245	9.91950597128122e-35	hETV2
ARL6IP5	2.900601924010886e-31	0.11733222507308716	0.622	0.549	8.244380848616141e-27	hETV2
TMCO1	6.5105856228247e-30	0.11726108242565114	0.55	0.482	1.8505037515754646e-25	hETV2
CCT6A	4.6741391246450505e-23	0.11698820023488332	0.636	0.59	1.3285305633978627e-18	hETV2
LINC01578	7.174498529899526e-24	0.11694732599113467	0.584	0.528	2.0392077171533422e-19	hETV2
JMJD6	4.544848069490128e-41	0.11670934531265623	0.208	0.141	1.2917821667911792e-36	hETV2
NPRL2	7.043787514419518e-38	0.1166835465064664	0.255	0.186	2.0020557252234596e-33	hETV2
BUB3	9.882633864003743e-19	0.1166220019799129	0.392	0.341	2.808941023165784e-14	hETV2
C5orf38	2.39023897823349e-47	0.11661260178150656	0.21	0.137	6.793776247833049e-43	hETV2
NPAS3	3.528423348250983e-98	0.11654594616342545	0.128	0.048	1.0028837682733769e-93	hETV2
CETN2	3.937072440115208e-10	0.11651003900855739	0.474	0.447	1.1190340996539454e-5	hETV2
KPNB1	4.465381438720341e-25	0.11647356265326425	0.538	0.48	1.2691953663274825e-20	hETV2
MFSD10	1.8538457892518816e-34	0.11644931719415552	0.437	0.36	5.269185886790623e-30	hETV2
HOXC-AS2	3.132254278783574e-79	0.11641661642809048	0.118	0.048	8.902806336586552e-75	hETV2
CLGN	1.2568538815602685e-72	0.11639224174321088	0.144	0.069	3.5723557875587512e-68	hETV2
SREK1IP1	4.336536359617173e-34	0.11638384091338794	0.414	0.339	1.232573729493989e-29	hETV2
CCPG1	1.8378042661896542e-34	0.11621918979051304	0.276	0.209	5.223591065790854e-30	hETV2
PALM	5.0556882768082625e-36	0.1161526140949109	0.355	0.279	1.4369782789172125e-31	hETV2
WRAP53	8.140185479520459e-50	0.11597112105813112	0.171	0.103	2.3136849188441e-45	hETV2
TRAPPC4	5.1445621889570976e-36	0.11591707613568913	0.46	0.383	1.4622389109672759e-31	hETV2
SKAP2	4.397488742192845e-67	0.11583179406676683	0.157	0.082	1.2498982251934723e-62	hETV2
BAG6	6.87153103517026e-31	0.11573005336214082	0.543	0.475	1.953095266126443e-26	hETV2
MAPK1IP1L	3.5380583313290477e-31	0.11570099726463634	0.457	0.388	1.0056223195136553e-26	hETV2
ZNF22	2.4345517370282673e-32	0.11562623228028135	0.487	0.416	6.919726402155444e-28	hETV2
FGF13	7.11390800285773e-65	0.11546488527469165	0.226	0.136	2.0219860716522527e-60	hETV2
CELF1	8.677703516453791e-33	0.11520173206133993	0.399	0.327	2.466463670481661e-28	hETV2
SMARCA4	1.983325600124602e-17	0.11507496620476299	0.541	0.499	5.637206353234156e-13	hETV2
DCAF7	1.0238162004089206e-33	0.11477172643284383	0.4	0.327	2.909992786422275e-29	hETV2
VDAC2	2.4563682298913927e-24	0.11453435373529786	0.84	0.805	6.981735419820305e-20	hETV2
MAF1	1.1017476057118832e-28	0.11447363311873626	0.55	0.49	3.1314972197148857e-24	hETV2
SDR39U1	3.8600186962696617e-38	0.1144598916548093	0.396	0.316	1.097133114040726e-33	hETV2
STC2	2.8009604924994668e-43	0.11440806125346054	0.233	0.158	7.961170007831234e-39	hETV2
VANGL2	5.0335675507470775e-70	0.11431922582826412	0.167	0.088	1.4306909049488418e-65	hETV2
MSI2	1.3291996087063114e-44	0.11431855873093327	0.311	0.227	3.777984047825949e-40	hETV2
MARK3	6.60024819153786e-35	0.11429684383700583	0.373	0.298	1.8759885434808062e-30	hETV2
GNAI3	8.746653148909778e-24	0.1142087851720679	0.499	0.446	2.486061224514626e-19	hETV2
KMT5C	3.3606141996723754e-47	0.11419946441872791	0.212	0.139	9.551873739728793e-43	hETV2
TARS	8.676875597896528e-25	0.11408556643554668	0.466	0.406	2.4662283511901302e-20	hETV2
YIPF3	3.336491180984667e-27	0.11396319679909506	0.575	0.519	9.483308883712719e-23	hETV2
GPR137B	2.2176144856003936e-54	0.11391020186773887	0.198	0.122	6.303125652421998e-50	hETV2
SIAH1	2.701150501075682e-36	0.11380677280354806	0.349	0.273	7.677480069207411e-32	hETV2
AEN	1.2470993424809253e-57	0.11378222616877141	0.139	0.073	3.5446304611335343e-53	hETV2
RNF139	2.2237646799949668e-41	0.11370842679385473	0.314	0.235	6.320606349949694e-37	hETV2
GCA	4.033596860815908e-42	0.11367822763165558	0.216	0.146	1.1464692357497055e-37	hETV2
ZNF226	6.615884585901568e-45	0.11366050820505805	0.236	0.162	1.880432875850803e-40	hETV2
PIR	7.85327799185415e-30	0.11364922482809492	0.24	0.181	2.232137203624705e-25	hETV2
ATAD1	4.881564929524473e-37	0.11358316475142638	0.335	0.261	1.387487199918741e-32	hETV2
DRAM2	1.3195630725018565e-43	0.11342848981946635	0.278	0.201	3.7505941209720267e-39	hETV2
ID3	5.191949322360724e-11	0.11340130595451514	0.442	0.403	1.4757077558945885e-6	hETV2
MRPL42	7.979331460907961e-29	0.11312549192474142	0.4	0.337	2.2679653811338697e-24	hETV2
RNF4	4.779102118571378e-46	0.11310013107941141	0.254	0.177	1.358364195161543e-41	hETV2
COA1	7.017298776543363e-32	0.11307064631975283	0.475	0.405	1.99452683125692e-27	hETV2
PRRC2C	3.6625930771574855e-26	0.11300590789529585	0.561	0.504	1.041018830320472e-21	hETV2
MAB21L2	3.9111215412497296e-9	0.11293928737670272	0.16	0.133	1.1116580756694106e-4	hETV2
KPNA3	7.063302505041096e-38	0.11272426539812314	0.337	0.261	2.0076024710078306e-33	hETV2
ELAVL4	4.3992944164138075e-8	0.11271242988713381	0.316	0.29	0.0012504114519772966	hETV2
DLGAP4	1.6140153019912645e-26	0.11263286797692462	0.421	0.359	4.587515692849771e-22	hETV2
ABHD17B	5.26682787841133e-62	0.11261833492015308	0.196	0.115	1.4969904878808524e-57	hETV2
GABPB1-AS1	1.8545046684510495e-24	0.11260520501507032	0.429	0.37	5.271058619138418e-20	hETV2
AL592183.1	8.26304951161322e-67	0.11257143417794421	0.166	0.089	2.3486065626858254e-62	hETV2
SLC36A4	3.9738949904894827e-51	0.11255268280768149	0.215	0.139	1.1295001731468257e-46	hETV2
KLC2	4.8352439882968565e-47	0.1124818141856303	0.279	0.197	1.3743213987936156e-42	hETV2
TUBB4B	9.857545662030185e-22	0.11226617665962002	0.628	0.57	2.8018102035188394e-17	hETV2
SRPRA	1.1171139147686477e-30	0.11201066935121634	0.236	0.176	3.1751728799469275e-26	hETV2
MARCH6	1.835354591304421e-27	0.11193537792723207	0.449	0.383	5.216628354864556e-23	hETV2
VAT1	2.3361381029465506e-30	0.11192536710759537	0.431	0.361	6.64000533000498e-26	hETV2
VBP1	6.986660136395393e-32	0.11182536230115692	0.578	0.506	1.9858184105676624e-27	hETV2
CLDND1	1.6420766969546574e-38	0.11178436896369304	0.361	0.281	4.667274595754223e-34	hETV2
PTBP1	3.6091501354138675e-23	0.11163711417190081	0.4	0.343	1.0258287429886836e-18	hETV2
ITSN1	3.2688094553870407e-28	0.11163585094555956	0.262	0.203	9.290937115046586e-24	hETV2
HLA-C	5.982290559974786e-30	0.11138686826239108	0.43	0.349	1.7003464458616334e-25	hETV2
ARL4C	2.5517542060865167e-31	0.11120936796341452	0.362	0.288	7.252850979959707e-27	hETV2
CRYZL1	1.0575270668634933e-29	0.111080910271731	0.384	0.319	3.005809182146107e-25	hETV2
ARID4B	8.646703278599952e-30	0.11069759234747573	0.395	0.327	2.4576524728764643e-25	hETV2
CLSTN1	2.852644799299738e-36	0.11061892753082037	0.378	0.298	8.108072313049646e-32	hETV2
USP10	1.0524125875683398e-37	0.11049589938996585	0.301	0.228	2.991272297645492e-33	hETV2
AC023034.1	3.971755546867478e-42	0.11042411322516044	0.249	0.176	1.1288920790861433e-37	hETV2
PSMD12	6.914973256810865e-37	0.11038035838579474	0.32	0.246	1.965442848783352e-32	hETV2
LAMTOR3	2.8033421906361552e-36	0.11037681933183668	0.329	0.254	7.967939508445144e-32	hETV2
IGF2BP2	7.146810907989266e-36	0.11026642237193812	0.345	0.269	2.031338064377789e-31	hETV2
MAB21L1	9.822024331852888e-6	0.11020842623564187	0.222	0.199	0.27917139758425463	hETV2
CCNH	2.699320145863138e-41	0.1102011292204122	0.277	0.202	7.672277650586797e-37	hETV2
AC004540.1	7.438779759053648e-41	0.11017550032453283	0.29	0.21	2.1143243709158185e-36	hETV2
TRIAP1	1.0388589162060448e-26	0.11017220212455664	0.332	0.272	2.952748697532441e-22	hETV2
KRT10	2.208108295574502e-6	0.10994815750801656	0.718	0.71	0.06276106208511407	hETV2
AC234582.1	8.195989513159276e-77	0.10990486819130545	0.127	0.055	2.3295460993252613e-72	hETV2
APIP	2.648856324153322e-47	0.10978518715586494	0.254	0.175	7.528844330140987e-43	hETV2
TMEM170A	9.77266936306384e-37	0.10978518715586483	0.251	0.183	2.777685813063635e-32	hETV2
PRKRA	1.729403546262011e-29	0.10970093481018206	0.461	0.394	4.915483699540514e-25	hETV2
MAPK6	1.107823821546296e-37	0.10968528098630925	0.309	0.234	3.148767647981037e-33	hETV2
ZNF791	2.9098130533846352e-39	0.10968119039669993	0.271	0.197	8.270561641635148e-35	hETV2
MED17	3.544273936454637e-44	0.10956869630298441	0.236	0.162	1.0073889809585014e-39	hETV2
SNHG6	6.904411418809319e-14	0.10951186318140249	0.806	0.789	1.9624408575681728e-9	hETV2
MEX3B	9.917181303072403e-37	0.10946208722374187	0.228	0.163	2.818760441772269e-32	hETV2
SLC7A3	3.997464979345532e-90	0.10941869533606359	0.111	0.04	1.1361994710793806e-85	hETV2
TMEM50A	4.5961961893202897e-32	0.10941223390794652	0.573	0.504	1.306376842890506e-27	hETV2
ENOPH1	2.5007809206411846e-27	0.10933480940398216	0.398	0.333	7.107969610738439e-23	hETV2
ZNF714	4.6678468249196206e-58	0.10932518076188741	0.173	0.1	1.3267421030469039e-53	hETV2
SLC43A2	4.611940916175813e-52	0.10899949722426489	0.195	0.121	1.3108519666046514e-47	hETV2
MMP15	1.88335570440904e-47	0.10880357643056399	0.21	0.136	5.353061918641815e-43	hETV2
CPE	1.53009762338786e-15	0.1087030981939121	0.707	0.659	4.3489964749553145e-11	hETV2
BZW1	2.5510746350197702e-24	0.10867946183568034	0.606	0.56	7.250919435116693e-20	hETV2
HSBP1	1.7655655923985035e-31	0.10863389649643418	0.924	0.884	5.018267083274267e-27	hETV2
ENY2	8.85451533173331e-23	0.10863359016629248	0.668	0.633	2.5167188927385587e-18	hETV2
CETN3	3.2758687327527027e-41	0.1085538684117982	0.293	0.215	9.311001699103007e-37	hETV2
FAM133B	1.5926863460972858e-26	0.10851823621680495	0.392	0.33	4.526892401512316e-22	hETV2
CCDC66	6.210649779858931e-39	0.10844252066445492	0.283	0.209	1.765252986929304e-34	hETV2
MED27	1.2887386551536899e-42	0.10840690040531992	0.259	0.184	3.6629818795433326e-38	hETV2
LMO1	1.5732178335216478e-30	0.10836354326356246	0.139	0.09	4.4715570482185796e-26	hETV2
MBOAT7	4.161988447963977e-37	0.10824455940732647	0.286	0.214	1.1829619765648011e-32	hETV2
DYNC2LI1	3.7846119842099076e-43	0.10821242450049728	0.268	0.191	1.075700264271982e-38	hETV2
CLNS1A	1.303260048695926e-19	0.10801808784269307	0.584	0.545	3.70425603640843e-15	hETV2
WBP4	6.358148046132804e-33	0.10774563005838411	0.333	0.262	1.8071764191523267e-28	hETV2
TOX2	1.4183072467866525e-63	0.107659408223773	0.139	0.07	4.031254687541702e-59	hETV2
PAIP1	2.246942951827019e-28	0.1075677552306129	0.459	0.392	6.386485951977936e-24	hETV2
ZMYM2	6.511542627571787e-41	0.10736781974946535	0.266	0.192	1.850775761034729e-36	hETV2
POLE3	2.678266935953207e-28	0.10734974443208534	0.285	0.224	7.6124381120598e-24	hETV2
DUSP1	8.63010717393785e-21	0.10728211971573753	0.392	0.335	2.452935362048355e-16	hETV2
EFHD1	1.1377924521366782e-35	0.10720724404359419	0.172	0.114	3.2339474867080804e-31	hETV2
DNALI1	4.713618020944776e-31	0.10706804973096112	0.24	0.179	1.3397516500931338e-26	hETV2
ZNF3	2.7309448464691406e-40	0.10700315921796472	0.246	0.175	7.762164537119238e-36	hETV2
CLK3	1.934019745556338e-40	0.10682255603444152	0.258	0.185	5.497064322794779e-36	hETV2
NFYB	5.255715010451752e-34	0.10674302315333811	0.292	0.223	1.4938318774207014e-29	hETV2
GPBP1	9.067403609214272e-26	0.10669971497024056	0.514	0.451	2.5772281278469724e-21	hETV2
BBIP1	3.732081186429566e-30	0.10669454068432888	0.397	0.327	1.0607694356188754e-25	hETV2
CIR1	3.546463571457803e-24	0.10667059890000663	0.382	0.325	1.0080113409154514e-19	hETV2
SRGAP3	7.617247840216909e-36	0.10659690952481743	0.303	0.23	2.165050353624852e-31	hETV2
NSMCE3	3.2040933306222786e-43	0.1063765735421418	0.256	0.18	9.106994473627702e-39	hETV2
MYO6	5.092799008929856e-46	0.10633522629806813	0.202	0.132	1.4475262623081328e-41	hETV2
VAPA	2.123133376412919e-27	0.10630811367306836	0.722	0.673	6.034581995778439e-23	hETV2
GOLM1	1.5405328125623647e-21	0.10625118920790233	0.484	0.431	4.378656413146009e-17	hETV2
ORC4	4.674886291450536e-32	0.10616391492271138	0.357	0.286	1.328742930618986e-27	hETV2
CARHSP1	7.874077974767836e-19	0.10603485855244188	0.565	0.518	2.2380491827682623e-14	hETV2
OCIAD1	6.70883649837901e-29	0.1059318970504406	0.707	0.655	1.906852597934266e-24	hETV2
STARD7	2.891642983006669e-29	0.10586659251254049	0.378	0.311	8.218916850599855e-25	hETV2
SF3A2	2.3303112440494152e-27	0.1057244322097014	0.405	0.339	6.623443648961653e-23	hETV2
SDK2	3.3320596314550796e-58	0.1057210912306418	0.158	0.087	9.470713090484772e-54	hETV2
AP3S2	9.581720860814998e-47	0.10566815135243912	0.241	0.163	2.723412520269447e-42	hETV2
ATP1B3	3.418481502604603e-19	0.1056003350720256	0.62	0.577	9.716349974853064e-15	hETV2
EWSR1	8.27518409667677e-21	0.10545097109315349	0.55	0.506	2.352055575798438e-16	hETV2
GRID2	3.0606232791023686e-68	0.10528305559275773	0.136	0.065	8.699209546192662e-64	hETV2
PRPSAP2	1.166624547091742e-38	0.105008995807915	0.353	0.272	3.3158969501988582e-34	hETV2
SEC63	2.622693237397137e-23	0.10495705314929205	0.469	0.412	7.454480988653882e-19	hETV2
PPP2R5E	6.832917064582246e-33	0.10488510784522537	0.363	0.289	1.9421200172662119e-28	hETV2
DPF2	1.1873584772720148e-35	0.10485289161363415	0.311	0.239	3.3748289999502478e-31	hETV2
YIPF6	4.5256550379409973e-36	0.10476853681811737	0.291	0.219	1.2863269314339696e-31	hETV2
PPP1R2	5.651273188113662e-32	0.1047492656090705	0.357	0.285	1.606261378257546e-27	hETV2
SRP68	2.643053450916253e-34	0.10474255692281875	0.31	0.24	7.512350823539265e-30	hETV2
MCL1	4.139974277450814e-27	0.10471271181881692	0.446	0.379	1.1767048888798447e-22	hETV2
RGS20	1.0856617258139997e-84	0.10466188831458348	0.106	0.039	3.0857763232811315e-80	hETV2
CALCOCO2	1.7461273347804973e-41	0.10446444643704667	0.207	0.14	4.963017723646608e-37	hETV2
ZNF24	4.566992600948205e-35	0.10418851834059412	0.278	0.209	1.2980763069675083e-30	hETV2
MAGED1	9.295203876178917e-25	0.1041471659536195	0.677	0.624	2.6419757977263337e-20	hETV2
C19orf81	6.416424069332296e-33	0.10411522185647987	0.266	0.199	1.8237402132263186e-28	hETV2
CD99	9.883935737595093e-7	0.10409389689620463	0.589	0.588	0.028093110546966532	hETV2
SBDS	5.6904415975900886e-27	0.10402176369196925	0.496	0.43	1.617394215283031e-22	hETV2
AC090204.1	2.5574060283790823e-28	0.10399969036850581	0.319	0.255	7.268915154461865e-24	hETV2
CHORDC1	6.2724917950493785e-43	0.10391437783301072	0.23	0.158	1.7828303429068847e-38	hETV2
LRRC47	1.1463917651472642e-34	0.10390738242724723	0.303	0.232	3.258389314078069e-30	hETV2
CLIC4	7.759741609648106e-28	0.10385076444555486	0.327	0.264	2.2055513577102812e-23	hETV2
BCL7A	3.7419168742927073e-28	0.1038174638962267	0.292	0.23	1.0635650331802161e-23	hETV2
DDX18	1.0812210128443825e-18	0.10369464495612901	0.438	0.388	3.073154484807588e-14	hETV2
KLHDC8B	3.132825061316817e-29	0.10368780750480083	0.309	0.244	8.904428671780788e-25	hETV2
HINT3	1.531249286742358e-36	0.10368584728936103	0.296	0.223	4.352269847707804e-32	hETV2
ERRFI1	7.600520780166213e-47	0.10365406014030751	0.228	0.152	2.160296021346643e-42	hETV2
PTPRA	3.311750369096035e-25	0.10360624972893673	0.447	0.385	9.41298807408166e-21	hETV2
C12orf65	5.083222940508669e-37	0.10359733704831214	0.279	0.206	1.444804456380779e-32	hETV2
SNAPIN	2.4022537517960444e-23	0.10359723496858203	0.347	0.289	6.827925838729897e-19	hETV2
TMEM11	3.5729549621966385e-28	0.10350011500503986	0.406	0.341	1.0155409889051506e-23	hETV2
AC027031.2	1.2113755568538102e-22	0.10335800914087695	0.244	0.191	3.443092745245585e-18	hETV2
BBS2	1.8850431272632935e-54	0.10322197560270435	0.174	0.102	5.357858080620459e-50	hETV2
NGDN	2.3828460821755796e-34	0.1030985268221285	0.305	0.235	6.77276341936765e-30	hETV2
EIF4G2	3.812916935333197e-32	0.10307083937072159	0.892	0.842	1.0837453805297546e-27	hETV2
STMP1	1.8571104344459163e-27	0.10263351670401444	0.688	0.635	5.278464987825628e-23	hETV2
NEDD1	6.874821102933092e-54	0.1025230875046611	0.152	0.085	1.9540304020866728e-49	hETV2
RAB28	1.5420801989883046e-43	0.10252162213689625	0.221	0.149	4.383054549584458e-39	hETV2
DPY30	1.1009581092716838e-26	0.10250908387779822	0.548	0.485	3.129253233982907e-22	hETV2
AHCYL1	3.3369871300432083e-31	0.10250055000251818	0.342	0.272	9.48471851972181e-27	hETV2
UBAP1	1.591919043721928e-36	0.10249649994094273	0.291	0.219	4.5247114979708354e-32	hETV2
APMAP	1.0635903890945105e-24	0.10241247225912908	0.413	0.352	3.023042962923327e-20	hETV2
NUDCD2	2.619265339384308e-19	0.10210332740035749	0.388	0.337	7.444737874132019e-15	hETV2
DHX15	2.8652443242846364e-29	0.10197626394510079	0.336	0.27	8.143883942914222e-25	hETV2
NBDY	7.051457865498252e-26	0.10195733628663206	0.665	0.61	2.004235869110568e-21	hETV2
SMARCA5	2.9365791786457537e-26	0.10184070442828558	0.333	0.272	8.346638999464826e-22	hETV2
ZIC3	2.1246668636134288e-43	0.10182942065699724	0.24	0.164	6.038940626448448e-39	hETV2
AC092958.1	7.218864923684366e-33	0.1018097549702695	0.299	0.226	2.051817977258807e-28	hETV2
DNER	5.339024840983543e-24	0.10175043640617498	0.458	0.377	1.5175110305527524e-19	hETV2
CHAC1	4.335373621703876e-34	0.10167078638832677	0.239	0.172	1.2322432444968926e-29	hETV2
CRY1	8.194250379412468e-48	0.10164348273817742	0.205	0.132	2.3290517853404057e-43	hETV2
PCGF2	2.6401853589714832e-24	0.10162281720250477	0.418	0.359	7.504198845804646e-20	hETV2
DCC	3.365342653924767e-53	0.10154494640014888	0.115	0.057	9.565313425250366e-49	hETV2
PTBP2	6.290381131556906e-40	0.10146930445123209	0.24	0.168	1.7879150290224192e-35	hETV2
TP53TG1	1.9993363782611703e-29	0.1013644607948403	0.259	0.196	5.682713787931724e-25	hETV2
UBQLN1	1.4423957944670317e-28	0.10126683420107907	0.339	0.274	4.099721566613644e-24	hETV2
KIAA0319L	2.062829541711133e-42	0.1012077087769106	0.234	0.161	5.863180406405553e-38	hETV2
RPRD1A	3.64072140712222e-37	0.10105918248396445	0.278	0.206	1.0348022455463485e-32	hETV2
EXOSC7	4.9009133394249944e-29	0.1010474381259785	0.343	0.277	1.392986598464766e-24	hETV2
ERP44	2.8196288999083744e-29	0.10101912226518678	0.338	0.272	8.014231222209572e-25	hETV2
MAFG	1.3808410361632166e-32	0.10098169255554895	0.235	0.173	3.9247644770867105e-28	hETV2
VPS72	2.414615314098041e-27	0.10091971069641359	0.416	0.35	6.863061107260862e-23	hETV2
KLHL7	3.309523179650088e-34	0.10089426928259942	0.318	0.244	9.406657733519445e-30	hETV2
C9orf72	1.005003965657051e-54	0.10081599931936944	0.158	0.089	2.856522771587036e-50	hETV2
DYNC1I2	7.828743307063614e-22	0.10081274493069536	0.593	0.539	2.225163710166691e-17	hETV2
TRMT11	2.359627973820051e-49	0.10076581632980455	0.183	0.113	6.706770589988731e-45	hETV2
P4HB	0.29395470134986224	0.10075309106538022	0.648	0.657	1	hETV2
SLU7	6.608168757872266e-33	0.10067339871430803	0.302	0.233	1.8782398060500342e-28	hETV2
RFX2	2.518378855551584e-60	0.10063198064811331	0.136	0.069	7.157988221134267e-56	hETV2
TXNRD1	4.211522845512278e-31	0.10054651630484679	0.22	0.161	1.1970411383799547e-26	hETV2
PPP1R10	8.46831336324408e-28	0.10048208568420641	0.343	0.278	2.4069487072348646e-23	hETV2
TSPAN6	9.456475804351852e-29	0.10047192683058642	0.336	0.269	2.6878141178709268e-24	hETV2
NOVA2	8.114420324815594e-39	0.10044591679108747	0.218	0.15	2.3063616889223364e-34	hETV2
ZNF330	7.772642817848511e-37	0.10041875236398387	0.24	0.172	2.2092182681170824e-32	hETV2
RAB33A	6.507246137995056e-43	0.1003809821322405	0.238	0.163	1.8495545698023346e-38	hETV2
TRAPPC2B	2.0676117035287264e-36	0.10035362384138918	0.216	0.152	5.876772744939699e-32	hETV2
APLP1	3.0384768280591908e-61	0.10035231410713474	0.671	0.52	8.636262688392638e-57	hETV2
SPCS2	8.577515861826343e-26	0.10032008354540656	0.699	0.642	2.4379873334069014e-21	hETV2
BLOC1S2	8.49955784459851e-28	0.1002493707651434	0.438	0.367	2.4158293261702346e-23	hETV2
IFNGR1	2.662408523429289e-35	0.10022983735044794	0.266	0.198	7.567363746143069e-31	hETV2
CDK8	1.1214680790200633e-34	0.10020951216612883	0.267	0.198	3.187548720998726e-30	hETV2
SLC6A9	3.291191156231062e-52	0.10014744449304303	0.16	0.092	9.354552623355547e-48	hETV2
XAB2	6.227624038582776e-35	0.10007145434083847	0.259	0.191	1.7700775804863826e-30	hETV2
TMEM259	3.128497016600047e-30	0.10004926011059045	0.349	0.28	8.892127070282313e-26	hETV2
CCDC82	4.6261654651322504e-33	0.10002599383669819	0.3	0.23	1.3148950101545394e-28	hETV2
EIF2B2	1.3122175886691497e-32	0.10001192018656896	0.273	0.207	3.7297160522743244e-28	hETV2
PSMA3	1.0766517161681088e-22	0.10000521054334399	0.542	0.491	3.0601671728646155e-18	hETV2
CRISPLD1	1.0818820916469546e-35	0.09994606723170762	0.223	0.157	3.075033469088139e-31	hETV2
LINC00467	6.197590885658247e-42	0.09991261403571297	0.175	0.111	1.7615412574306435e-37	hETV2
AGPAT4	3.062112335674018e-37	0.09983254242333017	0.231	0.164	8.703441891686261e-33	hETV2
CD55	2.431201378433088e-39	0.09981874270704569	0.137	0.082	6.910203677920366e-35	hETV2
COPZ1	8.210894252115401e-19	0.09976251006418113	0.597	0.559	2.3337824732787604e-14	hETV2
COMMD6	4.268465388004791e-25	0.09951434532394465	0.964	0.953	1.2132259172326017e-20	hETV2
METTL21A	1.5016683281786211e-37	0.09950465642614148	0.244	0.175	4.2681918891820946e-33	hETV2
RMND5A	3.393768198203017e-42	0.09945853108654082	0.196	0.13	9.646107349752437e-38	hETV2
CENPV	2.2946004088882914e-14	0.09938155441889152	0.588	0.554	6.521942742183191e-10	hETV2
GOT1	5.202510208944554e-22	0.09932109945584305	0.355	0.299	1.4787094766883105e-17	hETV2
MAP9	5.545192002390875e-29	0.09931916160655074	0.293	0.228	1.5761099228395584e-24	hETV2
C6orf62	2.3870623171038163e-33	0.09924143606068159	0.255	0.189	6.784747223904177e-29	hETV2
BUD31	2.0778398929538478e-20	0.09922784450123001	0.711	0.667	5.905844327742722e-16	hETV2
HIST1H1C	1.235922637271828e-19	0.09920667927048352	0.115	0.08	3.5128629119177164e-15	hETV2
SRPK2	4.4402269397011447e-29	0.09916197823098172	0.52	0.442	1.2620457030712563e-24	hETV2
SLC9A3R1	2.681149956647914e-28	0.09875275955115653	0.211	0.154	7.620632521780366e-24	hETV2
POU3F4	2.8230922049998043e-53	0.09872188168885054	0.135	0.072	8.024074974270944e-49	hETV2
XPC	1.7692406523448486e-41	0.09860788281944682	0.209	0.141	5.028712706159763e-37	hETV2
RAB10	4.222599759318877e-25	0.09855214674838253	0.474	0.409	1.2001895295912044e-20	hETV2
NSD3	2.022938796401542e-23	0.09843884387810065	0.518	0.456	5.749798941012103e-19	hETV2
EXOC5	1.3013869171008135e-36	0.09830617871256803	0.271	0.199	3.6989320344756424e-32	hETV2
UBE2B	5.102564403461762e-19	0.09829390855335329	0.512	0.464	1.4503018803959366e-14	hETV2
ARL1	8.75112677746035e-21	0.09826299133102351	0.336	0.283	2.487332763957555e-16	hETV2
CHTOP	2.312970469617271e-24	0.09820319332041572	0.482	0.421	6.574155965793169e-20	hETV2
SMIM30	3.0927908095125454e-18	0.09807353981061895	0.443	0.391	8.790639317877508e-14	hETV2
GTF2A2	4.214738480018613e-23	0.09796763622176585	0.624	0.58	1.1979551181756905e-18	hETV2
ZNF286A	1.9111489105080788e-30	0.09796542516869167	0.24	0.178	5.432058548337112e-26	hETV2
PERP	2.2767757235293115e-37	0.09796390448098097	0.163	0.105	6.471279638987362e-33	hETV2
IGSF8	6.467487875373378e-30	0.09796270109368077	0.274	0.21	1.8382540788173751e-25	hETV2
SELENOS	3.3016000984168213e-17	0.09793046737109756	0.466	0.416	9.384137959730132e-13	hETV2
ASRGL1	7.803008683390381e-32	0.0978926817411031	0.28	0.213	2.217849158080048e-27	hETV2
VAMP2	1.677032197718372e-26	0.0978269803071734	0.801	0.724	4.766628615574928e-22	hETV2
FANCF	2.979851062571507e-40	0.09782081969777112	0.209	0.142	8.469630675146994e-36	hETV2
MCM7	6.568123777257078e-25	0.09781489209660038	0.287	0.225	1.8668578212097795e-20	hETV2
NDUFB4	3.6134914784244115e-22	0.09767619686667683	0.763	0.732	1.0270626829125704e-17	hETV2
DARS	1.3113390800360772e-17	0.09766737045630686	0.378	0.331	3.727219067186542e-13	hETV2
RNF114	5.04040315591066e-24	0.09764436231433277	0.376	0.316	1.432633789004487e-19	hETV2
DRC1	1.3963083593373902e-58	0.09756144898699369	0.103	0.046	3.968727249744664e-54	hETV2
LYPLAL1	2.3441076917293027e-28	0.09752251204515333	0.285	0.222	6.662657292202198e-24	hETV2
TMEM87A	1.0582976260184557e-32	0.09747578385972733	0.269	0.203	3.0079993424322567e-28	hETV2
SUGT1	6.300082146114704e-22	0.09731048469153453	0.364	0.309	1.7906723483901824e-17	hETV2
KMT5B	1.854139023379049e-33	0.09729685890988093	0.302	0.231	5.270019346150271e-29	hETV2
RTL8A	1.3103765864254112e-19	0.09723153664024498	0.489	0.438	3.724483371596947e-15	hETV2
FOPNL	3.3758408897987177e-40	0.09721283996791233	0.228	0.159	9.595152561074895e-36	hETV2
F2R	5.4709600426979844e-36	0.09713364837808619	0.235	0.168	1.555010972936048e-31	hETV2
TECR	8.350100814624364e-22	0.09700359659486124	0.584	0.522	2.373349154540683e-17	hETV2
CEP57	6.002018191240632e-26	0.09672484302640671	0.377	0.312	1.705953630496325e-21	hETV2
CAMLG	1.8425985558247702e-12	0.09653666500874802	0.693	0.673	5.237217875220744e-8	hETV2
ELOVL5	1.3967402564857673e-17	0.09651788065837064	0.374	0.328	3.9699548310094965e-13	hETV2
CENPH	5.524742967896309e-7	0.09641894631619574	0.177	0.155	0.01570297693765168	hETV2
ZNF503-AS2	8.147192085626425e-70	0.09640727503743074	0.12	0.053	2.315676406497599e-65	hETV2
TMSB15A	1.1511097917701751e-16	0.0964015236860476	0.581	0.524	3.271799361148369e-12	hETV2
SERINC1	1.668379647136354e-27	0.09638974546870904	0.467	0.393	4.7420354710556595e-23	hETV2
C16orf87	6.932248442953783e-30	0.0963498587591669	0.316	0.249	1.9703529749407538e-25	hETV2
FAM219B	2.6575253828639016e-34	0.09627768082757354	0.275	0.205	7.553484395714067e-30	hETV2
TMED9	2.778129594410389e-17	0.0962710319064537	0.736	0.704	7.896277746192649e-13	hETV2
MAPKAPK5-AS1	8.694779487829151e-30	0.09624150246605434	0.297	0.232	2.4713171738256796e-25	hETV2
TNPO1	1.4575910355977302e-24	0.09622865370423073	0.333	0.273	4.1429110004794284e-20	hETV2
KDM6B	2.6049941024943234e-38	0.09621443369682173	0.192	0.129	7.404174737519615e-34	hETV2
CACNG7	2.472010715246097e-55	0.09616921880801421	0.152	0.084	7.02619605594398e-51	hETV2
VPS35	9.642429613095128e-24	0.09616469260830673	0.481	0.421	2.740667768930028e-19	hETV2
PPIL4	3.37098804896473e-32	0.09601333356094777	0.272	0.206	9.581359331572453e-28	hETV2
TUBA1A	7.872049456172854e-54	0.09598536029998428	0.946	0.917	2.2374726169280104e-49	hETV2
AP3M1	2.7250758309435054e-38	0.09593166183787666	0.21	0.145	7.745483034290725e-34	hETV2
OTUD6B-AS1	5.025125318994959e-26	0.0959250875760097	0.374	0.309	1.4282913694179372e-21	hETV2
FBXO22	5.825509972931446e-32	0.09590421784727607	0.236	0.174	1.655784699606305e-27	hETV2
LARS	9.789188760246415e-20	0.09588335653062202	0.372	0.32	2.7823811213248385e-15	hETV2
CXADR	1.2636205839539635e-43	0.095738660803187825	0.651	0.516	3.59158878577235e-39	hETV2
HNRNPF	8.852061494419675e-19	0.095720721980885215	0.561	0.514	2.516021438558904e-14	hETV2
RETREG2	1.2532599232423103e-26	0.09569750712940933	0.385	0.318	3.5621406798316185e-22	hETV2
PRKAB1	2.0495628353065757e-37	0.09566736906350631	0.196	0.133	5.82547244679188e-33	hETV2
CCDC160	6.040862577747146e-73	0.09563143487000803	0.11	0.045	1.7169943704730713e-68	hETV2
KIF1BP	9.448887709152043e-37	0.0955209865845103	0.251	0.181	2.685657353572285e-32	hETV2
MED19	2.3632539674418365e-25	0.0954272154085154	0.402	0.336	6.717076751659932e-21	hETV2
GGNBP2	5.488712549562824e-21	0.09540355617216312	0.42	0.365	1.5600567679622414e-16	hETV2
PLEKHB2	1.475889628753883e-28	0.09537767671154179	0.348	0.279	4.194921091807161e-24	hETV2
EPHX2	8.630577173211312e-37	0.09528448770783218	0.188	0.126	2.453068949941851e-32	hETV2
LRRC42	5.587640279551792e-28	0.0952659538890328	0.279	0.218	1.588174996657006e-23	hETV2
SVIP	1.5484049108936768e-29	0.09520867858747317	0.248	0.186	4.401031278233097e-25	hETV2
JAM3	3.2467102260920016e-36	0.09520384758954037	0.253	0.183	9.228124475621296e-32	hETV2
CBX1	5.716037845380799e-24	0.09501662814172551	0.636	0.577	1.6246694367925844e-19	hETV2
LIPA	1.3153496025190697e-33	0.09499143665851922	0.22	0.157	3.738618175239952e-29	hETV2
CHMP5	3.181146537613286e-23	0.09496357259101229	0.605	0.548	9.041772803858244e-19	hETV2
TOX	1.2154728859018563e-51	0.09483364459657528	0.155	0.088	3.454738583598846e-47	hETV2
HSPA4L	1.3646630966478084e-58	0.09480006093942746	0.125	0.062	3.878781919602066e-54	hETV2
TOP1	7.342211951682645e-20	0.09476169170588328	0.391	0.339	2.086876903026758e-15	hETV2
LYRM1	5.583015444965642e-27	0.09454191197516176	0.339	0.275	1.5868604799225844e-22	hETV2
AMT	2.0463820148592013e-46	0.09447090947826814	0.17	0.104	5.816431600834307e-42	hETV2
SLCO3A1	6.8246199325902746e-49	0.09446104967185373	0.137	0.076	1.9397617234401337e-44	hETV2
AIDA	2.6990589196281092e-33	0.09444163450788795	0.279	0.21	7.671535167258975e-29	hETV2
VPS13B-DT	5.0904278218039025e-45	0.09443298848759663	0.179	0.112	1.4468522997913232e-40	hETV2
PNMA2	3.471711695951115e-40	0.0944237022032147	0.204	0.137	9.867646153401854e-36	hETV2
NARF	3.348047556337166e-19	0.09438215338414291	0.442	0.391	9.516155569377126e-15	hETV2
REM2	1.0782343342586439e-34	0.09437114039471975	0.149	0.096	3.0646654482633433e-30	hETV2
PRCP	2.5189489481907285e-21	0.0942755618124268	0.354	0.296	7.159608595442508e-17	hETV2
IGFBP2	1.127558665312503e-19	0.09419818931568047	0.814	0.771	3.2048599944177273e-15	hETV2
YWHAG	7.831812040632224e-22	0.09410707868808721	0.448	0.387	2.226035936308897e-17	hETV2
TSPAN5	1.006182043048519e-20	0.09405147201063535	0.363	0.308	2.8598712209568055e-16	hETV2
TTC19	5.364316417816482e-24	0.0939756348574895	0.43	0.367	1.5246996554359787e-19	hETV2
UBE2E1	1.7443499097274358e-22	0.09397515900517406	0.414	0.356	4.957965748418291e-18	hETV2
UNG	1.6118917569827842e-37	0.09396760319901137	0.192	0.13	4.5814799408721674e-33	hETV2
MAT2A	3.3572366919774726e-19	0.09394947183004693	0.346	0.295	9.54227384960757e-15	hETV2
PPIG	6.452627388733196e-16	0.09394343843072461	0.557	0.519	1.8340302826996363e-11	hETV2
ORMDL1	2.120303115689351e-22	0.09393356479403914	0.461	0.404	6.026537545723842e-18	hETV2
IQCK	6.537477815312448e-40	0.09378430329637599	0.212	0.144	1.8581473194462572e-35	hETV2
THUMPD1	9.385671185712411e-32	0.09368564072676339	0.255	0.191	2.6676893211150387e-27	hETV2
TMEM68	1.3064207484717281e-37	0.0936765415034859	0.223	0.156	3.713239693381193e-33	hETV2
S100A6	2.9219337912877765e-26	0.09363134548763774	0.219	0.161	8.305012414977247e-22	hETV2
ADK	4.0090495110634986e-30	0.09342499645219166	0.231	0.171	1.1394921425295782e-25	hETV2
NDUFV3	3.2088234991054223e-19	0.09336149984963682	0.476	0.42	9.120439031507343e-15	hETV2
CIAO2A	1.6129700967646528e-28	0.09328115652142654	0.322	0.256	4.584544906034173e-24	hETV2
ITGAE	1.1169996596453125e-18	0.09307689089215226	0.383	0.333	3.174848132609872e-14	hETV2
YEATS4	3.3707024017711774e-27	0.09298549435567255	0.295	0.233	9.580547436554218e-23	hETV2
ATP6AP2	7.606535046894554e-22	0.09298073837939658	0.772	0.716	2.162005456378839e-17	hETV2
MAOA	1.0887561408891613e-49	0.09295267125178253	0.127	0.068	3.094571579249263e-45	hETV2
HINT2	5.3093162764786645e-15	0.09283910660670014	0.402	0.359	1.5090669652635307e-10	hETV2
FAM200B	4.599053914169721e-18	0.09282593703070241	0.45	0.402	1.3071890940244597e-13	hETV2
SLC6A1	7.282261171613703e-56	0.09272155902754803	0.126	0.064	2.069837092807763e-51	hETV2
PPP2CA	5.7091341676556744e-21	0.09270295994972333	0.565	0.513	1.6227072044727725e-16	hETV2
PAK2	9.636729413646254e-28	0.09268637911131639	0.335	0.268	2.7390476012406747e-23	hETV2
MRPL49	6.011811364071459e-30	0.09268435851620344	0.264	0.201	1.7087371440100307e-25	hETV2
OLMALINC	8.829800985631253e-32	0.0925972544050967	0.226	0.164	2.509694334145971e-27	hETV2
DDX3X	3.600012619021203e-22	0.09258792382745606	0.439	0.38	1.0232315867043965e-17	hETV2
HMBOX1	3.117477605215553e-30	0.09258382113332558	0.265	0.201	8.860806597304166e-26	hETV2
PIP4P1	4.716966253416648e-22	0.09252511875969927	0.303	0.248	1.340703318208614e-17	hETV2
RAD21	9.738128864414593e-19	0.09248627876377835	0.449	0.394	2.76786836713256e-14	hETV2
GORASP2	1.5535734654172582e-16	0.0924534591794689	0.417	0.371	4.415721860755473e-12	hETV2
TTC32	2.637031844161712e-34	0.0924476892310161	0.257	0.189	7.495235610660834e-30	hETV2
TXLNG	2.2905063143874742e-30	0.09234962431005356	0.24	0.178	6.510306097383518e-26	hETV2
SQSTM1	1.504172600860771e-16	0.09234523551900053	0.497	0.45	4.2753097834265694e-12	hETV2
LCOR	3.083772209502888e-33	0.09223527055465722	0.213	0.151	8.765005751070058e-29	hETV2
DYRK4	6.371640944548426e-28	0.09213922596690394	0.271	0.21	1.8110115056689992e-23	hETV2
FTL	9.352700363346241e-10	0.09209933162666939	0.99	0.974	2.658318024273902e-5	hETV2
DOK5	2.7178610153470035e-9	0.09205887590448442	0.2	0.171	7.724976363920788e-5	hETV2
ORC6	2.4341466526632083e-19	0.09195464916620272	0.155	0.114	6.918575030864637e-15	hETV2
C12orf76	6.314558650811641e-22	0.09192879202525955	0.373	0.314	1.7947870053201928e-17	hETV2
C3orf38	8.297526300394562e-41	0.09186188756228267	0.202	0.135	2.3584059003611464e-36	hETV2
PNRC1	5.314804027925992e-23	0.09181137205044987	0.578	0.513	1.5106267488574046e-18	hETV2
JAKMIP2	8.43696491506761e-33	0.09172552070911977	0.25	0.184	2.3980385378096667e-28	hETV2
ATP6V1G2	4.241293353951841e-19	0.09171684754349463	0.37	0.312	1.2055028099937319e-14	hETV2
PEF1	1.655435432112963e-22	0.09162870486763469	0.404	0.346	4.705244128694675e-18	hETV2
PAFAH1B1	4.952691909828587e-25	0.09161918663497698	0.38	0.316	1.4077036215305792e-20	hETV2
DNAAF2	4.774589088575371e-31	0.09160107914905127	0.227	0.166	1.3570814566457776e-26	hETV2
TMEM30A	6.718968532391347e-28	0.09157596985927308	0.264	0.203	1.9097324259615926e-23	hETV2
ABCE1	7.376298312370945e-23	0.09156485732883352	0.284	0.23	2.0965652693251937e-18	hETV2
RNF146	8.79047590772223e-24	0.09155663142101977	0.353	0.292	2.4985169672518894e-19	hETV2
CCT2	1.999278007179409e-18	0.09149422776264982	0.697	0.661	5.6825478798060345e-14	hETV2
MAP3K13	1.0221867224970261e-21	0.09144894550601645	0.498	0.439	2.9053613213532973e-17	hETV2
NHSL1	3.7994820395142635e-49	0.0914485848975327	0.143	0.081	1.0799267800911391e-44	hETV2
PNPLA8	3.308627783292349e-27	0.09144076442031585	0.311	0.248	9.404112748451843e-23	hETV2
AL139220.2	2.896011934248194e-61	0.09143297884103098	0.112	0.052	8.231334720713642e-57	hETV2
TMED4	1.99109564665563e-18	0.09135197271164208	0.453	0.402	5.6592911564892965e-14	hETV2
RNF113A	1.612508694840762e-28	0.09134968153179765	0.215	0.159	4.583233463345898e-24	hETV2
ATPAF1	1.111050504488688e-25	0.09132409481595166	0.326	0.265	3.1579388489081978e-21	hETV2
PSMD3	7.071368562138406e-16	0.09129434512977763	0.517	0.473	2.009895086416599e-11	hETV2
PEX19	2.7411729672681365e-31	0.09124366314720231	0.229	0.167	7.791235924866224e-27	hETV2
CPSF7	1.5575942558397611e-31	0.09118625267976671	0.234	0.172	4.427150153373353e-27	hETV2
RSBN1	1.071313769573006e-26	0.09115551806523314	0.312	0.248	3.044995127257355e-22	hETV2
UBQLN2	1.3974033879742154e-23	0.09112980237751162	0.338	0.279	3.9718396496391126e-19	hETV2
PPM1K	3.786733359783112e-24	0.09109571101462083	0.265	0.208	1.0763032228511539e-19	hETV2
ESD	1.153499564606631e-14	0.09109232340482332	0.746	0.729	3.278591812481427e-10	hETV2
MRPS30	2.009420998053776e-34	0.09107741521293616	0.237	0.171	5.711377302768247e-30	hETV2
SLC38A1	1.010634596007311e-20	0.091005583783062	0.352	0.296	2.87252671223158e-16	hETV2
CHMP1B	8.766059701738918e-21	0.09093121557968709	0.331	0.278	2.491577149025253e-16	hETV2
HSP90AA1	3.632915735708562e-22	0.09092557638293686	0.962	0.928	1.0325836395604446e-17	hETV2
SALL2	2.2515890831185336e-41	0.09080283161776254	0.18	0.116	6.399691650947808e-37	hETV2
ANAPC13	1.8718059057677523e-18	0.09076240096352195	0.539	0.492	5.320233925963682e-14	hETV2
PLK3	4.612436777052466e-28	0.09068082971248023	0.175	0.123	1.3109929051416223e-23	hETV2
AKAP17A	1.240215811661672e-32	0.0906143254365894	0.226	0.164	3.5250654014859705e-28	hETV2
FZD10-AS1	1.5018581062559964e-31	0.09060042320541759	0.198	0.14	4.2687312954114186e-27	hETV2
NPPC	9.136869641521898e-28	0.09058805343468115	0.124	0.079	2.5969724582097692e-23	hETV2
GDPD2	1.2058880766687514e-43	0.09058554013177361	0.201	0.13	3.427495680315592e-39	hETV2
SMIM26	3.3450348245232816e-17	0.09056867811668867	0.639	0.602	9.507592481742523e-13	hETV2
TNRC6B	5.501156570392319e-18	0.09054234301724817	0.378	0.326	1.563593732002609e-13	hETV2
TMEM128	3.866930822542956e-32	0.09053362238789137	0.27	0.202	1.0990977476913844e-27	hETV2
PATZ1	1.1245031956718315e-31	0.09048647537155091	0.21	0.151	3.1961754330580466e-27	hETV2
BDH2	2.107038677850667e-21	0.09045445970715116	0.302	0.247	5.98883603405495e-17	hETV2
SNRPA1	6.38671722476201e-20	0.09044883599603126	0.402	0.348	1.815296636794106e-15	hETV2
PPP1R1A	2.2944389870552316e-21	0.09042923720884227	0.253	0.2	6.521483932907085e-17	hETV2
BCKDHA	4.636384811003309e-21	0.09039033904243826	0.303	0.249	1.3177996548314703e-16	hETV2
BBS4	4.810381616008437e-36	0.09035465720696337	0.212	0.148	1.3672547667180782e-31	hETV2
WIPF2	2.5191196300102383e-30	0.09033330751083657	0.235	0.174	7.1600937243781e-26	hETV2
SDCCAG8	1.3203842977189887e-36	0.09030546449908128	0.21	0.146	3.7529282894066814e-32	hETV2
SIAH2	3.3614715361419243e-22	0.09024854665906262	0.314	0.257	9.554310547176192e-18	hETV2
GOLIM4	5.923867220246366e-23	0.09022473248930823	0.217	0.166	1.6837407800106245e-18	hETV2
TNFAIP1	2.423127209885384e-29	0.09022436229718861	0.248	0.186	6.887254468657227e-25	hETV2
ZNHIT3	2.1930971989533308e-22	0.09021171836070474	0.465	0.405	6.233440168585052e-18	hETV2
TMEM59L	9.808504497174645e-28	0.09019714110272681	0.462	0.379	2.7878712332319493e-23	hETV2
TTR	4.747378051693073e-6	0.09013110787641399	0.38	0.345	0.1349347263632722	hETV2
DNAJA3	2.9367906759695917e-33	0.09012598490715584	0.198	0.138	8.347240138308371e-29	hETV2
HSF1	3.164980794736184e-20	0.09010913753199512	0.418	0.366	8.995824912878656e-16	hETV2
MINDY2	7.586570671153819e-26	0.09009640663630392	0.321	0.257	2.15633098186205e-21	hETV2
ZNF721	7.295107980999311e-43	0.09008200014577933	0.183	0.117	2.0734885414394343e-38	hETV2
IQCB1	2.0412174008466755e-41	0.090062773269654	0.176	0.112	5.801752218426506e-37	hETV2
SHISA5	6.181592428425409e-24	0.09003334240510774	0.512	0.447	1.756994015931354e-19	hETV2
TMEM33	4.879014844219542e-33	0.09002487470049286	0.241	0.176	1.3867623891725204e-28	hETV2
KANSL2	2.260780931156649e-40	0.08996106278088872	0.181	0.118	6.425817640626544e-36	hETV2
RPN2	4.367144113243864e-15	0.08994434210772861	0.584	0.544	1.2412733713073036e-10	hETV2
IER3IP1	1.3561719000198222e-18	0.0898833609854971	0.483	0.432	3.8546473914263405e-14	hETV2
PGM3	7.860879145191417e-32	0.08985938024385903	0.189	0.132	2.2342976794377566e-27	hETV2
CTNND2	2.4841544858513115e-41	0.08983489726048535	0.196	0.128	7.060712295135183e-37	hETV2
ATG4D	1.414270876217662e-35	0.08976529829864704	0.2	0.138	4.019782111473461e-31	hETV2
KLHDC8A	8.547251851996576e-16	0.08971902217292194	0.232	0.188	2.429385393892987e-11	hETV2
ARFGAP3	1.8459092604593911e-28	0.08967514885995354	0.301	0.236	5.246627891003728e-24	hETV2
AMZ2	1.7676856738693123e-23	0.08960730521823479	0.421	0.357	5.024292990838746e-19	hETV2
RAB1A	2.6028363456661685e-20	0.08943836128910854	0.71	0.657	7.398041745286951e-16	hETV2
TOB2	1.1691798071075245e-26	0.0893270680150538	0.249	0.191	3.3231597657417166e-22	hETV2
RNF41	1.1965098512124356e-29	0.08930904515684912	0.252	0.19	3.4008399501011056e-25	hETV2
GTF2I	9.06466718653516e-17	0.08928223703396598	0.547	0.499	2.5764503544288884e-12	hETV2
MIR124-2HG	3.5357210207581e-38	0.08918559398568299	0.154	0.096	1.0049579857300746e-33	hETV2
ARVCF	9.285998898165632e-40	0.08910184766954479	0.181	0.118	2.6393594668256173e-35	hETV2
DUOX1	3.126885350608068e-33	0.08895456037271793	0.162	0.107	8.887546232033312e-29	hETV2
HMGCR	1.7466773264892623e-25	0.08893571706491316	0.242	0.185	4.9645809650804305e-21	hETV2
DNAJB5	1.967411676158929e-37	0.08888033645649152	0.173	0.113	5.5919742071465237e-33	hETV2
KDM5B	2.335190727752664e-15	0.08881207898535948	0.453	0.406	6.637312605491397e-11	hETV2
CLIP3	1.1027545253043798e-23	0.08871212430209519	0.316	0.256	3.1343591872726387e-19	hETV2
NEDD9	2.5978758245682535e-45	0.08870657008259561	0.154	0.091	7.383942456170347e-41	hETV2
FAM219A	5.421079243318841e-37	0.08863140911246839	0.204	0.139	1.5408333533285142e-32	hETV2
PDCD7	2.9139492981293314e-21	0.08860442292564008	0.328	0.274	8.282318090072999e-17	hETV2
CCNI	1.3141091475829242e-15	0.08854567223949283	0.971	0.962	3.7350924301749454e-11	hETV2
HNRNPLL	1.2059689233615403e-28	0.08850828853509363	0.259	0.198	3.427725470870506e-24	hETV2
SAT2	6.470042376033042e-18	0.08849682618136434	0.696	0.65	1.8389801445398715e-13	hETV2
KLHL25	1.0914253340104833e-48	0.0884554263638453	0.136	0.076	3.102158226857997e-44	hETV2
CGRRF1	1.3933922420909243e-29	0.08843671329860026	0.253	0.191	3.9604387696950343e-25	hETV2
CHIC2	1.9297506241742437e-33	0.0884310052751553	0.219	0.156	5.484930199090453e-29	hETV2
LBR	5.175438148118014e-27	0.08842577649114075	0.234	0.177	1.4710147848395832e-22	hETV2
USP39	3.5140093657904884e-30	0.08841793158577466	0.234	0.173	9.987868820386305e-26	hETV2
LINC00632	5.8941272421743345e-18	0.08839997324005855	0.425	0.365	1.6752877860432112e-13	hETV2
KLF10	1.3473321112832722e-24	0.08839935025534906	0.257	0.2	3.8295220599004445e-20	hETV2
CIAO1	1.1026058684537562e-20	0.08839145771916346	0.338	0.285	3.1339366599061113e-16	hETV2
GPATCH8	6.011097281362541e-23	0.08837054991090326	0.28	0.225	1.7085341802816752e-18	hETV2
NABP2	6.952033330018316e-18	0.08835770690510636	0.364	0.313	1.975976433391106e-13	hETV2
FAM215B	4.4940203066173994e-27	0.08832900957871209	0.273	0.211	1.2773353917498634e-22	hETV2
FKBP4	8.080086039810566e-17	0.088210693622787	0.465	0.416	2.2966028550953572e-12	hETV2
TMEM41B	2.7321635745053886e-31	0.08817137404980235	0.187	0.13	7.765628527816666e-27	hETV2
KCTD1	3.150131946027727e-43	0.08809713000252228	0.151	0.09	8.95362003019461e-39	hETV2
HSPA13	2.0678468470485946e-31	0.08809337810565165	0.226	0.164	5.87744109336622e-27	hETV2
MPZL1	6.4635217002949605e-25	0.08806432854832946	0.356	0.293	1.8371267728748367e-20	hETV2
AMN1	1.6677446792885577e-31	0.08800308245789445	0.252	0.186	4.740230701941868e-27	hETV2
PPM1B	1.1550470648995202e-25	0.08799963199479255	0.271	0.212	3.2829902725639064e-21	hETV2
CCAR1	3.581547701655831e-19	0.08791422655303283	0.343	0.291	1.0179833032416368e-14	hETV2
IST1	7.502163344324225e-26	0.08789226935680594	0.284	0.224	2.1323398873572747e-21	hETV2
SUPT20H	8.021529315502292e-28	0.08786150896326578	0.279	0.217	2.2799592773452166e-23	hETV2
BPGM	1.2582862148423772e-33	0.08785036454867179	0.246	0.18	3.5764269084464885e-29	hETV2
PDE9A	4.943899521198939e-48	0.08775528352667743	0.145	0.083	1.4052045609103744e-43	hETV2
COPB2	6.99983930792216e-22	0.08774670060799472	0.302	0.246	1.9895643264907155e-17	hETV2
IFT27	1.2987373026428484e-19	0.08772667835066295	0.419	0.365	3.691401035301768e-15	hETV2
H1F0	0.04039455160555784	0.08767380778015443	0.233	0.25	1	hETV2
NELFA	4.6622813270675224e-30	0.08764841936940065	0.235	0.174	1.3251602215924019e-25	hETV2
PDIA4	1.9718659147140976e-14	0.0876430884581253	0.395	0.351	5.604634489391879e-10	hETV2
MRPL44	1.160648148202558e-25	0.08762267167726134	0.372	0.306	3.2989102316361306e-21	hETV2
NUB1	5.609352205013044e-30	0.08750123370652971	0.232	0.171	1.5943461772308573e-25	hETV2
C11orf49	2.5870954740471038e-23	0.08746462853203385	0.394	0.331	7.353301465884084e-19	hETV2
ACTR6	5.4485918158257206e-30	0.08745962676080654	0.264	0.199	1.5486532518121446e-25	hETV2
AHSA1	1.2902937988394598e-16	0.08742125556224223	0.464	0.416	3.6674020644413964e-12	hETV2
NDFIP1	6.174194206730093e-24	0.08738724578171131	0.735	0.658	1.7548912193788944e-19	hETV2
MTDH	1.224470297911533e-14	0.08734371472259084	0.663	0.633	3.48031192775395e-10	hETV2
ZIC4	6.220558172562728e-24	0.08720364902749572	0.336	0.27	1.7680692493875042e-19	hETV2
RHPN1	1.2390552001151521e-44	0.08718801615705843	0.156	0.094	3.521766595287297e-40	hETV2
KCNQ1OT1	4.1028151431467996e-10	0.08718786604004869	0.504	0.47	1.1661431481366149e-5	hETV2
TRIM9	7.312070899172347e-46	0.08716996989836084	0.164	0.099	2.0783099116717562e-41	hETV2
PPP4R3A	1.627309996808329e-34	0.08715822587932487	0.18	0.122	4.625303203928314e-30	hETV2
METTL23	3.2063919036041288e-24	0.08704768170292021	0.302	0.243	9.113527707614016e-20	hETV2
ATRAID	2.84365828067366e-14	0.08696302715735615	0.587	0.552	8.082529931158744e-10	hETV2
ATXN2L	3.091675684519856e-24	0.08694466538828355	0.269	0.212	8.787469798110786e-20	hETV2
GNG5	3.411695945125566e-7	0.08690477750544523	0.622	0.601	0.009697063384830397	hETV2
PUM1	6.649099958596133e-23	0.0868887528484732	0.307	0.25	1.889873681231779e-18	hETV2
PLCD1	1.8625364517160261e-50	0.08688383339966693	0.124	0.066	5.293887356712461e-46	hETV2
NCOR1	7.520293536440938e-20	0.08672463557788157	0.546	0.49	2.1374930318626077e-15	hETV2
ADAM17	5.75090611312543e-31	0.08669800485751239	0.197	0.14	1.634580044533641e-26	hETV2
TAOK3	1.611291438622859e-22	0.08669364527807161	0.3	0.243	4.5797736559977516e-18	hETV2
ELP4	1.2870860020384055e-36	0.08668380298877729	0.202	0.138	3.65828454359376e-32	hETV2
PYCR2	2.419564204949225e-26	0.08663957046578469	0.26	0.201	6.877127339727183e-22	hETV2
USP8	7.122260734816037e-24	0.08661213035074655	0.29	0.233	2.0243601686567622e-19	hETV2
RBBP6	2.363909162794506e-23	0.08657615848715594	0.29	0.234	6.718939013410824e-19	hETV2
NDRG4	9.009787414997429e-29	0.08652664516589625	0.221	0.162	2.560851876964719e-24	hETV2
HSDL2	2.4638254174606772e-32	0.08649931090702107	0.2	0.14	7.002930984048483e-28	hETV2
LONRF1	4.588428589255024e-42	0.08648910466329493	0.156	0.095	1.3041690579239555e-37	hETV2
TCAIM	5.656912631637373e-41	0.086481152044291	0.174	0.111	1.6078642772902908e-36	hETV2
UBE2G1	5.3955518084342324e-27	0.0864653101345772	0.294	0.232	1.533577690511262e-22	hETV2
HIPK2	8.897594554237996e-33	0.08646427928894723	0.179	0.122	2.5289633001510654e-28	hETV2
YRDC	1.2323380017432087e-35	0.08645638236150452	0.174	0.116	3.5026743023547222e-31	hETV2
IRF2BPL	3.5116796811781137e-19	0.08641899399482778	0.375	0.321	9.981247157812553e-15	hETV2
PBX1	2.535242096227171e-13	0.0863585200442154	0.431	0.389	7.205918610106488e-9	hETV2
LINC00599	2.1309279049590916e-33	0.08624928680240977	0.12	0.073	6.056736384265226e-29	hETV2
POU2F1	9.047960631439314e-26	0.08616705781107437	0.237	0.18	2.571701850273996e-21	hETV2
PPP2R1A	8.613288123715293e-18	0.08615984832807588	0.788	0.76	2.448154883403598e-13	hETV2
TFDP2	8.917977785155151e-13	0.08613066029710181	0.274	0.235	2.5347568258746487e-8	hETV2
SLC16A1	1.7470646017223115e-33	0.08612932408640245	0.191	0.132	4.965681717475326e-29	hETV2
PHF5A	4.63700609953642e-20	0.08607774499424597	0.384	0.329	1.3179762436712366e-15	hETV2
KPNA1	4.6213071754025916e-37	0.08604359680644391	0.182	0.121	1.3135141384646785e-32	hETV2
AL118516.1	9.936741658521732e-24	0.08604034283792819	0.157	0.111	2.8243200816016316e-19	hETV2
RHNO1	4.5438294345894994e-18	0.08603215932766634	0.314	0.264	1.2914926401933733e-13	hETV2
TSN	2.8132231892933074e-20	0.08600699969512549	0.384	0.328	7.996024270928367e-16	hETV2
SUCLG1	3.937546580370618e-15	0.08599568794319612	0.533	0.487	1.1191688645387408e-10	hETV2
AC021504.1	1.0083707056267916e-29	0.08599039316173088	0.186	0.131	2.86609205660303e-25	hETV2
TRIM13	7.416718493641971e-26	0.08595043592045276	0.269	0.21	2.1080538974478573e-21	hETV2
SPART	2.7276125161075706e-20	0.08589798949370958	0.313	0.259	7.752693054532548e-16	hETV2
ZNF410	1.5513599395768123e-28	0.0858505269199325	0.251	0.19	4.4094303562591735e-24	hETV2
ACOT13	2.80674584099385e-21	0.08577838140182781	0.292	0.239	7.97761370385682e-17	hETV2
PDCL	2.3231883131220742e-30	0.08572781211010344	0.216	0.157	6.603198142386872e-26	hETV2
ARL3	6.637357522889218e-19	0.08563520172663386	0.58	0.529	1.8865361287308025e-14	hETV2
FIP1L1	7.621276602612193e-23	0.08562730672374236	0.304	0.247	2.1661954487604635e-18	hETV2
LMBR1L	1.465938596832124e-28	0.08559391077966916	0.227	0.168	4.166637273775946e-24	hETV2
TMEM242	5.325234779749758e-27	0.08559128269785654	0.285	0.223	1.5135914814482738e-22	hETV2
FZD10	4.8977628097033924e-51	0.08545790909522814	0.104	0.05	1.3920911234019952e-46	hETV2
TMX1	6.933556350636601e-30	0.08534184013846541	0.267	0.202	1.970724721541441e-25	hETV2
CHD2	1.7041842358752848e-22	0.08529370549145499	0.291	0.235	4.843802853628322e-18	hETV2
ZNF385A	6.729380258794411e-30	0.08521928976195098	0.158	0.107	1.9126917509571354e-25	hETV2
NTRK3	4.005099880719148e-37	0.08519513956993557	0.161	0.103	1.1383695390968035e-32	hETV2
KLC4	6.75038545266087e-42	0.0851369156759127	0.172	0.109	1.918662057209799e-37	hETV2
SRPRB	4.905672024701373e-19	0.08509998580093275	0.254	0.206	1.3943391595808711e-14	hETV2
RIT1	1.5408271911159854e-32	0.08509461389123157	0.199	0.139	4.379493125308965e-28	hETV2
UBE2D1	7.114951198518491e-20	0.0850650453433659	0.449	0.392	2.0222825791549108e-15	hETV2
YKT6	9.606420293678315e-27	0.08506381950578593	0.226	0.17	2.7304328400721874e-22	hETV2
PLEKHA5	2.0565632342780296e-18	0.08494034248281696	0.243	0.197	5.845369680788444e-14	hETV2
TDP2	1.153960554594685e-32	0.08480089912537406	0.2	0.141	3.2799020843244733e-28	hETV2
RRNAD1	9.351627991512657e-37	0.08479937313861036	0.179	0.118	2.658013224027643e-32	hETV2
FAM131A	7.835215739324191e-32	0.08477142177764627	0.228	0.165	2.227003369588115e-27	hETV2
SLC25A36	7.832303984904128e-26	0.084636701122902	0.303	0.241	2.2261757616293003e-21	hETV2
SNRPG	1.0950505589547699e-20	0.08459175336109515	0.772	0.728	3.1124622037171424e-16	hETV2
EIF4A3	3.43651321880016e-14	0.08455035634872887	0.449	0.41	9.767601521795695e-10	hETV2
TSPAN18	1.451189094230267e-36	0.08454053532460862	0.164	0.106	4.1247147625306876e-32	hETV2
MMUT	1.2437237110389203e-32	0.08450836720472346	0.166	0.111	3.535035903885923e-28	hETV2
PLPP5	1.4906287437712922e-18	0.08450471956930466	0.233	0.187	4.2368140784211435e-14	hETV2
ANKRD46	1.3926876973963092e-26	0.08448666060486754	0.334	0.265	3.9584362423095294e-22	hETV2
IFI27L2	3.543744825627131e-10	0.0844511937284168	0.478	0.443	1.0072385917879995e-5	hETV2
CNDP2	3.8966052480395055e-22	0.08444642505716032	0.287	0.232	1.1075321096502686e-17	hETV2
ZNF436-AS1	1.0125643234920257e-36	0.08435950734392314	0.149	0.094	2.8780115766613847e-32	hETV2
RRN3	1.0729572583780473e-40	0.08432692753635496	0.148	0.09	3.0496664154879236e-36	hETV2
NIPSNAP1	1.0304687130063277e-17	0.08421564244285051	0.411	0.36	2.9289012229778855e-13	hETV2
SIL1	2.473180696222235e-6	0.08411195218072415	0.227	0.205	0.07029521492872458	hETV2
WDR86	5.187583245607129e-26	0.08408539443311497	0.191	0.139	1.4744667858989145e-21	hETV2
SEC61A2	7.35290303446927e-33	0.08406996771167516	0.216	0.153	2.0899156294872004e-28	hETV2
DUSP12	2.9907275184653488e-21	0.08406262249425778	0.289	0.235	8.50054482573406e-17	hETV2
OFD1	2.0956634923114605e-27	0.08400752337251241	0.222	0.165	5.956504344196864e-23	hETV2
CSNK1D	8.471880473266264e-22	0.08389803892189535	0.309	0.253	2.40796258691647e-17	hETV2
MEX3A	1.922499344527265e-18	0.08389463556368554	0.3	0.249	5.4643198869498456e-14	hETV2
TSG101	1.6985386109372224e-17	0.08388391801188211	0.478	0.429	4.827756293866867e-13	hETV2
SLC7A11	5.804215556941012e-37	0.08383192048035176	0.15	0.094	1.6497321877493437e-32	hETV2
GLB1	3.1972516862269745e-19	0.08381888281703687	0.29	0.239	9.08754846776293e-15	hETV2
NBR1	7.131232084154905e-31	0.08369997300549756	0.206	0.147	2.0269100952793487e-26	hETV2
BLOC1S6	2.732401500698218e-23	0.08366824010253104	0.294	0.236	7.766304785434546e-19	hETV2
ZNF92	8.093766621568674e-41	0.08361392211640026	0.159	0.098	2.3004912868484642e-36	hETV2
ETFRF1	1.6544391500080592e-21	0.08356724015125527	0.303	0.248	4.702412396067907e-17	hETV2
RMDN3	4.610868587644637e-25	0.08346995992014036	0.228	0.174	1.3105471786662351e-20	hETV2
TMUB2	2.8674186150238336e-26	0.08331297579467362	0.261	0.202	8.150063929482242e-22	hETV2
ZNF302	5.889541202258577e-22	0.08328885143705261	0.289	0.234	1.6739842959179554e-17	hETV2
ISG15	1.691516787662195e-14	0.08328006422663065	0.228	0.188	4.807798165572257e-10	hETV2
DALRD3	7.91230325029058e-20	0.08327931672507938	0.373	0.317	2.2489139528300915e-15	hETV2
TMEM231	5.869164061013756e-42	0.08327823340647986	0.138	0.081	1.6681925010619398e-37	hETV2
TMEM267	1.706859498546666e-36	0.08315076717582079	0.17	0.111	4.851406752719189e-32	hETV2
ZNF83	4.889265426415765e-29	0.08314114163670203	0.195	0.139	1.389675912150153e-24	hETV2
EPS15	5.20931165062679e-27	0.08305317292223524	0.244	0.184	1.4806426504576526e-22	hETV2
DDX19A	4.908127060661721e-30	0.08301827759307939	0.201	0.144	1.3950369544518808e-25	hETV2
TOR2A	7.122562083097121e-31	0.08299946186085874	0.216	0.156	2.0244458208786948e-26	hETV2
KMT2A	3.9165367786462477e-23	0.08299399265963847	0.281	0.225	1.1131972485946229e-18	hETV2
FTX	8.041420803199741e-12	0.08299054361961355	0.461	0.423	2.2856130348934625e-7	hETV2
ABI2	6.852409424271226e-16	0.08296650319344101	0.465	0.418	1.9476603306606104e-11	hETV2
ZNF462	2.528682728579229e-21	0.0828814972825404	0.233	0.182	7.187274919440742e-17	hETV2
M6PR	7.944578035473089e-22	0.0828600814130267	0.287	0.232	2.258087415022516e-17	hETV2
SBNO1	3.3227641661391383e-21	0.08285993023303234	0.328	0.271	9.444292589417273e-17	hETV2
JPT2	9.007563482242756e-23	0.08282805886452721	0.245	0.192	2.5602197685578585e-18	hETV2
PPID	7.16685382523679e-23	0.08282563317994623	0.307	0.249	2.0370348627470528e-18	hETV2
HERPUD2	1.5412582809510245e-35	0.08282026633433498	0.183	0.123	4.380718411947097e-31	hETV2
NUP58	1.843719833535429e-31	0.08273386260134716	0.159	0.107	5.24040488285775e-27	hETV2
UFM1	9.21343318487251e-17	0.08273356174268853	0.335	0.287	2.6187341141363135e-12	hETV2
TMA16	2.892146961632144e-22	0.0826497297017168	0.232	0.181	8.220349309047043e-18	hETV2
PPP1R18	2.36048652193341e-17	0.08257167955062128	0.235	0.191	6.709210841291331e-13	hETV2
MAP2	3.669344355742988e-26	0.08256210309513379	0.395	0.319	1.0429377462328294e-21	hETV2
DNTTIP1	9.62636988559824e-16	0.08250817620999873	0.317	0.272	2.7361031125835875e-11	hETV2
NCK1	7.238340465376334e-28	0.0824988532776762	0.238	0.179	2.0573535104739154e-23	hETV2
E2F6	1.3822161955775823e-32	0.08247428085337763	0.19	0.132	3.928673092690162e-28	hETV2
ADH5	1.7341896822692346e-17	0.0824056919528241	0.492	0.44	4.929087333913846e-13	hETV2
ZFPL1	9.407326603484311e-16	0.08238098695642437	0.263	0.22	2.6738444405083458e-11	hETV2
TCP1	6.2926112051228e-10	0.08232663372916993	0.66	0.63	1.7885488828320533e-5	hETV2
THYN1	1.0841318697411914e-18	0.08230621316028902	0.379	0.327	3.0814280133653885e-14	hETV2
ING1	3.608917081033864e-33	0.08228053692567369	0.176	0.119	1.0257625019422551e-28	hETV2
EHMT2	1.8610563252629033e-21	0.08222013123992916	0.299	0.244	5.28968039329475e-17	hETV2
STK40	1.842972214186174e-33	0.08217893557478784	0.182	0.124	5.238279924381362e-29	hETV2
STIP1	3.517818828133219e-17	0.08217007443849333	0.438	0.386	9.998696455203047e-13	hETV2
TMEM70	2.121793059956832e-19	0.08215571161914692	0.299	0.248	6.030772414315303e-15	hETV2
SIAE	6.468893941264757e-35	0.08207350603389871	0.158	0.102	1.8386537249256818e-30	hETV2
KCTD5	1.653586731507884e-30	0.0820358928570559	0.196	0.139	4.699989566964859e-26	hETV2
ARL4D	1.1669204112034714e-15	0.08201349147256554	0.207	0.167	3.3167378847636264e-11	hETV2
PSMB2	2.3670097907381078e-15	0.0819723563135033	0.633	0.597	6.727751928214923e-11	hETV2
KLHL24	2.6089735766871483e-25	0.08187230695706446	0.194	0.143	7.415485597017882e-21	hETV2
IMPA1	1.874476491686804e-36	0.08185339846754164	0.171	0.112	5.327824532321403e-32	hETV2
PIFO	1.0921668105286237e-21	0.08170291106728275	0.149	0.106	3.104265725565507e-17	hETV2
INSIG2	1.9479299028628864e-26	0.0816844291896821	0.216	0.16	5.536601162907183e-22	hETV2
PSMD14	7.242481603756716e-15	0.08160217315652507	0.463	0.416	2.0585305462357712e-10	hETV2
EMC4	2.047259993358214e-15	0.08159277521823005	0.549	0.508	5.818927079122052e-11	hETV2
INTS6	2.4182439577313856e-24	0.08155984439367359	0.239	0.184	6.873374801059918e-20	hETV2
AC008267.5	1.678730536535838e-36	0.08155813551183064	0.186	0.124	4.771455803995812e-32	hETV2
SLAIN1	1.0117474811443046e-43	0.08155751618945195	0.139	0.081	2.875689865656457e-39	hETV2
UBXN11	2.2261246249307035e-28	0.0815558395145933	0.198	0.142	6.3273140214405384e-24	hETV2
CCDC25	1.5730975425501636e-17	0.08153956468256102	0.315	0.267	4.47121514519033e-13	hETV2
TRIQK	3.498501433261764e-32	0.08152815219625587	0.191	0.133	9.943790623759912e-28	hETV2
NONO	6.5834759241136975e-9	0.08148838641015721	0.667	0.65	1.8712213619108363e-4	hETV2
HIST1H2AC	1.1492885532984166e-28	0.08148477088652073	0.138	0.09	3.2666228550400893e-24	hETV2
NDUFA5	5.6130065179003086e-27	0.0813983229828279	0.692	0.612	1.5953848425828047e-22	hETV2
MINPP1	5.959444688691586e-29	0.08137110747970419	0.196	0.141	1.6938529638668094e-24	hETV2
ANKRD6	9.208159921876864e-40	0.08136549299234748	0.135	0.08	2.617235294595061e-35	hETV2
ZNF638	8.213344930713106e-25	0.08131174675044617	0.257	0.2	2.3344790296565862e-20	hETV2
RARA-AS1	1.311126129070004e-33	0.08129565797106458	0.167	0.111	3.7266137966556724e-29	hETV2
MAGOH	8.344830848147456e-16	0.08126892370849903	0.44	0.392	2.3718512719689513e-11	hETV2
PITPNC1	7.716960764306975e-41	0.08105894008666398	0.117	0.065	2.1933917580389715e-36	hETV2
IRX2	7.289122636579052e-49	0.08101566349753295	0.102	0.05	2.0717873269948638e-44	hETV2
KDELR1	3.225061765316868e-16	0.08091836701527	0.717	0.679	9.166593055560134e-12	hETV2
TM9SF2	2.0820666741850027e-18	0.08091492598419375	0.339	0.287	5.917858108036033e-14	hETV2
LACTB2	4.028992264782883e-37	0.0809079283811512	0.137	0.083	1.145160471419239e-32	hETV2
CDK17	1.8588197662634804e-40	0.08089979316894366	0.148	0.09	5.2833234216506904e-36	hETV2
TIMM44	3.3160648104884113e-16	0.08085020599490306	0.349	0.302	9.42525101085121e-12	hETV2
AC245407.2	5.051875974516824e-31	0.08083768629500843	0.153	0.102	1.435894708236917e-26	hETV2
UPP1	1.1817678640159352e-42	0.08069394229551322	0.163	0.1	3.358938799892493e-38	hETV2
ZNF430	7.21773105362731e-30	0.08065960980860948	0.17	0.117	2.05149569737249e-25	hETV2
MARCH5	1.2973801337218492e-18	0.08057704008910382	0.317	0.266	3.687543554077612e-14	hETV2
PRELID3B	2.6470501103935467e-22	0.08056082019527144	0.265	0.211	7.523710528771578e-18	hETV2
WIPI2	1.7733745347525775e-16	0.08054507171042047	0.376	0.328	5.040462440127251e-12	hETV2
TRAM1	2.0655324780859673e-15	0.08051481747559841	0.397	0.349	5.870862962463745e-11	hETV2
ATG4B	4.203631664618537e-20	0.08050045531036992	0.314	0.26	1.1947982280345268e-15	hETV2
PTCD3	1.1417517628279332e-26	0.08042414106481216	0.217	0.162	3.2452010354858344e-22	hETV2
C21orf62	1.1376479225426246e-17	0.0804160571709493	0.154	0.115	3.2335366902429017e-13	hETV2
PAFAH1B2	2.859620926816137e-20	0.08038369622010472	0.312	0.257	8.127900560289507e-16	hETV2
TBC1D15	6.410746822679796e-34	0.08034614027582496	0.156	0.102	1.8221265694102785e-29	hETV2
RAB6B	1.2855653817799668e-30	0.08024977400361741	0.224	0.162	3.6539624846332e-26	hETV2
ASCC1	2.6662508517781e-26	0.08024459140289047	0.232	0.175	7.578284796008893e-22	hETV2
DCAF12	1.2977265324694634e-27	0.08020501348499348	0.218	0.161	3.688528123237956e-23	hETV2
THAP11	2.9824321249092765e-21	0.08019474086815248	0.25	0.199	8.476966828629636e-17	hETV2
HPS4	2.063033486753756e-27	0.08016499266604071	0.211	0.155	5.863760079400201e-23	hETV2
HIF1A	3.754254233285429e-20	0.08008367303299302	0.293	0.241	1.0670716807267175e-15	hETV2
FUBP3	4.361851531129728e-30	0.08004481247827339	0.188	0.133	1.2397690606930028e-25	hETV2
MZT1	5.692463321075281e-16	0.08003582589221203	0.289	0.243	1.617968849749227e-11	hETV2
PLCB1	5.928396714656564e-32	0.08001014623282937	0.193	0.135	1.685028198206835e-27	hETV2
CBR4	6.500490902728607e-26	0.07994521784024466	0.242	0.185	1.847634529282552e-21	hETV2
EPM2AIP1	3.7613735509598477e-17	0.07991631228246154	0.294	0.246	1.0690952043893174e-12	hETV2
C1orf35	9.482539139391506e-17	0.0798748894872835	0.297	0.25	2.6952220995892478e-12	hETV2
PPP1R15A	3.7287562932854926e-16	0.07979816880407453	0.524	0.474	1.0598244012405355e-11	hETV2
DEDD2	2.5406351112800426e-19	0.07978416431442742	0.218	0.171	7.221247176791265e-15	hETV2
C12orf73	2.304218558916597e-26	0.07974698225491306	0.29	0.226	6.5492804100086435e-22	hETV2
SNN	4.2589673728006835e-25	0.07973012757875209	0.254	0.196	1.2105262963711383e-20	hETV2
GNL2	2.2700913668912197e-14	0.07965026938901393	0.271	0.229	6.452280692114914e-10	hETV2
SEC61A1	5.5546997948164105e-12	0.07960292022585103	0.402	0.364	1.5788123226806685e-7	hETV2
ISG20L2	3.1501898110749675e-25	0.07959992617061035	0.234	0.179	8.95378450001838e-21	hETV2
RHOT1	3.413444092693024e-23	0.07959709497931039	0.293	0.235	9.702032144661382e-19	hETV2
SCNM1	9.640878418827734e-22	0.07952447148280967	0.295	0.239	2.740226872983407e-17	hETV2
AP1S2	9.10113337947649e-19	0.07949777198993146	0.615	0.554	2.5868151404486027e-14	hETV2
RAB18	4.252526110324381e-19	0.07945135032458439	0.509	0.452	1.2086954963374988e-14	hETV2
ANKZF1	1.3671994649856485e-29	0.07944014513456302	0.182	0.127	3.8859910393287086e-25	hETV2
SPPL2B	9.270539854247175e-28	0.07942100912080413	0.189	0.135	2.6349655427726748e-23	hETV2
NNT-AS1	1.7221259210839025e-24	0.07937784327411868	0.237	0.182	4.894798505496776e-20	hETV2
SMNDC1	5.777482913180575e-28	0.07931496432991014	0.223	0.165	1.6421339684133146e-23	hETV2
TIAL1	7.873502953438567e-20	0.07930527765960615	0.317	0.264	2.237885744455844e-15	hETV2
SNHG7	2.153786751815743e-11	0.07929797409623474	0.681	0.651	6.121708084685886e-7	hETV2
SF3A3	3.293435244871444e-17	0.07926179551624007	0.314	0.266	9.360930996498105e-13	hETV2
RAB39B	9.64635749605161e-35	0.07916187965169791	0.163	0.107	2.741784191102749e-30	hETV2
FBXO11	9.897233752012598e-24	0.07910098984462	0.232	0.178	2.8130907493345407e-19	hETV2
NOTCH1	2.4341955883529016e-39	0.079085858047276	0.128	0.075	6.918714120775453e-35	hETV2
SRSF11	7.493738183182223e-10	0.07908213820416343	0.551	0.524	2.1299452038058834e-5	hETV2
TBCC	7.428012921756532e-20	0.07904696650808962	0.275	0.224	2.1112641127508593e-15	hETV2
WBP11	7.806228341547746e-20	0.0790367368998467	0.361	0.305	2.218764281518116e-15	hETV2
SNHG17	1.865914829940579e-20	0.07898380513164927	0.209	0.162	5.303489721140108e-16	hETV2
PLIN2	1.308976504711574e-19	0.07898293362349107	0.222	0.174	3.720503919341707e-15	hETV2
H2AFX	7.312593330798726e-15	0.07897511642192928	0.265	0.219	2.078458402412922e-10	hETV2
UBE2D2	1.761230438838475e-16	0.07897458867468399	0.718	0.682	5.0059452763105976e-12	hETV2
MRPL50	3.8999840261399237e-19	0.07895294637538824	0.314	0.262	1.1084924597497505e-14	hETV2
PIGS	2.6735793197685727e-27	0.07894913809722481	0.205	0.15	7.599114500578214e-23	hETV2
RFNG	6.081477787662768e-24	0.07892080835988369	0.248	0.193	1.7285384315873884e-19	hETV2
RBM22	1.5262602624235774e-20	0.07891575730975142	0.317	0.262	4.3380895438865344e-16	hETV2
RAB9A	1.3138021511664743e-22	0.07883945626985317	0.221	0.169	3.73421985426047e-18	hETV2
NKAP	6.458007130004708e-17	0.07882378869587642	0.284	0.237	1.8355593665612382e-12	hETV2
WDR33	8.567507119301381e-19	0.07882336289919228	0.298	0.247	2.4351425485190314e-14	hETV2
PPP1R3E	1.5895733902342873e-32	0.07881317749975791	0.154	0.101	4.518044447062915e-28	hETV2
MCMBP	6.772039656342059e-23	0.07880287046628598	0.216	0.165	1.9248168315221034e-18	hETV2
EIF2AK1	4.413195316067287e-19	0.0786949017604609	0.356	0.303	1.254362504685805e-14	hETV2
SSB	1.1802019993483732e-12	0.07862483840708534	0.62	0.586	3.354488142747881e-8	hETV2
OARD1	3.1784086598338897e-20	0.07862383367333847	0.327	0.272	9.033990933845864e-16	hETV2
C11orf54	2.4193853585236984e-34	0.07860817395030403	0.156	0.102	6.876619004531908e-30	hETV2
PNN	1.1031173031367902e-14	0.07860531952447358	0.467	0.423	3.135390310705699e-10	hETV2
ZNF331	2.947973508891629e-34	0.07858611046698649	0.137	0.086	8.379025104322677e-30	hETV2
HOXC9	1.4639318740318068e-25	0.0785551763223648	0.191	0.139	4.160933565560604e-21	hETV2
BRWD1	7.391634914339252e-22	0.07852931616310127	0.32	0.261	2.1009243917026455e-17	hETV2
MED15	5.958670853576408e-27	0.07839827031161412	0.214	0.158	1.6936330167120224e-22	hETV2
UBAC2	1.1249007418638928e-19	0.0783741503917369	0.28	0.229	3.1973053785997422e-15	hETV2
SNHG12	7.030632787883431e-28	0.07837223452440359	0.158	0.108	1.9983167573001077e-23	hETV2
ZKSCAN1	5.742695273043105e-19	0.07837006292553095	0.304	0.252	1.6322462774570417e-14	hETV2
TCERG1	2.0060994587722844e-22	0.0782924970030957	0.258	0.203	5.7019364916684644e-18	hETV2
MPLKIP	1.123279241332806e-15	0.07825661782775395	0.456	0.409	3.192696587640235e-11	hETV2
CLDN12	7.062371048014757e-35	0.07824707911815193	0.16	0.104	2.0073377229772344e-30	hETV2
MORF4L1	2.5347190166987742e-24	0.0781766734243532	0.967	0.948	7.204431861162926e-20	hETV2
FAM214B	6.855268697559057e-33	0.0781240609783368	0.172	0.116	1.9484730219072108e-28	hETV2
GATAD1	3.438320901809654e-26	0.07811784569501995	0.201	0.147	9.77273949921358e-22	hETV2
CLCN3	1.4130618836501165e-26	0.07810042516007037	0.212	0.157	4.016345791898726e-22	hETV2
SULF2	3.298038026770644e-24	0.07808338957949157	0.216	0.162	9.374013483490201e-20	hETV2
UNC5B	7.120504725895607e-25	0.07805647289351877	0.166	0.119	2.0238610582413084e-20	hETV2
DCAF5	2.2119658529227816e-25	0.07804310436226347	0.231	0.175	6.287070543762422e-21	hETV2
TIMMDC1	4.446156011424027e-18	0.07801357863142133	0.385	0.331	1.2637309231270514e-13	hETV2
TMTC4	1.3727953682508342e-23	0.07799075578990672	0.221	0.168	3.9018962751793463e-19	hETV2
DDX21	1.3833797200493659e-14	0.07798741303039358	0.343	0.298	3.9319801782963127e-10	hETV2
MOSPD1	3.085016565691506e-33	0.0779605831113328	0.172	0.115	8.768542584664968e-29	hETV2
MIR100HG	1.2374431442153137e-10	0.07791204394759332	0.399	0.362	3.517184648803186e-6	hETV2
SDHD	1.1221992956819798e-21	0.0778710754053753	0.284	0.229	3.1896270581168914e-17	hETV2
MPHOSPH10	1.752923702969791e-18	0.07785989042165081	0.264	0.215	4.9823350409510373e-14	hETV2
PIP5K1A	1.6150680582570142e-32	0.07782178060271899	0.161	0.107	4.590507941983911e-28	hETV2
NKIRAS2	1.63839020874287e-17	0.077800064788971	0.365	0.313	4.656796490309859e-13	hETV2
UFL1	2.622685423542018e-27	0.07779906888148902	0.185	0.133	7.454458779333478e-23	hETV2
UQCRC2	4.600938277050806e-15	0.07775093452866289	0.688	0.656	1.3077246864861507e-10	hETV2
IFT81	4.540395483208813e-25	0.07773009814642212	0.208	0.155	1.2905166081924411e-20	hETV2
NIPA2	3.527744699877446e-20	0.07761001479152596	0.303	0.249	1.0026908760461664e-15	hETV2
TAF1D	5.428646917663218e-11	0.0776047814067149	0.395	0.36	1.5429843134074163e-6	hETV2
THAP9-AS1	2.399145653844768e-25	0.07756950643574381	0.206	0.153	6.819091691922985e-21	hETV2
ALDH18A1	6.306054270474421e-22	0.07751469808513256	0.206	0.157	1.7923698052969447e-17	hETV2
NDUFS1	2.445718284986788e-24	0.07750396923112585	0.237	0.182	6.951465081417947e-20	hETV2
EMC7	6.651987904723129e-16	0.07750263719635897	0.442	0.394	1.8906945221594548e-11	hETV2
POLR2G	5.302639773462297e-12	0.0774647170998849	0.629	0.607	1.5071693028111888e-7	hETV2
CCAR2	5.354140520522924e-28	0.07745232437343136	0.189	0.135	1.5218073601482304e-23	hETV2
DPH3	6.613254655097886e-21	0.0774340693864885	0.266	0.214	1.8796853706184722e-16	hETV2
EPCAM-DT	3.264826450848641e-42	0.07735829120599284	0.116	0.064	9.279616221247093e-38	hETV2
ETF1	2.401520196948604e-20	0.07729473442238544	0.246	0.196	6.825840855787016e-16	hETV2
CEBPZ	1.9814671991300867e-15	0.0772543874681797	0.281	0.237	5.6319242200874454e-11	hETV2
MIF4GD	8.768874544935199e-26	0.07725159925893693	0.223	0.167	2.4923772119069318e-21	hETV2
NMD3	8.889079573816512e-24	0.07721242243735593	0.226	0.173	2.5265430872658673e-19	hETV2
HLTF	1.4519342220441386e-28	0.07721225336751195	0.189	0.134	4.126832639316055e-24	hETV2
ANKRD54	3.2272500092915315e-23	0.07720421634067931	0.231	0.178	9.17281270140932e-19	hETV2
RNASET2	1.3998842437826143e-14	0.07719776609601359	0.286	0.244	3.9788909861033247e-10	hETV2
PLRG1	5.579445321945475e-21	0.07717337121037976	0.33	0.274	1.5858457438565622e-16	hETV2
PRR14	2.7166170792240376e-24	0.07715247667224462	0.253	0.196	7.721440724278483e-20	hETV2
TMEM167B	6.239564427574862e-25	0.077147104847678	0.214	0.161	1.7734713972496032e-20	hETV2
BRD3	7.876782183483509e-13	0.07709849220968745	0.428	0.385	2.238817800011518e-8	hETV2
MKRN2	5.714763159657342e-23	0.07707637724965383	0.244	0.19	1.6243071328694063e-18	hETV2
SREBF2	3.7738384004991143e-20	0.0770710296198927	0.26	0.209	1.0726380885738633e-15	hETV2
GGPS1	3.4739757747975734e-20	0.07699070695727417	0.306	0.252	9.874081344707143e-16	hETV2
SKA2	1.8668781011407154e-15	0.07697730743764875	0.404	0.355	5.306227626872255e-11	hETV2
HDAC5	9.427270084362689e-21	0.07694817394239345	0.29	0.236	2.679512976078407e-16	hETV2
SEMA6A	2.747201657962161e-11	0.07690669881696605	0.31	0.272	7.80837127242585e-7	hETV2
ZNF493	1.3759858836428718e-32	0.0769024898173312	0.15	0.098	3.9109646770781346e-28	hETV2
LRRC23	1.9508916670354777e-21	0.07687311880150446	0.18	0.135	5.5450193852149385e-17	hETV2
PWWP3A	3.0183339719819384e-14	0.07687277978206009	0.318	0.275	8.579010648564264e-10	hETV2
PEX10	2.200866762204195e-21	0.07675857593547886	0.252	0.2	6.255523598212983e-17	hETV2
GET1	4.673760177626387e-23	0.0767326295694295	0.572	0.494	1.328422855286748e-18	hETV2
PLEKHA3	1.8205999343776342e-24	0.07660081343482658	0.223	0.169	5.1746911934815495e-20	hETV2
PSMD10	3.504683988498235e-19	0.07655729324158789	0.384	0.328	9.961363300508533e-15	hETV2
GORASP1	7.43994669107111e-35	0.07655153481379007	0.159	0.103	2.1146560480031417e-30	hETV2
ZNF608	3.0079155875828443e-25	0.07654955377770914	0.197	0.145	8.549398474586718e-21	hETV2
ZNF281	1.655050427806243e-22	0.07652519093757637	0.239	0.186	4.7041498309536844e-18	hETV2
COG1	3.7095937407858114e-31	0.07650302291763586	0.176	0.121	1.0543778289435512e-26	hETV2
CCDC181	3.4439461878272385e-31	0.07646880333891568	0.17	0.115	9.78872824966136e-27	hETV2
DDB1	6.605521977208167e-15	0.07644489470983717	0.371	0.325	1.8774875115818775e-10	hETV2
MTRF1L	2.797464222779578e-23	0.07644434246866058	0.213	0.162	7.951232560406395e-19	hETV2
BTBD3	6.265210941313116e-28	0.07637979515863791	0.169	0.118	1.780760905849427e-23	hETV2
GLO1	1.4756918157382847e-8	0.0763462177432771	0.562	0.541	4.1943588478729265e-4	hETV2
TNPO2	3.60000085385341e-30	0.0762762181267469	0.178	0.123	1.0232282426907547e-25	hETV2
PRPF19	8.119684503047831e-14	0.07620027357131076	0.301	0.261	2.307857926301285e-9	hETV2
RAF1	1.4918126522094198e-18	0.07616349673382844	0.33	0.278	4.240179101374834e-14	hETV2
POU3F3	2.3030748809506144e-40	0.07615440927458497	0.118	0.066	6.546029734125932e-36	hETV2
ANK3	2.590007321170026e-16	0.07611419307014278	0.226	0.182	7.361577808961565e-12	hETV2
PCMT1	3.4867557132830333e-17	0.0760775829441368	0.6	0.544	9.910405763864366e-13	hETV2
TMEM60	7.74878636301833e-21	0.07605671960884408	0.285	0.231	2.2024375479606998e-16	hETV2
LRRIQ1	4.403195975411035e-21	0.07605197119004115	0.17	0.125	1.2515203920910785e-16	hETV2
NUDT21	1.1229103714142763e-17	0.07603639580132454	0.273	0.225	3.1916481486707974e-13	hETV2
ERV3-1	4.145421341114904e-19	0.07599440049437423	0.244	0.196	1.1782531077850892e-14	hETV2
SDHAF3	1.8391170355527276e-21	0.07598443675996353	0.284	0.229	5.227322350151518e-17	hETV2
TMED7	1.6881610214878467e-21	0.07598094232803232	0.276	0.221	4.7982600713749063e-17	hETV2
GPR19	2.150524940157563e-37	0.07597840768653169	0.124	0.073	6.112437037409841e-33	hETV2
AC005726.5	1.1523925671159821e-35	0.07592115219390061	0.138	0.085	3.275445393513756e-31	hETV2
SLC4A7	5.221981834660071e-31	0.07585972700683377	0.154	0.102	1.484243896865432e-26	hETV2
COX11	1.7201726645117085e-18	0.0758154641573125	0.353	0.299	4.889246764341629e-14	hETV2
PNRC2	1.8759881970922412e-16	0.07578813744148982	0.338	0.29	5.332121252595277e-12	hETV2
GABRG2	1.7454866739574243e-41	0.07571451106617239	0.125	0.071	4.961196773389187e-37	hETV2
ZBTB16	3.0209815228673085e-42	0.07570704677202411	0.107	0.057	8.586535782445751e-38	hETV2
SCAF11	1.0205582331559622e-17	0.0756850111767759	0.346	0.294	2.9007326660991913e-13	hETV2
ADAM9	2.86912659075474e-29	0.07568049492424953	0.189	0.133	8.154918508902197e-25	hETV2
COPB1	1.0018735414238241e-15	0.075634587174299	0.295	0.25	2.8476251667889352e-11	hETV2
PRDX4	4.369512526449277e-17	0.07559807279083386	0.644	0.594	1.241946545392678e-12	hETV2
PIGF	5.599519978835005e-19	0.07547828367325804	0.318	0.266	1.5915515635842734e-14	hETV2
EPS15L1	5.5816947492793554e-24	0.07546870249335941	0.219	0.166	1.5864850985876712e-19	hETV2
UBE3A	1.0370975528331315e-14	0.0754607819982534	0.387	0.341	2.9477423744176097e-10	hETV2
CBLL1	1.2955255536704817e-33	0.0754559256461784	0.153	0.099	3.6822722811976103e-29	hETV2
WASF3	7.021574484929042e-36	0.07542943631992678	0.131	0.08	1.9957421158513817e-31	hETV2
EPHB3	3.585173351476757e-24	0.07537630211128415	0.186	0.137	1.0190138216902386e-19	hETV2
CNPPD1	1.9633836101644487e-24	0.07536994440620742	0.219	0.165	5.580525235170412e-20	hETV2
SUPT3H	6.899765040790083e-33	0.07531082721211566	0.147	0.095	1.9611202175437653e-28	hETV2
EPRS	1.0219793761639206e-12	0.07524370408710868	0.348	0.308	2.9047719808707115e-8	hETV2
RARB	1.0867504369456768e-30	0.07521890435911788	0.15	0.099	3.088870766930697e-26	hETV2
MRPS5	2.688713083106471e-16	0.07520346989833193	0.375	0.325	7.642129196113523e-12	hETV2
CCN2	1.3580216909400778e-4	0.07520207708172488	0.195	0.177	1	hETV2
POLR2B	2.107735920296242e-16	0.07510722537644832	0.292	0.246	5.990817806258009e-12	hETV2
TTC9C	5.593218622814568e-19	0.07510692804477792	0.242	0.195	1.5897605291625846e-14	hETV2
RAE1	3.729217707137192e-18	0.07509598235271048	0.318	0.266	1.0599555488996042e-13	hETV2
SAE1	3.7376685467639293e-08	0.07509013436854273	0.401	0.372	0.0010623575310467117	hETV2
IPO9	6.525388887236349e-20	0.07506185595089138	0.277	0.225	1.8547112834191873e-15	hETV2
STOX2	1.5394605787359387e-26	0.07505216981359872	0.187	0.134	4.375608802941159e-22	hETV2
MAP6	8.765495992538461e-26	0.07504296132388055	0.312	0.244	2.4914169259592067e-21	hETV2
NRAS	4.711895411108403e-28	0.07499263449886395	0.191	0.136	1.3392620326993415e-23	hETV2
ZC3H15	1.8503800525694117e-11	0.07490827555940227	0.571	0.541	5.259335223418039e-7	hETV2
RBM5	2.0893631885858312e-18	0.07487429789972871	0.294	0.243	5.938596990917508e-14	hETV2
DHRS3	9.909388657059596e-7	0.07482516522597304	0.225	0.201	0.02816545537996049	hETV2
PPIL3	2.5773475869707386e-15	0.07476636380254265	0.339	0.293	7.325595046446931e-11	hETV2
TUBD1	7.9656572354942e-38	0.07474504237313732	0.122	0.071	2.2640787560445163e-33	hETV2
SCAMP1	1.2887688979368395e-21	0.07473012935541018	0.298	0.24	3.663067838605879e-17	hETV2
SH3YL1	5.81147696798705e-26	0.07469327597503839	0.201	0.147	1.6517960986109593e-21	hETV2
C11orf58	1.993069313269449e-14	0.074648431982272	0.766	0.733	5.664900909105755e-10	hETV2
FUBP1	5.0300048895529863e-17	0.0746414621686633	0.287	0.239	1.4296782897576453e-12	hETV2
ZNF138	6.993890270600604e-36	0.07463028976082445	0.141	0.088	1.9878734316128096e-31	hETV2
PPIL1	9.107256146466125e-19	0.0746220155306293	0.28	0.23	2.5885554145100667e-14	hETV2
PLPP3	4.2858371417854845e-17	0.07460860376106604	0.208	0.164	1.2181634908096883e-12	hETV2
KAT8	1.093006442858711e-18	0.07460060753858122	0.314	0.262	3.106652212537314e-14	hETV2
GRSF1	1.9685450891708275e-14	0.07460002864226845	0.424	0.378	5.595195706950243e-10	hETV2
WDR73	2.531799286868665e-25	0.07459847482518842	0.198	0.146	7.196133113066808e-21	hETV2
ZNF146	1.6441557261137605e-18	0.07459700265516628	0.285	0.235	4.6731838203331414e-14	hETV2
ZC3H14	1.804880599859286e-19	0.07456463104233413	0.288	0.235	5.130012128980049e-15	hETV2
RNF11	1.4062465666898114e-15	0.07451465243422406	0.445	0.396	3.996974616502451e-11	hETV2
DICER1-AS1	8.122696461397788e-30	0.07449839642533876	0.157	0.106	2.3087140152230935e-25	hETV2
SUPT7L	1.6832666668649065e-22	0.07448163066193564	0.245	0.191	4.784348847230124e-18	hETV2
GMNN	2.1847342555782911e-16	0.07438253270368303	0.178	0.137	6.2096701746301766e-12	hETV2
CCDC18-AS1	6.135134809114821e-20	0.07428331503843721	0.29	0.236	1.7437893667947057e-15	hETV2
NCOA4	6.370515284567941e-18	0.07427029674390517	0.323	0.271	1.810691559332746e-13	hETV2
MAPK8	3.839131070728378e-23	0.0742660064761052	0.238	0.183	1.0911962242331269e-18	hETV2
LYPLA1	1.4353412574881138e-15	0.07425461647611836	0.357	0.31	4.079670456158466e-11	hETV2
SLC25A22	4.240936446273346e-24	0.07422090961165712	0.211	0.158	1.205401366124273e-19	hETV2
STRADA	2.293617590495265e-23	0.07417746072176246	0.219	0.167	6.519149277464692e-19	hETV2
ADPRHL2	3.68011425548846e-19	0.07417639465338971	0.287	0.235	1.045998874837485e-14	hETV2
CNIH1	6.155598167686086e-13	0.0740541363872036	0.448	0.407	1.7496056672014164e-8	hETV2
DPYSL5	1.7761329122043661e-25	0.07404260546317082	0.289	0.225	5.04830257635847e-21	hETV2
HAX1	9.762467982515354e-13	0.07404225035745482	0.549	0.509	2.774786274670339e-8	hETV2
CBARP	5.915318462295848e-44	0.07403516220666324	0.108	0.057	1.6813109665383487e-39	hETV2
APPL2	2.780707997261985e-28	0.07402454420051105	0.163	0.112	7.90360634061774e-24	hETV2
NAT14	5.772329237200422e-18	0.0740244636498208	0.297	0.247	1.640669139089476e-13	hETV2
DUSP14	1.124463496328963e-22	0.07399623644930803	0.225	0.173	3.1960625956158117e-18	hETV2
ANKHD1	6.001270399054596e-20	0.0739453528011737	0.224	0.176	1.705741085523288e-15	hETV2
PIAS4	1.031427522472997e-24	0.07391820027039833	0.181	0.132	2.9316264471249996e-20	hETV2
SS18L2	1.77772280351745e-17	0.07384466539979279	0.294	0.245	5.052821524437648e-13	hETV2
UBE2V2	4.628631957856267e-19	0.07380454315959328	0.623	0.569	1.3155960613814869e-14	hETV2
SNAPC1	3.425653831556054e-34	0.07378775889636785	0.144	0.091	9.736735885431772e-30	hETV2
SYF2	8.472794960803422e-12	0.07377135906545684	0.522	0.487	2.4082225117091565e-7	hETV2
USP47	1.2929372705333384e-19	0.07375617076975916	0.267	0.216	3.6749156040369075e-15	hETV2
NUP37	1.734227336415222e-21	0.07371733710595799	0.182	0.137	4.929194358292985e-17	hETV2
MED30	1.3203861893735587e-20	0.07371723186162876	0.269	0.216	3.7529336660564657e-16	hETV2
TRAP1	3.237479013607929e-13	0.07367831720505769	0.402	0.359	9.201886600377817e-9	hETV2
ING4	4.692752966005378e-18	0.07367270822085109	0.341	0.288	1.3338211755277087e-13	hETV2
HYOU1	6.750989078312272e-34	0.07367137952195879	0.131	0.081	1.9188336257286972e-29	hETV2
DNASE2	4.190827685504959e-17	0.07364213700756783	0.252	0.205	1.1911589530510746e-12	hETV2
MFSD14A	1.8611576526210182e-22	0.07360488850946875	0.227	0.176	5.28996839604472e-18	hETV2
NT5C3A	3.795263663245933e-19	0.07360221711665182	0.289	0.237	1.0787277910043916e-14	hETV2
RBM4	3.887759554705268e-11	0.07354855084643219	0.682	0.657	1.1050178982338784e-6	hETV2
SDHA	3.866327071204572e-14	0.07353749251945019	0.361	0.317	1.0989261434484755e-9	hETV2
TFG	1.6953138361509453e-9	0.07352414730237833	0.519	0.494	4.818590516491832e-5	hETV2
ABHD10	6.548526136196235e-31	0.07350582633978264	0.158	0.106	1.861287583691056e-26	hETV2
C1orf109	5.739211088588829e-31	0.07348463865371721	0.147	0.096	1.6312559677096028e-26	hETV2
ARL6IP1	1.0675670340222768e-24	0.07344123803759528	0.736	0.661	3.034345780801517e-20	hETV2
MAPRE1	4.3515652912328684e-13	0.07332468435947559	0.511	0.469	1.2368454027271181e-8	hETV2
RABGGTB	5.292874469307306e-14	0.07330141181317457	0.317	0.274	1.5043937104112157e-9	hETV2
YIF1B	2.2719102782607864e-15	0.07328864642372718	0.333	0.287	6.457450583900633e-11	hETV2
SNRNP70	1.353096051093856e-13	0.07327111333086533	0.523	0.482	3.8459049060240665e-9	hETV2
RIOK3	5.7513908741794e-24	0.07319927156387096	0.18	0.131	1.6347178281680108e-19	hETV2
PEX13	5.867764372557991e-28	0.07318803349229402	0.189	0.134	1.6677946676121578e-23	hETV2
FBXW11	2.09025111416242e-26	0.07318563093661856	0.195	0.142	5.941120741783846e-22	hETV2
RNF44	4.0202810647999774e-32	0.07317639319761804	0.148	0.096	1.1426844870480977e-27	hETV2
TFAM	6.787568495527739e-20	0.07317626452327586	0.249	0.198	1.929230593483849e-15	hETV2
INTS14	2.86353498456361e-25	0.07305579456103595	0.198	0.146	8.139025486625149e-21	hETV2
TMED5	4.631918690154284e-29	0.07294055426275045	0.16	0.109	1.3165302493025521e-24	hETV2
PEX2	9.276168742415045e-15	0.07293056667430065	0.299	0.255	2.6365654416566284e-10	hETV2
FABP7	1.0973770430683877e-60	0.07290699830087322	0.511	0.387	3.119074769513278e-56	hETV2
AC097448.1	4.3814383716771406e-26	0.07288274404310027	0.195	0.142	1.2453362283817938e-21	hETV2
THNSL2	1.598481848217206e-21	0.07281637312431649	0.204	0.156	4.5433649571877645e-17	hETV2
SLC7A6OS	4.4663894073497226e-29	0.07273326006169939	0.163	0.112	1.2694818612510116e-24	hETV2
OGFOD1	2.2564191768344706e-24	0.07271009516939997	0.206	0.154	6.413420226316616e-20	hETV2
ATAT1	7.630834745175087e-22	0.07269684473414384	0.526	0.444	2.168912159621115e-17	hETV2
ST8SIA1	9.5709051653562e-37	0.07269157537992015	0.124	0.073	2.7203383751491925e-32	hETV2
LINC00623	2.5350034037311848e-17	0.07267957460054147	0.267	0.219	7.205240174425147e-13	hETV2
GOSR1	7.573698768388573e-21	0.07266116113632518	0.219	0.17	2.152672400939084e-16	hETV2
PPA2	1.1152222409666254e-13	0.07265560358856571	0.42	0.375	3.1697961754994392e-9	hETV2
FAM204A	5.915768972456481e-17	0.07261757481913045	0.351	0.299	1.6814390150413056e-12	hETV2
OAZ2	8.257671668597402e-10	0.07261173918448538	0.647	0.62	2.3470780183654396e-5	hETV2
SEC22C	6.405726747050348e-22	0.0725634515096481	0.228	0.176	1.8206997133141203e-17	hETV2
ACBD5	1.6488476014307216e-32	0.0724795435529422	0.155	0.102	4.68651953754654e-28	hETV2
RNF170	2.4283803380511547e-23	0.07245593669935468	0.211	0.159	6.902185434842797e-19	hETV2
SARNP	2.3986290296970228e-11	0.0724535920478927	0.578	0.547	6.817623291107848e-7	hETV2
TRAF4	7.938663645419415e-9	0.07243771754730666	0.393	0.362	2.2564063679375603e-4	hETV2
KLHDC2	3.4769971409655216e-15	0.07240907376786943	0.479	0.429	9.882668973766301e-11	hETV2
NDFIP2	5.529969410963751e-26	0.07228375138468823	0.168	0.119	1.571783205678227e-21	hETV2
WDR82	3.84468045297196e-17	0.07226867736417242	0.296	0.247	1.0927735251482202e-12	hETV2
IFT57	3.018385774610581e-11	0.07220462564473618	0.375	0.337	8.579157887175655e-7	hETV2
SLC44A2	9.260573371501281e-13	0.0721857943821364	0.28	0.241	2.632132769381809e-8	hETV2
ANKRD10	4.575056242948694e-18	0.07217402596351824	0.253	0.205	1.3003682359333073e-13	hETV2
HGS	9.600577440344272e-21	0.0721080801363932	0.241	0.19	2.728772125869052e-16	hETV2
ZNF566	7.299975051982046e-30	0.07207696797254995	0.148	0.098	2.074871909024857e-25	hETV2
ARL16	1.7401616956147507e-13	0.07206938195906243	0.459	0.415	4.946061587445806e-9	hETV2
LAPTM4B	5.462775155365973e-14	0.07203212238494427	0.507	0.463	1.5526845824096704e-9	hETV2
PTPRN2	7.567179287635763e-24	0.07195338448122982	0.169	0.121	2.150819368924713e-19	hETV2
SLC2A1	9.126796590161828e-14	0.07193856060420734	0.154	0.119	2.5941093948216964e-9	hETV2
LASP1	1.201809784173547e-18	0.07190356396380665	0.28	0.23	3.4159039495564723e-14	hETV2
BAZ2B	6.105089044820238e-17	0.07189240206298603	0.272	0.224	1.7352494592092562e-12	hETV2
TUT1	2.1547250717612294e-33	0.0718818486669424	0.124	0.076	6.124375071466942e-29	hETV2
PLPPR3	2.652207282715956e-23	0.07186388348546069	0.427	0.355	7.538368759663562e-19	hETV2
NUCB1	2.026574680244084e-11	0.07184240665013508	0.478	0.439	5.76013321365776e-7	hETV2
LGALS3BP	1.889182822179183e-18	0.0717896162478101	0.455	0.391	5.369624335479892e-14	hETV2
HMGN4	1.6130397875646315e-15	0.0717857804074935	0.385	0.336	4.584742988194952e-11	hETV2
ZNF268	8.426983345615858e-30	0.07176515620213106	0.152	0.101	2.3952014763243954e-25	hETV2
TMEM254	8.30424794734228e-25	0.07175976970785378	0.191	0.14	2.360316394073096e-20	hETV2
CXorf38	3.116152626335987e-32	0.07172515638777396	0.152	0.099	8.857040609834777e-28	hETV2
METTL22	4.595803536842733e-30	0.07166036319686825	0.148	0.098	1.3062652392768101e-25	hETV2
RBM7	1.091696024130532e-19	0.07165377096231973	0.255	0.204	3.102927609386211e-15	hETV2
PGRMC2	1.223109473723138e-19	0.07164912741131979	0.247	0.197	3.4764440571632753e-15	hETV2
COMMD2	1.6594128934815975e-15	0.07164662029723273	0.329	0.282	4.7165492671427446e-11	hETV2
IVNS1ABP	8.824324898414593e-23	0.07157638021834462	0.245	0.191	2.50813786587638e-18	hETV2
NCKAP5	3.180028964120213e-33	0.0715658649253747	0.13	0.08	9.038596324718881e-29	hETV2
PRPF4	6.245067544355564e-21	0.07155793018794812	0.22	0.17	1.775035548132182e-16	hETV2
MAD2L1BP	1.8499881851818158e-27	0.07155380694590252	0.179	0.127	5.258221418742275e-23	hETV2
ZBED5	5.59450887721039e-20	0.0715509686683895	0.235	0.186	1.5901272581695092e-15	hETV2
MIEF1	5.776051879032145e-27	0.07152237766712186	0.184	0.131	1.6417272255773066e-22	hETV2
ARL2BP	5.705637778228469e-15	0.07151162321340598	0.471	0.424	1.6217134257058777e-10	hETV2
NOL7	5.7316490895986315e-12	0.07143833789806298	0.487	0.449	1.6291066207366192e-7	hETV2
ARL13B	2.8563894773031032e-27	0.07136914809326148	0.168	0.117	8.11871581133861e-23	hETV2
CASC3	4.3964722785600687e-16	0.0713608929791767	0.261	0.217	1.2496093157351284e-11	hETV2
CWC25	2.7517226169858513e-22	0.07135884453583385	0.188	0.14	7.8212211942588855e-18	hETV2
FBXL5	9.18091158750853e-21	0.07133611779264676	0.265	0.212	2.6094905005175495e-16	hETV2
ACAP3	5.720949913595752e-15	0.07130541605973922	0.235	0.194	1.6260655939413205e-10	hETV2
ISCA2	5.010229549651604e-16	0.07125901471027313	0.33	0.282	1.4240575448974755e-11	hETV2
NKTR	1.0904538862170423e-14	0.0712129466975685	0.348	0.302	3.099397080794699e-10	hETV2
ANKRA2	1.11732262275833e-24	0.07114472827499108	0.196	0.144	3.1757660906660013e-20	hETV2
CISD2	2.18476417184121e-15	0.07110927728581784	0.447	0.397	6.209755205624272e-11	hETV2
ADO	4.936205969845728e-28	0.07109852615494694	0.16	0.11	1.4030178228092514e-23	hETV2
RUNDC1	1.303637665411288e-28	0.07107113551818373	0.176	0.122	3.7053293363985035e-24	hETV2
ZNF574	1.4202403299596587e-23	0.07104148588093218	0.19	0.14	4.036749089844338e-19	hETV2
WDR48	5.240011737866522e-24	0.0710380154297166	0.21	0.157	1.4893685362538016e-19	hETV2
CPSF4	9.3563779730991e-21	0.07102618551832396	0.21	0.162	2.659363311293957e-16	hETV2
EMC2	9.984848526444998e-29	0.07098859830365323	0.333	0.261	2.8379934966714618e-24	hETV2
FAM221A	1.9597196205308258e-38	0.07097244552402424	0.112	0.063	5.570111077434767e-34	hETV2
SPAG9	4.2830551827600303e-19	0.07097150861324197	0.266	0.215	1.2173727745958834e-14	hETV2
RASL10B	1.5641512767629536e-24	0.07095535189227795	0.127	0.086	4.445787173943343e-20	hETV2
COPS3	8.6445218238697e-10	0.07093425818450716	0.421	0.389	2.4570324379984848e-5	hETV2
GKAP1	5.422932699559043e-23	0.0708967762519766	0.188	0.139	1.5413601611956668e-18	hETV2
AC090152.1	1.6307580410153937e-32	0.07086437965705994	0.135	0.085	4.635103579978054e-28	hETV2
PPIE	1.129677745767221e-17	0.07081820218811968	0.304	0.254	3.210883056794172e-13	hETV2
RAB22A	1.8081274222228898e-22	0.07080316699261974	0.192	0.144	5.13924057218412e-18	hETV2
ISCA1	1.7835730543717845e-15	0.07074196946245115	0.387	0.339	5.069449692440923e-11	hETV2
TATDN1	8.148445853808538e-12	0.07072830294663623	0.389	0.351	2.316032765028001e-7	hETV2
YTHDF1	1.3192517126059067e-22	0.07060256826804359	0.204	0.154	3.749709142739769e-18	hETV2
JKAMP	9.641686622475324e-18	0.07060252104823461	0.278	0.229	2.740456588706161e-13	hETV2
B4GALT4	3.744218039204202e-27	0.07059592158188033	0.168	0.117	1.0642190932830103e-22	hETV2
TM2D1	6.759947626989158e-15	0.07054020642363046	0.377	0.329	1.9213799140191285e-10	hETV2
PSENEN	1.47953931067488e-14	0.07051853635604743	0.458	0.413	4.2052945827312116e-10	hETV2
SAFB2	3.6618271766550915e-16	0.07050541542965921	0.266	0.221	1.0408011384206767e-11	hETV2
ZFHX4-AS1	7.950671795788608e-21	0.07049918454396872	0.146	0.104	2.2598194445169964e-16	hETV2
ING2	4.185404059991916e-18	0.07049701482929377	0.247	0.2	1.1896173959715024e-13	hETV2
NEFM	0.07005451110241488	0.0704934428449262	0.284	0.297	1	hETV2
MBIP	4.950217355007277e-21	0.0704833830768643	0.238	0.187	1.4070002788137184e-16	hETV2
LRP11	1.9455907494224921e-31	0.07047611184190417	0.143	0.092	5.529952587083549e-27	hETV2
SLC39A7	8.108705758506351e-15	0.07045371214093887	0.352	0.306	2.3047374377402601e-10	hETV2
CNOT8	4.600024797994363e-19	0.07040555396590015	0.243	0.194	1.3074650483339378e-14	hETV2
ATG4C	5.957613069737347e-32	0.07037392008717547	0.133	0.084	1.693332362811446e-27	hETV2
LRRC4B	1.7458720662665097e-22	0.07033217692941435	0.244	0.19	4.9622921739493e-18	hETV2
AC005562.1	1.5777268732677905e-24	0.07032557109486892	0.172	0.124	4.484373091889041e-20	hETV2
BRD3OS	1.3763877027822828e-21	0.0702921100594684	0.235	0.183	3.9121067676180824e-17	hETV2
RPS6KA2	2.880602657743325e-29	0.07029193672740289	0.148	0.098	8.187536934103854e-25	hETV2
HAT1	7.529116782909675e-16	0.07028856851400062	0.243	0.2	2.140000863206417e-11	hETV2
PPP2R3C	8.089359995628365e-17	0.0701444591667727	0.325	0.275	2.29923879155745e-12	hETV2
HNRNPR	2.3802510269057002e-11	0.07013138181356748	0.612	0.578	6.765387493774071e-7	hETV2
ZNF385D	2.652603394714432e-20	0.07011826616218206	0.158	0.115	7.539494628796829e-16	hETV2
EPC1	1.172502828975605e-13	0.07011136723522782	0.351	0.307	3.3326047907973623e-9	hETV2
EZH2	4.3493049734323e-16	0.07008252164780071	0.188	0.148	1.2362029525986625e-11	hETV2
LRRC41	1.3135161561974926e-14	0.07006832359469423	0.389	0.342	3.733406970760133e-10	hETV2
SMIM15	2.8574055889416567e-15	0.0700406591607231	0.306	0.26	8.121603905448871e-11	hETV2
ZNF483	2.717106696015362e-24	0.06999464209103212	0.14	0.096	7.722832362084464e-20	hETV2
FLYWCH1	1.863514135294897e-21	0.06998722913669136	0.204	0.155	5.296666226748686e-17	hETV2
BTBD17	1.9154415626658033e-29	0.06997096229956373	0.197	0.139	5.444259553565013e-25	hETV2
PRKCSH	1.1750790066021833e-11	0.06991382775243826	0.524	0.488	3.3399270604653854e-7	hETV2
ZBTB8OS	1.336091593894005e-18	0.06982700171150064	0.245	0.197	3.79757313732493e-14	hETV2
YIPF4	1.7441978472090085e-14	0.0698032241076808	0.331	0.286	4.957533541122165e-10	hETV2
LONP1	7.878500210105847e-17	0.06976746968027228	0.196	0.155	2.2393061147183848e-12	hETV2
PPA1	3.338224951651358e-8	0.06976036340678582	0.621	0.599	9.488236780078656e-4	hETV2
MRPL13	4.0448162235150413e-13	0.06975188187623205	0.397	0.355	1.1496581152096802e-8	hETV2
COA6	1.0518402942797863e-14	0.06974079195848121	0.314	0.269	2.989645668431437e-10	hETV2
MRPS34	2.858038220335662e-12	0.06968907252185819	0.512	0.471	8.123402033660052e-8	hETV2
AMD1	7.564870847198537e-9	0.0696654888428544	0.33	0.299	2.1501632408992404e-4	hETV2
SHOC2	1.9489825947592886e-22	0.0696611767861986	0.227	0.174	5.539593229084326e-18	hETV2
DLD	1.0301371793538316e-16	0.06961247501707418	0.327	0.277	2.9279589048773955e-12	hETV2
RP9	2.239651884702383e-18	0.06957562047539279	0.222	0.176	6.365762551889584e-14	hETV2
PSMD13	2.9244701026385027e-10	0.06945940979203447	0.495	0.461	8.312221372729417e-6	hETV2
ZNF766	2.1817739138460204e-26	0.06939750305349546	0.158	0.109	6.201255995324544e-22	hETV2
PPM1D	3.7902823136247294e-29	0.06937883925919178	0.139	0.091	1.0773119420015569e-24	hETV2
TET1	2.0746452015238723e-26	0.06937540852428473	0.168	0.118	5.896764056291302e-22	hETV2
TFE3	3.813754241810429e-18	0.06937152415564668	0.226	0.18	1.0839833681497782e-13	hETV2
SELENOT	5.12939626311129e-15	0.06931287759031146	0.493	0.443	1.457928299864122e-10	hETV2
TIGAR	2.995125665228783e-28	0.06919938192155436	0.141	0.094	8.51304567827977e-24	hETV2
ZFR	9.326227705613927e-17	0.06919005204099155	0.323	0.272	2.6507937007666466e-12	hETV2
ATXN3	1.160549553565259e-22	0.0691814394971767	0.181	0.133	3.2986299960985358e-18	hETV2
SCAF1	5.953791305891787e-20	0.06917016111057372	0.245	0.195	1.6922461028736226e-15	hETV2
ZNF254	3.1344147057154873e-30	0.06915659001385	0.13	0.083	8.90894691805513e-26	hETV2
DNTTIP2	6.226334380604178e-17	0.06914620767531443	0.239	0.195	1.7697110209991254e-12	hETV2
PIGU	3.0334461382947235e-20	0.06908903625625668	0.243	0.192	8.621963958875093e-16	hETV2
MAP2K1	1.28876518314335e-21	0.06906948330904183	0.258	0.203	3.663057280048344e-17	hETV2
GULP1	2.202914735584182e-24	0.0690331110837478	0.185	0.134	6.26134455295092e-20	hETV2
TARDBP	1.5493243383421646e-13	0.06902102837374513	0.336	0.293	4.403644566869934e-9	hETV2
ST13	1.6434097116793458e-7	0.0689990700802594	0.805	0.792	0.0046710634235062045	hETV2
ALDH6A1	6.523053248230091e-20	0.068972747343962	0.197	0.151	1.854047424744439e-15	hETV2
PTK2	2.254154899915066e-20	0.06896747346695473	0.216	0.167	6.406984472028592e-16	hETV2
DCUN1D5	1.10572129181482e-13	0.06891861709849156	0.386	0.341	3.142791627725263e-9	hETV2
RRAGD	2.0633779348410798e-22	0.06891616747969029	0.153	0.109	5.864739104198801e-18	hETV2
PLAA	5.672550859524541e-21	0.0689090877686801	0.189	0.143	1.61230913080266e-16	hETV2
DDX55	6.11735768865135e-29	0.06890018375374402	0.136	0.089	1.738736575845373e-24	hETV2
ZNF277	1.619163623278024e-17	0.06889850054177782	0.248	0.201	4.602148766443128e-13	hETV2
KDSR	1.28944590928095e-16	0.06889008371766586	0.273	0.226	3.664992107949244e-12	hETV2
TBPL1	2.776163626610731e-14	0.06888413865640625	0.339	0.294	7.890689875915681e-10	hETV2
SS18	9.784940855579659e-17	0.06887747474846478	0.244	0.199	2.7811737393814066e-12	hETV2
PSMA6	3.5787004530877465e-10	0.06881572554682625	0.666	0.647	1.0171740297811301e-5	hETV2
MAPKAPK3	1.3929985876589981e-21	0.06881385782410399	0.186	0.139	3.95931988570317e-17	hETV2
NXT1	3.3672064633062695e-11	0.06879457822840734	0.324	0.286	9.57061093065541e-7	hETV2
FADS2	5.22100060273649e-14	0.06878521103679952	0.289	0.246	1.4839650013157925e-9	hETV2
SURF1	1.1314055863615144e-16	0.06871784220466426	0.297	0.248	3.2157940981153327e-12	hETV2
ALAS1	8.204572473270132e-21	0.06871533481145203	0.237	0.186	2.3319856340775697e-16	hETV2
RRAGC	5.843510869881332e-14	0.06870997880052931	0.263	0.222	1.6609010945463708e-9	hETV2
RFTN2	1.3232227219592014e-39	0.06867928871243816	0.1	0.053	3.760995942624638e-35	hETV2
DHRSX	5.872555663137967e-15	0.06864649236237846	0.266	0.223	1.6691564961337044e-10	hETV2
VASN	1.2857967882523371e-5	0.06863740668299456	0.149	0.131	0.3654620211249618	hETV2
GOLGA4	4.437906232844634e-14	0.06862336298296501	0.279	0.236	1.2613860885614304e-9	hETV2
PIM3	2.505360154916082e-9	0.06861883864194715	0.181	0.153	7.120985168317981e-5	hETV2
SORBS2	1.2932644448000703e-20	0.06859270617611973	0.229	0.178	3.6758455314552396e-16	hETV2
ABCD4	1.1152406361210633e-22	0.06857511898248275	0.21	0.159	3.169848460046898e-18	hETV2
ZFHX4	5.208304910748734e-11	0.06856121263856896	0.314	0.273	1.4803565047821126e-6	hETV2
BCL7B	3.376872765572509e-18	0.06855373187784003	0.282	0.231	9.598085461586743e-14	hETV2
STK19	1.0862758751125404e-13	0.06853026672488255	0.272	0.231	3.0875219198323735e-9	hETV2
PPP6C	1.003084336949754e-17	0.06850020445699012	0.294	0.244	2.851066610912286e-13	hETV2
TMEM106B	1.0091737058748642e-15	0.06845697908438142	0.301	0.254	2.8683744242081264e-11	hETV2
COPG2	3.196509712254456e-21	0.06845189254854994	0.217	0.167	9.08543955514084e-17	hETV2
THSD7A	2.613498053260003e-13	0.06845018575034353	0.145	0.113	7.428345516780907e-9	hETV2
CHL1-AS2	1.8067237660549526e-29	0.06839159446590572	0.115	0.071	5.135250960257992e-25	hETV2
DHX36	5.9757816353753235e-12	0.06837169151357114	0.448	0.406	1.6984964142227281e-7	hETV2
TMF1	2.7677130971674664e-18	0.06836735158260682	0.21	0.165	7.86667093607909e-14	hETV2
LIFR	1.210844485465887e-28	0.06834025562741858	0.122	0.077	3.4415832810396905e-24	hETV2
PPP2CB	4.147710703475176e-17	0.06831505550462519	0.309	0.258	1.1789038132487492e-12	hETV2
BET1	1.845691706927801e-20	0.06827436368836226	0.24	0.189	5.246009538600889e-16	hETV2
GMPS	2.6155903035710463e-14	0.0682387416661932	0.306	0.262	7.434292319839985e-10	hETV2
PREPL	8.3831027879933905e-22	0.06822408281988318	0.228	0.176	2.3827293054313614e-17	hETV2
ADIPOR1	6.752894379527737e-14	0.06820442272249705	0.342	0.298	1.919375169493169e-9	hETV2
STMN4	4.888528152529002e-19	0.0682023734608701	0.577	0.491	1.389466356793318e-14	hETV2
RBPJ	1.341929401690898e-9	0.0681940028857343	0.479	0.447	3.8141659384260395e-5	hETV2
TMEM107	4.985646845624029e-16	0.06818125300362976	0.24	0.195	1.4170704029317176e-11	hETV2
C1D	3.915183620586039e-13	0.06817445291611851	0.387	0.345	1.11281264047917e-8	hETV2
EMC8	9.526472041666546e-16	0.06814479774608506	0.323	0.276	2.7077091484028822e-11	hETV2
CENPQ	9.7125066127525e-33	0.06814397997812824	0.108	0.063	2.760585754542643e-28	hETV2
PUF60	8.828689301398452e-11	0.06811728934149586	0.59	0.557	2.509378360136482e-6	hETV2
P3H4	2.1330095243410062e-8	0.06810020105306153	0.326	0.296	6.062652971034442e-4	hETV2
NUDT11	1.5291488529968846e-15	0.06806579703121768	0.271	0.226	4.346299784873045e-11	hETV2
SMARCB1	6.196990700780853e-11	0.06805128582994135	0.599	0.566	1.761370666882942e-6	hETV2
SEC13	9.934529519735193e-7	0.06798214876134545	0.436	0.413	0.02823691325394334	hETV2
BCL11A	4.808632662141318e-15	0.06796501146123785	0.238	0.195	1.3667576615604267e-10	hETV2
TARSL2	9.149404336615313e-21	0.067928839721523665	0.173	0.128	2.6005351945961703e-16	hETV2
MRNIP	2.0237426812793924e-18	0.06791845013152226	0.234	0.186	5.752083823000416e-14	hETV2
COA5	9.17710138725829e-15	0.06788674252634602	0.301	0.255	2.608407527300424e-10	hETV2
NME7	1.342990875507433e-16	0.06787654688573824	0.287	0.239	3.817182965454777e-12	hETV2
ALG8	6.359973553095688e-23	0.06784639804006681	0.174	0.127	1.8076952829963873e-18	hETV2
PRXL2B	1.5583579631954544e-20	0.06775824301209571	0.209	0.161	4.4293208387904404e-16	hETV2
CACUL1	2.5799871717540914e-14	0.06771408412571911	0.296	0.252	7.333097538276654e-10	hETV2
ME2	1.5973449767017362e-19	0.06769658265066336	0.257	0.206	4.540133627279345e-15	hETV2
MRPS6	5.026839236661321e-15	0.0676869892732943	0.621	0.568	1.4287785162362473e-10	hETV2
MIB2	4.8516468779265425e-17	0.06767834135624667	0.24	0.195	1.3789835921130612e-12	hETV2
UBE2G2	1.3069286616811169e-17	0.06767597247614848	0.246	0.198	3.7146833350962386e-13	hETV2
E2F5	9.42632708021042e-33	0.06763173574091946	0.122	0.075	2.6792449460082074e-28	hETV2
SLITRK4	1.2688725916676148e-26	0.06761925457679514	0.1	0.061	3.6065165672968615e-22	hETV2
ZNF664	5.762815450975167e-25	0.0675490481194963	0.155	0.109	1.6379650356306717e-20	hETV2
NUFIP2	3.496556808717289e-26	0.06753429997231819	0.154	0.106	9.93826341741715e-22	hETV2
IFT20	1.2810926956410905e-9	0.06752174815719914	0.429	0.395	3.641249768820672e-5	hETV2
NOS1AP	1.150022281130485e-24	0.06751299999149099	0.144	0.099	3.268708329657177e-20	hETV2
ZNF506	6.95428240068074e-25	0.0675113731610999	0.147	0.101	1.9766156867454867e-20	hETV2
VEZT	1.4930326182562536e-14	0.06740393420988927	0.307	0.262	4.24364661086975e-10	hETV2
LONP2	5.317348260789385e-21	0.06739862564962243	0.206	0.157	1.5113498961641667e-16	hETV2
NAA35	3.9841291717713893e-22	0.06738135276674764	0.187	0.139	1.132409034492582e-17	hETV2
AC093157.1	2.9879124113728297e-29	0.06736744556162028	0.127	0.081	8.492543446844993e-25	hETV2
NDUFB5	4.648923936668909e-11	0.0673172752844845	0.553	0.517	1.321363650519404e-6	hETV2
CMPK1	8.039341288384138e-15	0.06729128805809903	0.446	0.396	2.2850219743974235e-10	hETV2
MRFAP1	1.3595617102696487e-12	0.06722443890016239	0.817	0.79	3.864282249099423e-8	hETV2
SYAP1	3.0560082090858867e-10	0.06722270366003424	0.436	0.4	8.686092132684816e-6	hETV2
CDK5RAP3	5.051708304213306e-11	0.06719910617895919	0.367	0.329	1.435847051306548e-6	hETV2
ATP6AP1	6.520030286579261e-17	0.06715582356116234	0.489	0.428	1.853188208354423e-12	hETV2
C1orf198	2.3576659603717875e-22	0.06711663586481606	0.19	0.142	6.701193959164732e-18	hETV2
TWF1	1.3835778915505124e-18	0.06710970090357055	0.253	0.204	3.932543441154021e-14	hETV2
DCK	7.498982463207894e-17	0.06710850196228485	0.296	0.246	2.1314357855175797e-12	hETV2
PTGR2	2.7896119103898247e-32	0.06704713439625579	0.115	0.069	7.928913932900998e-28	hETV2
DDX1	3.9209382063216227e-13	0.067024703797961	0.439	0.395	1.1144482663827948e-8	hETV2
PSEN1	1.4874259072632736e-22	0.06700367735325735	0.181	0.134	4.227710656214402e-18	hETV2
NIT1	5.812801344176135e-18	0.06699756268728307	0.262	0.213	1.652172526055183e-13	hETV2
KIN	1.9812599523771488e-22	0.06693864052289003	0.184	0.137	5.63133516264157e-18	hETV2
ACVR2B	2.448119382296113e-31	0.06689223067431047	0.117	0.071	6.958289720300242e-27	hETV2
CCDC174	7.140345545369119e-19	0.06688353087019766	0.209	0.163	2.0295004143602645e-14	hETV2
MLLT10	8.275003336215672e-22	0.06686980588840949	0.17	0.125	2.3520041982525806e-17	hETV2
NUDC	1.3933646702706475e-10	0.06686302968981628	0.638	0.601	3.960360402310261e-6	hETV2
TRIM24	2.2568494053919365e-20	0.06677634262189114	0.191	0.145	6.414643064945501e-16	hETV2
PSMC4	1.0992045689506436e-8	0.0667314405338959	0.454	0.421	3.1242691463284145e-4	hETV2
ELAVL2	5.644321398733361e-10	0.06672205507945611	0.275	0.238	1.6042854711619832e-5	hETV2
TRIM28	1.744839751799074e-7	0.0667187329125698	0.517	0.492	0.004959358026538508	hETV2
FAM234A	5.957269260430365e-14	0.06666391859605991	0.319	0.275	1.6932346418921227e-9	hETV2
STARD3	1.4177316879859927e-15	0.06660279869009766	0.302	0.255	4.029618776762587e-11	hETV2
PYGB	1.3332052342891679e-17	0.06657348260371437	0.215	0.17	3.789369237420102e-13	hETV2
CCDC47	2.6247626959539666e-17	0.06656408439649378	0.217	0.173	7.460363010709959e-13	hETV2
PPP4R2	5.182893701751273e-14	0.06655813367401486	0.302	0.26	1.4731338768487644e-9	hETV2
ELOC	3.364368189992437e-13	0.06655348983317855	0.683	0.646	9.562543706415503e-9	hETV2
SMOX	8.485091247808067e-22	0.06647191030245705	0.187	0.139	2.411717485364487e-17	hETV2
GID8	9.793045123050101e-14	0.06644776563375188	0.326	0.282	2.7834772153245303e-9	hETV2
FUNDC1	1.1460708375323535e-18	0.06643257383233975	0.285	0.233	3.257477141518208e-14	hETV2
ERCC2	1.390232163711621e-24	0.06636760900768146	0.17	0.121	3.95145687891754e-20	hETV2
DHX32	1.8752922155813655e-27	0.0663645038536606	0.147	0.099	5.330143064346915e-23	hETV2
ERBB4	7.221739990676969e-35	0.06635792778769657	0.105	0.059	2.052635157550115e-30	hETV2
TMX2	1.2332264089805453e-13	0.06633849957125137	0.337	0.293	3.505199422245404e-9	hETV2
CELF3	1.4100916778067078e-10	0.06630382994724804	0.235	0.2	4.007903575830006e-6	hETV2
SPECC1	3.625998374326062e-23	0.06629065741667797	0.133	0.091	1.0306175179346967e-18	hETV2
TP53RK	4.236972221489803e-15	0.06627820227972103	0.237	0.195	1.2042746145140465e-10	hETV2
DUSP4	5.936096448201767e-14	0.06624667425179975	0.26	0.216	1.6872166934723882e-9	hETV2
RFXAP	1.8942652179820146e-22	0.06624219251437063	0.169	0.123	5.38407002907028e-18	hETV2
EPB41	9.899190403025894e-13	0.06617704665144253	0.178	0.145	2.81364688825205e-8	hETV2
STXBP3	7.924978811688858e-30	0.0661592818812581	0.13	0.083	2.2525167276463243e-25	hETV2
NAA16	1.6391351077404748e-26	0.06609431225303736	0.132	0.088	4.658913716730751e-22	hETV2
KMT5A	7.894909930537397e-22	0.06608528716524775	0.124	0.085	2.2439702495566443e-17	hETV2
PHF20	5.86197491519514e-15	0.06607859371016017	0.321	0.273	1.6661491301459146e-10	hETV2
NUP54	7.377662581891951e-20	0.06606717264813067	0.201	0.155	2.096953035651149e-15	hETV2
AKTIP	1.5120400424166636e-22	0.06606715566497812	0.206	0.155	4.297671412560883e-18	hETV2
PRPF6	4.773506388617759e-12	0.06603831230614954	0.357	0.316	1.3567737208368254e-7	hETV2
ORMDL2	2.192583978955832e-18	0.06602133942109667	0.228	0.181	6.231981443386162e-14	hETV2
TAF6	4.299569162149275e-14	0.06601323030022593	0.35	0.305	1.2220665429576883e-9	hETV2
ZNF420	2.948048722958227e-27	0.06598216786890163	0.145	0.098	8.379238885264169e-23	hETV2
TATDN3	5.178198855707432e-25	0.06595747471485494	0.164	0.116	1.4717994607577232e-20	hETV2
LEMD2	5.867271520185255e-19	0.06590501496800866	0.217	0.17	1.6676545841822548e-14	hETV2
SUMO2	1.999364058388893e-16	0.06589926369472598	0.984	0.984	5.682792463158751e-12	hETV2
RB1CC1	1.3085854881794688e-14	0.06582834582927771	0.274	0.23	3.719392533052504e-10	hETV2
GON4L	2.081901159597638e-16	0.06581162520415698	0.201	0.159	5.9173876659243665e-12	hETV2
DCTN4	2.981586141364668e-21	0.0657721182317042	0.186	0.139	8.474562289600796e-17	hETV2
WDR74	1.869376947662329e-15	0.06574462619665405	0.238	0.195	5.313330098340637e-11	hETV2
STRBP	2.4986511989313212e-20	0.06571941720205088	0.232	0.181	7.101916302722494e-16	hETV2
TRMT1	2.705750190305586e-16	0.06567949652497809	0.197	0.156	7.690553765905566e-12	hETV2
SAP18	1.0735804016004653e-10	0.0655969097290161	0.788	0.767	3.0514375754690027e-6	hETV2
COG4	1.8437318696875554e-18	0.0655768880338562	0.231	0.183	5.240439093212939e-14	hETV2
FBXL12	3.712073562522517e-20	0.06556500913609353	0.204	0.157	1.055082668675775e-15	hETV2
MIS18A	1.1375971662273104e-20	0.06555636947865692	0.163	0.119	3.2333924255678845e-16	hETV2
LARP7	1.1988617485763598e-11	0.06554734087733	0.316	0.277	3.4075247479785877e-7	hETV2
REEP3	4.6929024089863903e-20	0.06552692886041753	0.199	0.151	1.3338636517062017e-15	hETV2
YIPF1	1.2263798819550088e-21	0.06552277550562968	0.185	0.137	3.4857395384807214e-17	hETV2
MSN	3.171654919975205e-12	0.06550237513708179	0.307	0.267	9.014794779045525e-8	hETV2
PHF6	6.151200811316691e-20	0.06546608118834932	0.2	0.153	1.748355806600543e-15	hETV2
OXCT1	7.304925398710765e-25	0.06546066201264286	0.179	0.128	2.076278946075561e-20	hETV2
FNBP4	4.879163294754702e-16	0.06542404300571475	0.233	0.189	1.386804583268129e-11	hETV2
RNF182	1.8392772905977566e-24	0.06539825709859048	0.143	0.098	5.2277778430660036e-20	hETV2
STK33	3.355881777308618e-23	0.06536954258549466	0.145	0.101	9.538422775644285e-19	hETV2
CHD1	2.7533708417252616e-19	0.06536023010803507	0.194	0.149	7.825905943435712e-15	hETV2
PCCA	4.0929305156228513e-22	0.06534920626155497	0.178	0.132	1.1633336404554831e-17	hETV2
CNOT3	1.4524162181366127e-14	0.0653489414826473	0.252	0.21	4.128202616809694e-10	hETV2
PSIP1	1.2341010326939958e-8	0.06532776595027545	0.595	0.561	3.507685365226144e-4	hETV2
GNG4	2.8296862899623083e-24	0.06532516745326883	0.26	0.198	8.042817341959868e-20	hETV2
SEC62	4.44814607816446e-13	0.06532249337362006	0.755	0.708	1.2642965597966845e-8	hETV2
TEX9	6.405624297305493e-32	0.06528687468534358	0.108	0.064	1.82067059402314e-27	hETV2
CPT2	4.941477146628305e-29	0.06527083820103444	0.134	0.087	1.4045160493861632e-24	hETV2
WBP1	1.308429045725657e-12	0.06523817034158486	0.45	0.408	3.718947876666035e-8	hETV2
CHAMP1	4.51528085488546e-20	0.06523390145739585	0.221	0.172	1.2833782773840943e-15	hETV2
FBXO8	5.25233980229337e-26	0.06522277984234678	0.15	0.103	1.4928725420058444e-21	hETV2
IRS2	2.9204952388951556e-20	0.06521663036537947	0.19	0.144	8.300923617511701e-16	hETV2
PCDHB5	2.046078068901691e-20	0.06517961711965764	0.18	0.135	5.815567695239276e-16	hETV2
CFLAR	6.326117364788409e-31	0.06517703287061812	0.12	0.074	1.7980723385938094e-26	hETV2
AL590617.2	5.578726390831477e-31	0.06517154548688993	0.108	0.064	1.5856414020660307e-26	hETV2
CLUAP1	1.2686861162905816e-15	0.06508937192866765	0.248	0.204	3.60598654833272e-11	hETV2
COPS7B	7.749834643774832e-17	0.06507128611797086	0.257	0.21	2.2027355008001205e-12	hETV2
CERK	3.1872173003989617e-21	0.06506726686666406	0.166	0.122	9.059027732923969e-17	hETV2
UAP1	1.0002842033697274e-15	0.06503872855551429	0.254	0.21	2.8431077912377764e-11	hETV2
NKIRAS1	1.625524552154335e-21	0.06502071155585099	0.186	0.139	4.620228434588266e-17	hETV2
TP53I13	4.110939729318981e-16	0.06498520936645996	0.285	0.237	1.168452399264334e-11	hETV2
DHTKD1	5.02599810859338e-23	0.06488897656643766	0.155	0.11	1.4285394424054963e-18	hETV2
NSMCE1	3.0565247204765873e-12	0.06484390552754826	0.406	0.364	8.687560213010604e-8	hETV2
SAFB	4.005498711657726e-12	0.06478888849575848	0.353	0.312	1.1384828988144754e-7	hETV2
RAB3C	7.354510286409706e-22	0.06478829877966147	0.224	0.171	2.090372458706231e-17	hETV2
TSPAN31	5.107509860889739e-17	0.06478602244075904	0.255	0.208	1.4517075277606905e-12	hETV2
PPP1R16A	1.885508026045812e-17	0.06473292456532959	0.215	0.17	5.359179462430011e-13	hETV2
IP6K2	2.8887359986368893e-5	0.06471988322423972	0.593	0.581	0.8210654328925631	hETV2
PRH1	2.889214701477047e-19	0.06470935379303105	0.206	0.159	8.21201494600821e-15	hETV2
B3GAT3	1.3970953677668286e-13	0.06468593003660805	0.388	0.341	3.970964163803657e-9	hETV2
PCSK7	3.929438098902196e-14	0.06467298752730377	0.259	0.217	1.1168641908509712e-9	hETV2
RBM6	4.792003599578404e-15	0.06453313114548281	0.291	0.246	1.3620311831081698e-10	hETV2
ABHD16A	4.0588013841062107e-16	0.0644966887147912	0.277	0.23	1.1536331174045082e-11	hETV2
DNM2	6.696110670357383e-21	0.0644897305395809	0.176	0.131	1.903235535835679e-16	hETV2
UBALD2	2.2480566758203806e-14	0.06443567405416256	0.229	0.189	6.389651489684268e-10	hETV2
FAM229B	2.9476649696311e-10	0.06443135003886236	0.458	0.419	8.378148143182476e-6	hETV2
POR	4.3255488622854257e-10	0.06441826370935533	0.374	0.338	1.2294507531273865e-5	hETV2
PAWR	7.07933011937834e-27	0.06438009949137624	0.141	0.094	2.0121579998309056e-22	hETV2
NDUFA6	1.2086453170023076e-8	0.06437508398229652	0.671	0.644	3.435332584515659e-4	hETV2
HPF1	3.0806123650287593e-9	0.06436931218515274	0.426	0.394	8.756024525121243e-5	hETV2
MTFR1	1.4869645050466819e-27	0.0643628178157345	0.13	0.084	4.226399212694184e-23	hETV2
TAPBP	8.878398765396109e-15	0.06434629208649267	0.255	0.211	2.523507281088536e-10	hETV2
SNX2	1.6052880823570385e-13	0.06434442996421702	0.365	0.32	4.56271031648341e-9	hETV2
IER5	3.2493846793337823e-22	0.0643205164706046	0.158	0.113	9.23572607407041e-18	hETV2
PHF14	1.8869469789392043e-7	0.06430293891256	0.518	0.492	0.0053632693982389006	hETV2
TIMM29	1.50574339474044e-20	0.06430281569728538	0.175	0.13	4.2797744508707523e-16	hETV2
ZNF253	1.3923840063541733e-29	0.06429862334139236	0.116	0.072	3.9575730612604666e-25	hETV2
LINC02609	9.99003947569438e-17	0.06429685037247324	0.247	0.199	2.8394689201766137e-12	hETV2
YIPF5	2.3482836829262884e-12	0.06421466657274982	0.29	0.25	6.674526711981389e-8	hETV2
INTS8	5.695706737934412e-25	0.06418620350483947	0.145	0.099	1.6188907261230978e-20	hETV2
FGFR2	2.1157003315456348e-29	0.06417186486815737	0.127	0.081	6.013455052352158e-25	hETV2
ILF2	2.8575143553147807e-9	0.06413436472065781	0.712	0.69	8.121913052111201e-5	hETV2
PPAT	3.1318847887337717e-26	0.06412872807955829	0.127	0.084	8.901756135018e-22	hETV2
DTD1	1.3679502609710582e-16	0.06412832878601793	0.522	0.461	3.888125026758039e-12	hETV2
ZFP82	9.924234706608635e-21	0.06410417109045052	0.173	0.128	2.820765230659372e-16	hETV2
VARS	4.084390755947574e-15	0.06409892713261744	0.214	0.173	1.160906384562979e-10	hETV2
RTCA	1.9289062517728725e-14	0.06406956808939701	0.276	0.233	5.482530239414036e-10	hETV2
DCAF8	1.1549473066603335e-16	0.06406790147164518	0.219	0.175	3.282706729720666e-12	hETV2
CPSF6	7.754763489445204e-15	0.06406426998641684	0.3	0.254	2.2041364266050104e-10	hETV2
PRTFDC1	3.345657703281154e-21	0.06405099460688365	0.155	0.112	9.509362890036024e-17	hETV2
MYO10	4.589435177680994e-19	0.0640424371762831	0.224	0.175	1.304455160552269e-14	hETV2
DEGS1	5.60999098805268e-12	0.06403475109862683	0.364	0.323	1.594527738534213e-7	hETV2
CADPS	5.097071915532266e-25	0.06403391329979063	0.126	0.084	1.448740750551736e-20	hETV2
ZNF433-AS1	9.619581705837981e-24	0.06399259660562817	0.149	0.104	2.7341737082503293e-19	hETV2
PAK4	1.9850697670260794e-23	0.06397793273177063	0.192	0.141	5.642163798818225e-19	hETV2
CIAO2B	2.181595785621743e-9	0.06392454298411931	0.694	0.662	6.20074970147268e-5	hETV2
ATP6V1B2	2.0003513739872608e-13	0.06391703016021721	0.359	0.314	5.6855987102839915e-9	hETV2
POFUT2	2.15774584459204e-21	0.06389644246159232	0.146	0.104	6.132961014083955e-17	hETV2
DCLK2	1.5167015054167168e-20	0.06383705036850618	0.162	0.118	4.310920688845934e-16	hETV2
PHF20L1	2.4251602336640108e-14	0.06379979628059196	0.278	0.235	6.893032932143218e-10	hETV2
DZIP3	2.9578925300272943e-16	0.06376180235209433	0.244	0.199	8.407217938096578e-12	hETV2
ARRDC3	3.534295783020817e-16	0.06374367952201213	0.193	0.153	1.0045528904080068e-11	hETV2
PSMD6	1.4911309449215255e-12	0.06372010383026244	0.378	0.335	4.238241484750452e-8	hETV2
RAVER1	2.738241064693097e-18	0.06370160852157075	0.191	0.148	7.78290257817719e-14	hETV2
ERLEC1	1.0837261082140353e-14	0.06364457107996041	0.35	0.301	3.080274717376753e-10	hETV2
AFTPH	5.2502805375437675e-25	0.06361406088390129	0.134	0.09	1.492287237186065e-20	hETV2
ECI1	4.5829179126155496e-11	0.06354232595521203	0.256	0.221	1.3026027583027176e-6	hETV2
ANAPC16	6.166890055125533e-8	0.06348325491067308	0.586	0.561	0.0017528151603683302	hETV2
HNRNPA0	9.767393229874568e-11	0.06347738186319818	0.899	0.884	2.7761861777272484e-6	hETV2
OSBPL9	3.4244610037994134e-17	0.06346012740175144	0.219	0.175	9.733345511099072e-13	hETV2
OSBPL2	1.047805156212225e-23	0.06345908063137892	0.147	0.102	2.978176595502007e-19	hETV2
FOXK1	8.260610902110885e-23	0.06338931971475248	0.159	0.114	2.347913436706977e-18	hETV2
TSNAX	1.8590993729617338e-14	0.06337705903722468	0.273	0.229	5.284118147769136e-10	hETV2
SPTSSA	2.9811340795173604e-9	0.06334961416558027	0.349	0.315	8.473277394212194e-5	hETV2
DENND10	1.3322796623547148e-13	0.0633172514504175	0.334	0.288	3.786738484310805e-9	hETV2
ARMT1	7.378457939897743e-21	0.06323150275363235	0.165	0.122	2.0971791002571355e-16	hETV2
COQ10B	1.6412125602257159e-16	0.06322505214840346	0.217	0.173	4.664818459929552e-12	hETV2
HIST3H2A	3.2957177855387886e-7	0.0631855071781291	0.287	0.26	0.009367418661836898	hETV2
ANKRD12	1.748784980809322e-14	0.06309926365175811	0.483	0.426	4.970571550954336e-10	hETV2
MRPL18	4.546120118143832e-9	0.06306397894891036	0.394	0.362	1.2921437211800213e-4	hETV2
THAP3	1.8913896354968085e-19	0.06303922868722095	0.194	0.149	5.375896760972579e-15	hETV2
EHD1	1.8505030687718912e-17	0.0630159046734349	0.207	0.163	5.259684872370347e-13	hETV2
TNRC6A	1.3946607310542902e-15	0.06300502623626547	0.219	0.177	3.964044195875609e-11	hETV2
STX12	9.337651872966176e-15	0.0629388175047963	0.357	0.307	2.6540407918531763e-10	hETV2
SNHG11	1.339971995450605e-18	0.06292720007560446	0.213	0.167	3.808602402669255e-14	hETV2
BAG3	6.60922444701789e-20	0.06285483208845588	0.161	0.119	1.878539864575895e-15	hETV2
CAP1	2.329541814668062e-11	0.06284917267424528	0.536	0.496	6.621256699831033e-7	hETV2
CCNK	1.8847774919767278e-22	0.06276501320790856	0.154	0.11	5.357103065445454e-18	hETV2
SREK1	1.9555210490922675e-13	0.0627645361994858	0.311	0.268	5.558177477834952e-9	hETV2
ZNF451	2.639263390783879e-22	0.06275608556880344	0.158	0.114	7.50157833562502e-18	hETV2
SUCLA2	2.0726043665562084e-14	0.06268329594290184	0.331	0.285	5.890963391062712e-10	hETV2
EGLN1	6.372583528938469e-19	0.06265589919842546	0.229	0.18	1.811279416430181e-14	hETV2
TTC17	1.2114500454996138e-14	0.06260639815964625	0.258	0.215	3.443304464323552e-10	hETV2
EEF1E1	1.8570707508715069e-10	0.06259965439985221	0.377	0.34	5.278352195202084e-6	hETV2
UBXN4	1.3167653840104352e-9	0.06259535266077743	0.553	0.52	3.7426422509728596e-5	hETV2
LINC01003	2.1812847751614802e-17	0.0625665036135061	0.199	0.155	6.199865716441475e-13	hETV2
SUMO3	1.3344273384430978e-8	0.06252598964300282	0.542	0.512	3.792842824056817e-4	hETV2
PDXDC1	3.4601230967939983e-17	0.06250886235145178	0.184	0.142	9.83470787801758e-13	hETV2
VMP1	7.25151817679289e-13	0.06250677864983234	0.359	0.314	2.061099011389843e-8	hETV2
ZNF91	6.881773315597464e-19	0.06249775876047434	0.191	0.147	1.9560064294922672e-14	hETV2
IK	5.7988527879103225e-9	0.06248511274118296	0.431	0.398	1.648207927907751e-4	hETV2
CMIP	3.7865004269656535e-14	0.062472420030795284	0.217	0.177	1.0762370163564476e-9	hETV2
EML2	2.5912384313192388e-30	0.06238827762473605	0.11	0.066	7.365076993338673e-26	hETV2
BRF2	3.4559777383487676e-23	0.06235627830012061	0.14	0.097	9.822925525708701e-19	hETV2
TMEM251	1.4149034271574848e-15	0.06233280595038029	0.216	0.174	4.0215800110097193e-11	hETV2
SGTA	3.4579701383460156e-11	0.06232353826621584	0.396	0.357	9.82858852422088e-7	hETV2
USP14	3.558742280735837e-13	0.062261091275669256	0.291	0.249	1.0115013184535469e-8	hETV2
NFE2L2	1.9287236955974225e-12	0.062213809420404886	0.337	0.293	5.482011359996554e-8	hETV2
LMNB1	2.2559038014763684e-17	0.06220239699770955	0.184	0.142	6.411955374936282e-13	hETV2
LMF1	3.710634226044931e-23	0.062182496982672	0.152	0.107	1.0546735660687508e-18	hETV2
AP3D1	1.3716605046794017e-10	0.06216215655631202	0.346	0.308	3.8986706524502635e-6	hETV2
HIST2H2BE	2.4395328410194496e-15	0.062149821395360655	0.15	0.114	6.933884194029582e-11	hETV2
KATNBL1	2.9886242843350246e-15	0.062095526583671734	0.347	0.298	8.494566803365441e-11	hETV2
ZCCHC10	1.2801119816831944e-17	0.062061208972131965	0.245	0.197	3.6384622855381434e-13	hETV2
AAMP	1.1323516838692866e-10	0.06205179175276265	0.435	0.396	3.218483191061673e-6	hETV2
FBXW7	9.691384071192096e-19	0.06204017750413232	0.155	0.114	2.7545820945549294e-14	hETV2
ANKRD9	2.847286841081677e-23	0.06201332146201835	0.148	0.104	8.09284338840645e-19	hETV2
SCML1	5.656061080589177e-20	0.06198385337297946	0.135	0.096	1.6076222409358619e-15	hETV2
ZNF322	7.033151238307769e-18	0.06195914941259753	0.183	0.14	1.999032576464217e-13	hETV2
CCDC59	4.397015464699162e-9	0.06190972510193171	0.325	0.293	1.2497637055314427e-4	hETV2
ZNF74	3.0331147419873293e-18	0.061849224917411016	0.189	0.145	8.621022031150587e-14	hETV2
SCAMP3	4.1149833941224844e-14	0.06183096212295086	0.277	0.233	1.1696017301114337e-9	hETV2
CHERP	3.4134035371022593e-18	0.061824461362739974	0.181	0.139	9.701916873505752e-14	hETV2
BLVRB	4.9794225080273245e-6	0.06180762272904594	0.383	0.358	0.14153012594566064	hETV2
AC008443.5	1.164615484472486e-18	0.061771705823019246	0.149	0.11	3.3101865915161466e-14	hETV2
ZC4H2	7.563745773420612e-17	0.061711640403617096	0.174	0.134	2.1498434611793404e-12	hETV2
TRMT10C	1.0862655535639175e-11	0.06170577163107377	0.308	0.269	3.0874925828947226e-7	hETV2
GTF3C3	2.0574453794886361e-25	0.061686909967523906	0.121	0.079	5.847877002120551e-21	hETV2
PRPF38B	6.945448466229422e-10	0.061660279473467305	0.375	0.339	1.9741048175563886e-5	hETV2
KDM4A	4.016204717229035e-19	0.06163207219224681	0.171	0.129	1.1415258667780087e-14	hETV2
CEP41	1.3799421369002296e-15	0.06161924296582033	0.2	0.159	3.9222095357115224e-11	hETV2
EXOC7	7.579570087754054e-11	0.061600309083102434	0.382	0.342	2.1543412060423347e-6	hETV2
DOLPP1	3.0396946473611394e-24	0.061582313792542226	0.132	0.089	8.639724096194566e-20	hETV2
DIS3	1.932316183393891e-18	0.06157663950477682	0.167	0.126	5.492222288060456e-14	hETV2
CD47	4.468029849691209e-5	0.06156892860218022	0.312	0.291	1	hETV2
CTSF	1.659495791120839e-27	0.061557901940137855	0.117	0.074	4.716784887102761e-23	hETV2
CXXC5	1.381779562270577e-20	0.06155768784257443	0.497	0.427	3.9274320498416614e-16	hETV2
FRMD4B	2.5536694309353775e-25	0.06152278976649311	0.112	0.072	7.258294623547623e-21	hETV2
PDK3	9.994180084157134e-24	0.06151666148708046	0.141	0.097	2.8406458053199824e-19	hETV2
RSBN1L	1.8916497678862378e-10	0.061514341746360446	0.353	0.315	5.3766361352630535e-6	hETV2
CHN1	1.0326703553531713e-19	0.06151207647733409	0.259	0.205	2.935158951020319e-15	hETV2
CHPT1	6.586763771135189e-16	0.06151068351915834	0.224	0.18	1.872155866669755e-11	hETV2
PMM1	5.562706725275907e-10	0.061455987413117585	0.345	0.309	1.5810881325251713e-5	hETV2
ANKRD26	3.7400528635962975e-22	0.061416917741826504	0.138	0.097	1.0630352254199756e-17	hETV2
TCTEX1D2	1.6022634612076862e-11	0.06140507314385424	0.459	0.413	4.5541134357906066e-7	hETV2
ZBTB2	4.50052025320971e-22	0.06132948731060467	0.128	0.088	1.2791828715697959e-17	hETV2
CPNE2	5.795485914886051e-14	0.0613121877631117	0.242	0.2	1.6472509615880623e-9	hETV2
GDAP1	3.0111127124545823e-16	0.06130945670126586	0.207	0.164	8.55848566260966e-12	hETV2
RPS19BP1	2.3998279450388377e-10	0.06130607252356768	0.533	0.498	6.821030968183888e-6	hETV2
TTC8	4.500548386576199e-22	0.06130118865550316	0.16	0.115	1.279190867916553e-17	hETV2
PCDHB2	5.322200826339401e-16	0.06127534383873218	0.175	0.136	1.512729140870448e-11	hETV2
PSMA7	8.90431131095102e-7	0.06118889751353507	0.904	0.895	0.025308724039116087	hETV2
MAP2K5	6.768876708448833e-16	0.06118570827969749	0.197	0.156	1.923917826842412e-11	hETV2
NAA60	2.859474452976952e-13	0.06117089933233649	0.292	0.25	8.127484237696392e-9	hETV2
AFDN	9.223793997781147e-17	0.06116259334841789	0.263	0.215	2.6216789679893353e-12	hETV2
ENOX2	5.82085278961553e-19	0.06112845974371703	0.125	0.088	1.654460988392422e-14	hETV2
PXN-AS1	4.120624212154634e-22	0.06112267194836124	0.139	0.097	1.1712050198207115e-17	hETV2
EAPP	1.001033607319485e-8	0.06110833232069124	0.4	0.368	2.845237822084172e-4	hETV2
CA2	3.248938424781935e-23	0.06110814088359451	0.1	0.062	9.234457684757694e-19	hETV2
ARHGAP8	5.438167261545705e-28	0.061105503470009814	0.106	0.065	1.5456902807491358e-23	hETV2
CLSTN3	5.8647279353714736e-18	0.060958172471894945	0.194	0.15	1.666931621070634e-13	hETV2
CSE1L	1.6969505733467543e-11	0.06091735609951904	0.265	0.228	4.82324261462348e-7	hETV2
WRAP73	2.497522058130614e-20	0.06091084358277307	0.157	0.114	7.098706945824644e-16	hETV2
PLD3	1.3943462483093951e-9	0.06089036419512617	0.853	0.82	3.9631503415697936e-5	hETV2
ANKS1B	1.0186899985238762e-16	0.06084390468090392	0.127	0.092	2.895422582804413e-12	hETV2
TCAF1	3.8420929128117554e-10	0.060811852950237055	0.297	0.262	1.0920380686084852e-5	hETV2
ATP6V1D	2.87009113556374e-8	0.06081183536500523	0.429	0.396	8.157660034612818e-4	hETV2
CCDC74B	6.69037605552051e-24	0.06079917902617399	0.124	0.083	1.9016055862605945e-19	hETV2
SPTLC1	3.6055184137201196e-16	0.06078248947756787	0.253	0.207	1.0247964987316696e-11	hETV2
COX19	5.049129536110955e-16	0.060776985432000163	0.227	0.183	1.4351140880488168e-11	hETV2
HMGB3	5.464860528277765e-9	0.06076724614176987	0.563	0.523	1.553277307952389e-4	hETV2
TTC4	3.028261064088591e-19	0.06074622667200952	0.19	0.145	8.607226422459002e-15	hETV2
ZFP14	5.411350195764926e-19	0.06074287732598496	0.157	0.116	1.5380680661422648e-14	hETV2
CNOT7	2.4983711654513404e-11	0.06070831207038496	0.434	0.393	7.101120363562344e-7	hETV2
DGCR6	1.2390702646952865e-12	0.06067951154003559	0.272	0.231	3.521809413343413e-8	hETV2
SLC16A2	2.1944249674397487e-13	0.06067650813341835	0.227	0.188	6.237214084953998e-9	hETV2
GLTP	7.813412446619825e-14	0.06066964919103601	0.255	0.213	2.2208062197027527e-9	hETV2
ARID1A	4.590725808841251e-14	0.06066831779432508	0.247	0.206	1.3048219966469488e-9	hETV2
CDC37L1	1.0091454457372922e-17	0.06061333638435831	0.201	0.157	2.8682941004191054e-13	hETV2
SUV39H2	4.626567665539497e-28	0.060596280554675266	0.125	0.08	1.3150093275762914e-23	hETV2
BRIX1	4.332448750973708e-12	0.06058835681105862	0.279	0.239	1.231411908489257e-7	hETV2
LCA5	1.607011117831814e-28	0.06055649595655291	0.112	0.069	4.5676077002133645e-24	hETV2
AC011043.1	4.0209802456963387e-28	0.06050198623481577	0.109	0.067	1.1428832152342703e-23	hETV2
C15orf65	1.0672407299354574e-28	0.06048031422040595	0.104	0.063	3.0334183266955505e-24	hETV2
JADE1	9.185046484319904e-16	0.06045747479229649	0.178	0.139	2.6106657622382464e-11	hETV2
UBE2J2	9.053958308989912e-11	0.060444461067348576	0.411	0.372	2.5734065701642025e-6	hETV2
VCP	9.75764266023868e-8	0.06041030004425452	0.561	0.535	0.00277341477331964	hETV2
APPBP2	1.1056764122119814e-17	0.06034585181341606	0.192	0.149	3.142664066430115e-13	hETV2
ATF7IP	5.96580672232186e-19	0.06033880464547242	0.162	0.121	1.695661244685542e-14	hETV2
MBD4	2.593065572760402e-16	0.06031274082362359	0.205	0.162	7.370270277456891e-12	hETV2
RSF1	8.088547415092469e-11	0.060263297967287355	0.487	0.446	2.2990078317917323e-6	hETV2
PYURF	1.7782531460162295e-10	0.060263290117275825	0.598	0.563	5.054328916921929e-6	hETV2
DCLRE1C	3.0307774467446296e-18	0.06024281306682466	0.176	0.134	8.614378736882261e-14	hETV2
BSG	1.5104488267396386e-15	0.060233287120639245	0.898	0.862	4.293148700242075e-11	hETV2
PAK3	1.4348181791376569e-25	0.06021056669905256	0.433	0.348	4.0781837105629624e-21	hETV2
CCDC80	0.002776736933928207	0.06019787344674582	0.23	0.215	1	hETV2
AP002360.1	4.882182079860734e-18	0.0601883687260891	0.175	0.133	1.3876626125588165e-13	hETV2
IRX3	1.2719948592387965e-24	0.06017908753862694	0.135	0.091	3.6153909884144315e-20	hETV2
ARMC1	2.437993765955869e-13	0.060166129570759674	0.265	0.223	6.929509680976366e-9	hETV2
ELP2	2.2087908981070905e-12	0.06015644369677403	0.268	0.229	6.278046369689784e-8	hETV2
VOPP1	2.1990400054770425e-11	0.060128350184463164	0.351	0.308	6.250331407567398e-7	hETV2
SLC35G2	3.303967367306695e-24	0.06007221224352252	0.15	0.104	9.390866448095819e-20	hETV2
UBE2W	2.2965516460298705e-18	0.06006476072008721	0.198	0.153	6.5274887435107e-14	hETV2
ABHD5	7.627710711533387e-20	0.06003017039948447	0.161	0.118	2.168024215539135e-15	hETV2
PER1	2.0755617745610104e-25	0.05998236415241866	0.114	0.073	5.89936923183476e-21	hETV2
GAA	1.3648232619680175e-14	0.05997987214602396	0.218	0.178	3.879237157491696e-10	hETV2
ACP1	5.35799319818062e-7	0.05996044565188963	0.569	0.549	0.015229024067188776	hETV2
RBBP5	5.843588375054285e-23	0.05993572410729932	0.125	0.085	1.6609231238416795e-18	hETV2
YAF2	5.110050484870715e-13	0.05990459661941455	0.339	0.292	1.4524296493148035e-8	hETV2
OSER1-DT	4.0519813483534586e-20	0.05989920053138076	0.174	0.129	1.1516946586425036e-15	hETV2
ZNF644	6.420474222066095e-13	0.05989897086082441	0.258	0.218	1.824891388137846e-8	hETV2
TMEM129	2.540751057248171e-14	0.05987899032785493	0.244	0.202	7.221576730016477e-10	hETV2
WASHC1	1.1927138706124981e-15	0.059859961824182684	0.23	0.187	3.3900506344419035e-11	hETV2
RHBDD3	7.724866025920639e-16	0.05984574593115177	0.223	0.18	2.1956386705474232e-11	hETV2
METTL9	5.5780612685311504e-11	0.05983002608478882	0.679	0.644	1.585452354354609e-6	hETV2
MDM4	6.780171315443238e-16	0.059822274879417936	0.233	0.189	1.9271280929884314e-11	hETV2
TRIB2	8.988091345448873e-13	0.059818060640446424	0.25	0.21	2.554685203116933e-8	hETV2
VLDLR-AS1	5.418138803355098e-25	0.05975972689240526	0.118	0.076	1.5399975920776196e-20	hETV2
NFASC	1.408294485285623e-16	0.05975113933839202	0.151	0.113	4.002795415527326e-12	hETV2
NAA25	3.4715959742715643e-22	0.05971317143976726	0.137	0.095	9.8673172376720665e-18	hETV2
JPT1	1.1540557404993077e-14	0.05969705460640773	0.792	0.727	3.280172631221182e-10	hETV2
POLR2H	1.086225698466337e-9	0.05965515945863481	0.353	0.317	3.08737930275087e-5	hETV2
CCDC90B	1.9841585375467315e-15	0.059640256495061106	0.539	0.479	5.6395738112690746e-11	hETV2
NIPBL	9.930346555143992e-15	0.0596208263528315	0.234	0.192	2.8225024013685767e-10	hETV2
PHACTR4	7.560938721081768e-17	0.059613127598958815	0.183	0.142	2.1490456126930706e-12	hETV2
ARIH1	2.3434906347956736e-15	0.059607154212754726	0.193	0.153	6.660903431279743e-11	hETV2
PCMTD1	1.3881983431194837e-15	0.05956198899521406	0.2	0.159	3.945676150648508e-11	hETV2
[truncated: 19,224 more rows]
