# Supplementary material for: Integrative single-cell RNA-seq analysis of vascularized cerebral organoids
Source: BMC Biol. 2023 Nov 9;21:245. doi: 10.1186/s12915-023-01711-1 (PMC10634128; doi:10.1186/s12915-023-01711-1)
Supplement: Supplementary file 10 — Additional file 10: Table S3. List of genes altered by vascularization in neuronal populations. No cut-off p-values are used in this table. [file 12915_2023_1711_MOESM10_ESM.tsv]

gene	p_val	avg_log2FC	pct.1	pct.2	p_val_adj	sample
TMSB4X	1.2130277115861661e-280	-0.8494441650976992	1	1	3.4801765045407107e-276	hETV2
TCF7L2	1.3422956524684451e-273	-1.8565168860809442	0.135	0.488	3.851046226931969e-269	hETV2
MALAT1	3.438859357650558e-246	0.5195389045182646	1	0.999	9.866087497099451e-242	hETV2
MEIS2	7.8773984273545e-163	0.6711661796536534	0.54	0.237	2.260025608808006e-158	hETV2
GAP43	1.0130549230636855e-146	-0.6936394827198247	0.847	0.906	2.9064545742697136e-142	hETV2
MT-CYB	1.8424357183509336e-145	-0.43906798726363094	0.971	0.984	5.285948075948828e-141	hETV2
MIF	5.566577377041915e-136	-0.39319610192498455	0.983	0.997	1.5970510494733254e-131	hETV2
HOXC10	3.19028631341816e-130	0.5805661206766077	0.255	0.059	9.152931433196702e-126	hETV2
HOXB2	1.0092267075525328e-129	0.4290805851017311	0.316	0.095	2.8954714239682163e-125	hETV2
EIF1	1.4014358155807436e-127	0.3173240278304874	1	1	4.020719354901153e-123	hETV2
ACTB	1.9596881116872285e-127	-0.3706737359321357	1	1	5.6223451924306587e-123	hETV2
TMSB10	1.2905504734537725e-125	-0.31997147569663564	1	1	3.702589308338873e-121	hETV2
MT-CO3	1.1732491449313273e-119	-0.3837230788295103	0.981	0.987	3.366051796807978e-115	hETV2
CRABP1	8.737554171139986e-119	0.8957070704016927	0.531	0.29	2.506804291700062e-114	hETV2
UBB	2.6244375285213284e-118	-0.3848324526911062	0.928	0.98	7.52951126932769e-114	hETV2
LHX1-DT	1.1543712637959025e-116	0.4179689092747317	0.221	0.046	3.311891155830444e-112	hETV2
BTG1	5.465942927559077e-116	0.48888682815663276	0.875	0.737	1.568179025916699e-111	hETV2
STMN1	1.247144643385942e-110	-0.3661531084138572	1	0.998	3.5780579818742675e-106	hETV2
HOXA10	2.987283291819123e-109	0.5410756529956422	0.252	0.072	8.570515764229064e-105	hETV2
ENO1	5.939089181841627e-107	-0.6133068091961145	0.634	0.797	1.7039246862703627e-102	hETV2
DDX5	6.569610463149929e-104	0.3761041577708659	0.968	0.93	1.8848212418777146e-99	hETV2
CALM1	1.0533615091338635e-99	-0.4628212738852686	0.877	0.925	3.0220941697050544e-95	hETV2
LHX1	3.444523999473667e-99	0.4178186254867693	0.197	0.043	9.882339354489951e-95	hETV2
PKM	7.541183761451856e-98	-0.5323525833129028	0.77	0.867	2.1635656211605377e-93	hETV2
MYLPF	3.9939595237221756e-97	-0.20279179242989556	0.021	0.156	1.1458669873558922e-92	hETV2
SELENOW	1.8546029651619317e-96	-0.4063895566228306	0.742	0.865	5.320855907049582e-92	hETV2
HOTAIRM1	1.7061806510175549e-93	0.3036258823667314	0.245	0.077	4.895032287769365e-89	hETV2
PCSK1N	4.5791967067220336e-93	-0.42862448386149765	0.963	0.963	1.3137715351585513e-88	hETV2
CFL1	5.102452446735436e-93	-0.2591565006881784	0.999	1	1.4638936069683967e-88	hETV2
NME2	4.152695573159362e-91	-0.3790978637322351	0.645	0.807	1.191408359939421e-86	hETV2
HERPUD1	9.523503467527338e-91	0.5389626408020083	0.79	0.698	2.7322931448335934e-86	hETV2
MT-ND2	2.213955821917765e-90	-0.3396267695900099	0.975	0.987	6.3518392530820676e-86	hETV2
HOXA9	1.2352380670149309e-88	0.5837134513127901	0.256	0.09	3.5438980142658367e-84	hETV2
SNHG1	2.492612026842006e-87	0.4090160062286721	0.485	0.296	7.151303905009715e-83	hETV2
P2RX3	9.38168750089656e-87	0.2362075597434323	0.118	0.01	2.691606144007223e-82	hETV2
MAP1LC3A	8.489515531541214e-86	-0.4008981433289043	0.385	0.597	2.4356420059991744e-81	hETV2
AC006305.1	2.3447487899100648e-85	0.2372425720510696	0.203	0.057	6.727084278251976e-81	hETV2
SCG2	2.537973709402123e-85	-0.4882218475161306	0.316	0.524	7.281446572274691e-81	hETV2
CHCHD2	3.0219041510624775e-85	0.3162931082433025	0.519	0.286	8.669843009398249e-81	hETV2
MT-ND4	1.667324977635834e-83	-0.31575196480502665	0.978	0.989	4.7835553608372075e-79	hETV2
H3F3B	5.273272653443439e-83	0.30606944690031446	0.999	1	1.5129019242729226e-78	hETV2
DYNLL1	4.580248689763555e-82	-0.3244115740898663	0.919	0.953	1.3140733490931639e-77	hETV2
HOXA5	6.720880865818026e-82	0.27374549058430786	0.164	0.036	1.9282207204031916e-77	hETV2
SNCG	1.69406001873364e-81	0.28678113219559803	0.175	0.042	4.860258193746813e-77	hETV2
CPNE4	2.266090902553389e-81	-0.3546708314116732	0.057	0.2	6.501414799425672e-77	hETV2
NOVA1	8.618911191927074e-81	0.502074948878368	0.847	0.776	2.4727656209638774e-76	hETV2
ZFAS1	5.074935913763726e-80	0.3380564780114552	0.937	0.882	1.455999113658813e-75	hETV2
GAS5	7.943380069690723e-80	0.34749704990707264	0.913	0.837	2.2789557419942685e-75	hETV2
LINC02381	7.189653725075254e-79	0.34171132988854536	0.206	0.064	2.06271165372409e-74	hETV2
KIZ	7.676973980820001e-79	0.36275793483002705	0.26	0.1	2.2025238350972582e-74	hETV2
CDKN1C	1.9429666741081256e-78	0.4259824022213495	0.391	0.212	5.574371388016212e-74	hETV2
CD24	9.269788268472047e-78	0.33793768165273974	0.992	0.956	2.6595022542246305e-73	hETV2
SNCA	1.5256504213738393e-76	-0.43985347347034853	0.249	0.434	4.3770910589215447e-72	hETV2
ZNF703	1.829847937766303e-76	0.3288414973879989	0.26	0.104	5.249833733451523e-72	hETV2
CRH	4.358908456831252e-76	-0.8263260347526583	0.015	0.12	1.2505708362648862e-71	hETV2
HOXA3	2.0342391784682387e-75	0.20278841546510737	0.124	0.019	5.8362322030253764e-71	hETV2
KITLG	5.5801434028808275e-75	-0.2266998722283364	0.017	0.124	1.6009431422865095e-70	hETV2
FABP7	1.477641379925338e-74	-0.5381496637026371	0.345	0.523	4.2393531190057945e-70	hETV2
TPM2	8.622338972845489e-74	-0.17405454630578632	0.015	0.118	2.4737490513093705e-69	hETV2
YBX1	1.601650201634794e-73	-0.26002990366112666	0.997	0.998	4.595134428490224e-69	hETV2
WLS	1.2051513496750455e-72	-0.4662204998715301	0.196	0.365	3.4575792222177056e-68	hETV2
TUBA1B	1.3174783760843395e-72	-0.36374526567753396	0.971	0.981	3.77984546098597e-68	hETV2
ZNF503	9.392147638437608e-72	0.37634932862696063	0.331	0.162	2.69460715746775e-67	hETV2
GAPDH	1.4500229501519072e-71	-0.3556752198323201	0.997	1	4.160115843985822e-67	hETV2
LY6H	4.182534570929252e-71	-0.39323373424386987	0.574	0.718	1.1999691683996023e-66	hETV2
TXN	1.1957675563275222e-70	-0.33980679855081175	0.814	0.882	3.4306571191036614e-66	hETV2
UCHL1	2.745323718218463e-69	-0.35452175366426353	0.962	0.949	7.87633374756877e-65	hETV2
LHX5-AS1	2.7349405470891877e-68	0.290882444046897	0.199	0.067	7.846544429598879e-64	hETV2
GBX2	8.649094438481816e-68	-0.23781732881729492	0.033	0.144	2.481425194400433e-63	hETV2
C4orf48	1.3120647079319028e-67	-0.3379084768800569	0.917	0.941	3.764313647056629e-63	hETV2
PBX3	3.1618032966517605e-67	0.3233673022781354	0.437	0.258	9.071213658093901e-63	hETV2
ID4	3.235808548226408e-67	-0.6140391517437114	0.47	0.619	9.283534724861565e-63	hETV2
TFAP2A	1.6646935720974156e-66	0.5344044140673754	0.22	0.085	4.776005858347486e-62	hETV2
PHF21B	2.3612562152093828e-66	0.220565681094825	0.221	0.083	6.77444408143572e-62	hETV2
SOX4	4.108714348774105e-66	0.36683353636031235	0.997	0.992	1.1787901466632907e-61	hETV2
SLITRK6	1.2929240019684155e-65	-0.17102452391038428	0.022	0.123	3.709398961647384e-61	hETV2
LHX9	2.228402805255677e-65	-0.41383881918325616	0.277	0.471	6.393287648278536e-61	hETV2
TNNI1	3.6229982694776023e-65	-0.19362403144006232	0.03	0.138	1.0394382035131241e-60	hETV2
NDUFA11	5.923821886339446e-64	-0.28426327590725253	0.714	0.831	1.6995444991907871e-59	hETV2
RTN1	7.176492036960223e-64	-0.3295084961259058	0.894	0.933	2.058935565403888e-59	hETV2
TUBB2A	1.844785144131194e-63	-0.3866930626517826	0.969	0.949	5.292688578512396e-59	hETV2
PEBP1	2.2669152438120232e-63	-0.2745465666337248	0.954	0.973	6.503779834496695e-59	hETV2
BEX2	1.616712141446977e-62	-0.31579402835338044	0.868	0.905	4.638347133811377e-58	hETV2
PFN1	4.8528039467432226e-60	-0.3190574657930274	0.722	0.82	1.3922694523206306e-55	hETV2
HOXC6	2.2613299539067714e-58	0.23781224802287035	0.185	0.066	6.487755637758527e-54	hETV2
RAC3	9.672795866678947e-58	-0.44027790207754336	0.56	0.672	2.77512513415019e-53	hETV2
PRDX5	4.237689592018169e-57	-0.2929574131349406	0.865	0.909	1.2157931439500128e-52	hETV2
RND3	1.2252499424126132e-56	0.39282617360270367	0.457	0.299	3.515242084781787e-52	hETV2
GUK1	1.0232442153690738e-54	-0.29376005731981425	0.752	0.826	2.935687653893873e-50	hETV2
IGSF21	1.2159727051750802e-54	-0.5770902771123778	0.332	0.47	3.488625691147305e-50	hETV2
PTH2	3.756344551237044e-54	-0.24117966307612773	0.029	0.122	1.0776952517499078e-49	hETV2
MT-ATP6	7.443288585590483e-54	-0.2833632624483875	0.963	0.981	2.1354794952059094e-49	hETV2
MAP1B	9.106871496094772e-54	-0.31777944273943426	0.999	0.973	2.61276143222959e-49	hETV2
ELOB	9.738513302973988e-54	-0.24015973016628234	0.939	0.961	2.7939794666232372e-49	hETV2
LHX5	2.028049205615403e-53	0.20383997352148692	0.134	0.038	5.818473170910591e-49	hETV2
GAD1	2.464327457652766e-53	0.34252417057898504	0.204	0.082	7.070155476005786e-49	hETV2
VGF	3.4269729739148203e-53	-0.30123880384168233	0.245	0.403	9.83198546216162e-49	hETV2
MGST3	4.899623924133832e-53	-0.3082829467486059	0.651	0.76	1.4057021038339965e-48	hETV2
LGALS1	4.973828265326611e-53	-0.3008840963036891	0.052	0.157	1.4269913293222048e-48	hETV2
EIF5	2.305184128060109e-52	0.2863810606567232	0.762	0.659	6.613573263404453e-48	hETV2
RPL5	3.447993170893605e-52	0.20249283248050753	0.998	0.997	9.892292407293754e-48	hETV2
TBCB	3.812661472581464e-52	-0.3037522643302051	0.748	0.822	1.0938525764836221e-47	hETV2
MYL6	6.348790750551402e-52	-0.29443970701472777	0.955	0.976	1.8214680663331972e-47	hETV2
HOXB5	1.0592807951644501e-51	0.346815554812852	0.208	0.087	3.039076601326807e-47	hETV2
RNF24	1.2545106425759689e-51	0.26203977670762535	0.556	0.407	3.599191033550455e-47	hETV2
COX6A1	1.736860838289333e-51	-0.24367844843122954	0.946	0.971	4.983053745052097e-47	hETV2
RPS27	1.887440215481319e-51	0.21903031014959096	0.998	0.997	5.415065978215904e-47	hETV2
TAGLN3	2.133742790624043e-51	0.36215990541752285	0.846	0.768	6.12170806630038e-47	hETV2
SLC32A1	2.410023014636817e-51	0.20332176308041772	0.127	0.035	6.914356028993028e-47	hETV2
POU3F1	6.09777204705246e-51	0.17525119702427128	0.141	0.044	1.7494508002993506e-46	hETV2
PKIB	6.193236795874354e-51	-0.24484423249991216	0.22	0.371	1.776839636736352e-46	hETV2
TCEAL2	8.5464694849432e-51	-0.25884854235824006	0.366	0.526	2.4519820952302042e-46	hETV2
FXYD6	8.949758783751835e-51	-0.2808703289028245	0.801	0.875	2.5676857950584014e-46	hETV2
LBH	1.235527173043182e-50	0.2661682110959991	0.433	0.288	3.544727459460889e-46	hETV2
HSPB1	1.8857588170075722e-50	-0.35675578082060305	0.262	0.408	5.410242045994725e-46	hETV2
BEX3	1.95387208658349e-50	-0.21216212662800826	0.997	0.999	5.605659016408033e-46	hETV2
HOXB9	5.419421820656406e-50	0.42948607619844226	0.3	0.156	1.5548321203463228e-45	hETV2
NGFR	1.1987076198172075e-49	0.16719354466866737	0.152	0.052	3.4390921612555683e-45	hETV2
PPDPF	1.6190776154213706e-49	-0.2706819502258544	0.87	0.909	4.645133678643912e-45	hETV2
RPS15A	1.8210273703216308e-49	0.2044186131596728	0.999	0.998	5.2245275254527586e-45	hETV2
BEX5	2.7054136940429522e-49	-0.2750114658422578	0.347	0.504	7.76183188820923e-45	hETV2
RPL9	2.808198748865477e-49	0.19096694491592192	1	0.998	8.056722210495053e-45	hETV2
SERP2	3.005106215639686e-49	-0.22887734823973405	0.225	0.376	8.621649732670259e-45	hETV2
HOXB7	3.570082635842689e-49	0.2784701576893741	0.265	0.13	1.0242567082232676e-44	hETV2
CAMK2B	3.573314166085253e-49	-0.2621327901249185	0.337	0.492	1.0251838342498591e-44	hETV2
CLU	4.983108568832374e-49	-0.38661212182625304	0.289	0.435	1.429653848398008e-44	hETV2
HOXB6	9.054426309910835e-49	0.258739220904025	0.236	0.11	2.5977149083134186e-44	hETV2
DBI	1.1492940112162298e-48	-0.315639571776385	0.359	0.498	3.2973245181793636e-44	hETV2
TPI1	3.0073517402191074e-48	-0.3142341722516726	0.819	0.885	8.62809214268862e-44	hETV2
ETFB	3.0700395169802424e-48	0.26323741952511925	0.848	0.741	8.807943374216315e-44	hETV2
COX6C	4.2011793810783313e-48	-0.2357849516425381	0.9	0.941	1.2053183644313733e-43	hETV2
RNF220	6.417277232188111e-48	-0.20797660705182935	0.094	0.21	1.841116837914769e-43	hETV2
DUSP1	8.843450427777855e-48	0.28022238139264455	0.51	0.364	2.5371859277294665e-43	hETV2
ATP6V0B	9.341044700256472e-48	-0.2635632101617944	0.787	0.844	2.679945724503582e-43	hETV2
GGH	3.332246763046877e-47	-0.24832504301334224	0.343	0.492	9.56021596318149e-43	hETV2
HINT1	8.025434539740068e-47	-0.198849262959079	0.972	0.984	2.3024971694514256e-42	hETV2
NDUFA13	9.06142044684527e-47	-0.25076936170370545	0.816	0.875	2.5997215261999076e-42	hETV2
MIDN	1.1015697869929946e-46	0.2672192587176142	0.477	0.338	3.1604037188829014e-42	hETV2
TCEAL4	2.6056357518167355e-46	-0.24938063879730743	0.817	0.887	7.475568971962214e-42	hETV2
EEF1B2	3.619624077629716e-46	-0.24653251330211834	0.762	0.854	1.0384701478719655e-41	hETV2
DUSP23	5.216857280340468e-46	-0.2052671374229227	0.116	0.237	1.49671635372968e-41	hETV2
HOXB3	9.347721265570766e-46	0.17363620703861332	0.18	0.073	2.681861231092253e-41	hETV2
DSTN	1.0625901306088399e-45	-0.2621014719943473	0.789	0.861	3.048571084716762e-41	hETV2
RPL3	1.2927723647672846e-45	0.16301894212342383	0.999	0.999	3.708963914517339e-41	hETV2
NECAB2	1.51103140961285e-45	-0.21498058207676862	0.153	0.282	4.335149114179267e-41	hETV2
MIAT	1.9143512121484387e-45	0.2881226406485733	0.855	0.784	5.492273627653871e-41	hETV2
LAMP5	2.8796127810034836e-45	0.5242342629358715	0.13	0.043	8.261609068698995e-41	hETV2
EIF1B	5.063410543820228e-45	0.22939044766188355	0.935	0.89	1.4526924850220235e-40	hETV2
SCRT2	5.881349514920899e-45	0.12705763209444854	0.125	0.039	1.6873591758308058e-40	hETV2
NTNG1	8.140783482683334e-45	-0.19681715462478838	0.052	0.146	2.3355907811818484e-40	hETV2
GSTP1	3.331023254314533e-44	-0.26860003120076814	0.748	0.825	9.556705716628396e-40	hETV2
HBD	3.8955657514379316e-44	-0.1664756116398433	0.046	0.138	1.1176378140875425e-39	hETV2
NDUFS5	4.406558270303009e-44	-0.22291507480660644	0.92	0.955	1.2642415677499333e-39	hETV2
GPM6A	4.912779743549864e-44	-0.2904291688425311	0.74	0.847	1.4094765084244558e-39	hETV2
BEX4	2.0734225399245234e-43	-0.225989630431652	0.926	0.948	5.948649267043457e-39	hETV2
SHISA4	2.602496836507153e-43	-0.18148382283867437	0.149	0.275	7.466563423939022e-39	hETV2
GPX4	3.0771944667667296e-43	-0.22479300639278788	0.906	0.929	8.828470925153747e-39	hETV2
GPC2	1.4908344030423858e-42	0.3266949697793735	0.701	0.621	4.277203902328605e-38	hETV2
NXPH4	2.3615419768962475e-42	0.22073983641987238	0.279	0.155	6.775263931715334e-38	hETV2
RPL39	3.039165230248471e-42	0.2017353492353613	0.998	0.995	8.719365045582864e-38	hETV2
SERF2	5.5946512777377784e-42	-0.2775832200756516	0.86	0.902	1.6051054515829685e-37	hETV2
RPL13A	1.981874174470197e-41	0.15406491422987756	1	1	5.685997006554995e-37	hETV2
LY6E	2.3126854092633294e-41	-0.19699421858063937	0.171	0.299	6.635094439176492e-37	hETV2
EPB41L4A-AS1	2.6580761813189757e-41	0.2574273042201344	0.655	0.544	7.626020564204141e-37	hETV2
HNRNPC	2.8173103085942533e-41	0.22401501461583262	0.879	0.817	8.082863275356912e-37	hETV2
SNHG32	5.798359002827514e-41	0.24341050130827724	0.78	0.693	1.6635491979112137e-36	hETV2
EIF3L	2.422356435410457e-40	0.22817813242719964	0.889	0.839	6.949740613192602e-36	hETV2
EIF4A2	4.8166802253607604e-40	0.21370581645736797	0.969	0.937	1.381905556656002e-35	hETV2
PPP2R2B	8.01197493665662e-40	-0.27316311173127894	0.368	0.504	2.2986356093267843e-35	hETV2
PCBP4	1.4416269568623029e-39	0.5074341524544413	0.584	0.494	4.136027739237947e-35	hETV2
UROS	1.4620124629162764e-39	-0.22243208886321486	0.307	0.44	4.194513756106797e-35	hETV2
RPS3A	2.2244187757135793e-39	0.1553852257097632	1	1	6.381857467522259e-35	hETV2
ADGRG1	2.439536570602569e-39	0.2808579047439297	0.438	0.312	6.999030421058771e-35	hETV2
MT-CO2	3.404615135966652e-39	-0.2351377416055711	0.981	0.989	9.767840825088325e-35	hETV2
DYNLRB1	3.5994753152412127e-39	-0.23025181165848352	0.755	0.822	1.0326894679427038e-34	hETV2
MTF2	4.673581609076635e-39	0.21320354188601465	0.443	0.309	1.3408505636440866e-34	hETV2
FTH1	9.641791902673725e-39	-0.13843840593097578	1	1	2.766230096877092e-34	hETV2
MTHFD2	2.0309304224852682e-38	-0.2890607406667256	0.582	0.687	5.8267393821102345e-34	hETV2
RARA	2.151639526268874e-38	0.1876806084362342	0.246	0.134	6.1730538008653996e-34	hETV2
PDZRN4	2.892641226010891e-38	-0.16452840137599714	0.087	0.187	8.298987677425247e-34	hETV2
IGFBP5	2.93753659707466e-38	-0.397329725729308	0.062	0.152	8.427792497007199e-34	hETV2
MAST4	3.472714508061287e-38	-0.18274082731253743	0.094	0.196	9.963217923627832e-34	hETV2
RPS2	3.7978361812810376e-38	-0.17264374801215965	1	1	1.0895992004095297e-33	hETV2
TMEM161B-AS1	4.2570124398347947e-38	0.2604190708177002	0.578	0.452	1.2213368689886027e-33	hETV2
PRSS23	5.42837456092566e-38	-0.17311617580488337	0.063	0.153	1.5574006615295718e-33	hETV2
SCN9A	1.015908610036015e-37	-0.1569552493643781	0.08	0.176	2.9146418021933273e-33	hETV2
CHST1	1.152367841702864e-37	-0.2692927620750704	0.198	0.313	3.306143337845517e-33	hETV2
TBCA	1.9107088020828124e-37	-0.21534355296847596	0.788	0.857	5.481823553175589e-33	hETV2
COX7A2	2.3675504671771715e-37	-0.1865557413469987	0.98	0.989	6.792502290331305e-33	hETV2
ACHE	4.196689798620674e-37	-0.2168977480187257	0.211	0.335	1.2040303032242714e-32	hETV2
PTMS	4.21293906638913e-37	-0.20366788109403755	0.981	0.983	1.2086922181470415e-32	hETV2
BAZ1A	5.478055279451469e-37	0.16937891844449554	0.197	0.097	1.5716540596746265e-32	hETV2
CCNL1	1.5596221646487124e-36	0.19231848423054454	0.351	0.227	4.4745559903771556e-32	hETV2
OCIAD2	1.8053407751696895e-36	-0.26810062602092877	0.476	0.6	5.179522683961839e-32	hETV2
HOXB-AS3	2.071892375965604e-36	0.2739213691649591	0.14	0.057	5.944259226645318e-32	hETV2
ATP6V0C	2.1646901655267987e-36	-0.22330114581066218	0.854	0.895	6.210496084896385e-32	hETV2
MT-ND3	2.7427258476698153e-36	-0.21045732027937847	0.944	0.966	7.8688804569647e-32	hETV2
SHOX2	3.093265085908716e-36	-0.13316886317915988	0.045	0.124	8.874577531472107e-32	hETV2
TAF7	3.867691828616569e-36	0.2290728611358963	0.736	0.656	1.1096407856300938e-31	hETV2
PNRC1	4.8239154255018185e-36	0.2191076454661608	0.488	0.351	1.3839813355764718e-31	hETV2
EIF3E	7.225863769268433e-36	0.21940752574233358	0.851	0.783	2.0731003154031134e-31	hETV2
ZIC1	8.407304481287261e-36	-0.22520334023763922	0.476	0.626	2.412055655681315e-31	hETV2
SPOCK1	1.3697918867189964e-35	-0.25806759784106453	0.19	0.305	3.9299329229968007e-31	hETV2
SH3BGRL3	1.3919709641819386e-35	-0.2524432896179736	0.641	0.742	3.993564696237982e-31	hETV2
NMU	2.2555170206318057e-35	0.12186111784442173	0.137	0.055	6.47107833219265e-31	hETV2
BOK	2.5940495647184167e-35	-0.14285481826357707	0.083	0.177	7.4423282011771375e-31	hETV2
HNRNPA0	2.948513776638525e-35	0.1935023224739585	0.931	0.898	8.459286025175927e-31	hETV2
MZT2A	3.0166178448728964e-35	-0.24177762986519524	0.544	0.649	8.654676596940339e-31	hETV2
AC104041.1	4.1893454675875373e-35	0.1993092658700928	0.388	0.265	1.2019232146508645e-30	hETV2
AKAP8L	4.245718013824245e-35	0.21017331616314472	0.547	0.422	1.2180964981661759e-30	hETV2
MT-ND5	4.647685019823511e-35	-0.25818792454284645	0.635	0.744	1.3334208321873653e-30	hETV2
RABAC1	4.97416161140523e-35	-0.2222969337929539	0.623	0.723	1.4270869663121603e-30	hETV2
RBP1	7.09062474219587e-35	0.4725038027213151	0.345	0.23	2.034300238535995e-30	hETV2
NHLH1	1.1299687258240352e-34	0.40638849024902973	0.231	0.13	3.241880274389157e-30	hETV2
CALM2	1.2024566942110502e-34	-0.1771102174204504	0.998	0.998	3.449848255691503e-30	hETV2
TSTD1	1.308462490025975e-34	-0.14185503208320654	0.055	0.136	3.753978883884522e-30	hETV2
NCALD	2.132238428500745e-34	-0.20018302937934795	0.182	0.295	6.117392051368637e-30	hETV2
NDUFC2	2.5383571789252144e-34	-0.2229886705788302	0.703	0.786	7.28254674633644e-30	hETV2
UQCR11	4.73105979214006e-34	-0.20551615565397174	0.83	0.888	1.3573410543649833e-29	hETV2
EFNA3	6.1606157264787975e-34	0.179391950141848	0.357	0.235	1.767480651926767e-29	hETV2
ZNF738	1.1047920754517575e-33	0.1924150678809598	0.361	0.243	3.1696484644710923e-29	hETV2
SRP14	1.592790731813225e-33	-0.17960423818175153	0.985	0.992	4.569716609572143e-29	hETV2
CTBP2	1.8043219941212256e-33	0.1900504165097438	0.358	0.24	5.176599801133796e-29	hETV2
CD27-AS1	1.8114743636927506e-33	0.16152751499985932	0.243	0.138	5.197119949434502e-29	hETV2
UNCX	1.9388769897606775e-33	0.11772645767488275	0.117	0.044	5.562638083623384e-29	hETV2
CADM2	2.1051763100470143e-33	-0.18216493570219283	0.259	0.386	6.039750833524885e-29	hETV2
LMO1	2.5378523087839417e-33	0.21319483960290952	0.262	0.152	7.281098273901129e-29	hETV2
NEAT1	2.559472898778742e-33	0.24258557685341342	0.277	0.167	7.343127746596211e-29	hETV2
CALM3	2.596720185933138e-33	-0.20817125805631642	0.928	0.937	7.449990213442173e-29	hETV2
MYL12B	4.7297379144454505e-33	-0.2183031820673884	0.71	0.79	1.3569618076543997e-28	hETV2
RPL6	8.427781557816934e-33	0.1478661528193559	0.999	1	2.4179305289376783e-28	hETV2
CRIP2	9.655188848673775e-33	-0.2469465109418183	0.578	0.669	2.770073680684506e-28	hETV2
NDUFB7	9.758966134323116e-33	-0.20729623628975524	0.64	0.733	2.799847383937302e-28	hETV2
GNAS	1.079386407218594e-32	-0.23296256874470012	0.744	0.82	3.096759602310146e-28	hETV2
ACOT7	1.3346005974029277e-32	-0.2505208157832748	0.631	0.708	3.8289691139489997e-28	hETV2
YWHAZ	1.4581652400080702e-32	-0.24007818204245845	0.763	0.819	4.183476073583154e-28	hETV2
SOX14	1.4715760682912888e-32	0.19611734272202055	0.106	0.037	4.221951739927708e-28	hETV2
TP53I3	2.0512026780856045e-32	-0.12675279554272123	0.056	0.134	5.884900483427599e-28	hETV2
SYT5	2.625709809595342e-32	-0.2488486192131253	0.452	0.559	7.533161443729036e-28	hETV2
MEX3B	2.8000043404656204e-32	0.18257055460925786	0.331	0.218	8.033212452795865e-28	hETV2
MEIS1	3.899231527212687e-32	0.1763347211830363	0.215	0.117	1.1186895251573199e-27	hETV2
MT-CO1	4.5944942612783553e-32	-0.19704129484803756	0.987	0.99	1.3181604035607602e-27	hETV2
MICOS10	5.006203930808851e-32	-0.20410739657126997	0.449	0.563	1.4362799077490593e-27	hETV2
ZNF528-AS1	5.1143776903695e-32	0.15102582132243095	0.213	0.116	1.4673149593670094e-27	hETV2
PHYHIPL	1.6957230480993038e-31	0.19948758927262467	0.472	0.347	4.8650294249969025e-27	hETV2
PANTR1	1.7800399009014123e-31	0.23748254488239923	0.355	0.239	5.106934475686152e-27	hETV2
PNISR	2.064867689752877e-31	0.20360676413147516	0.82	0.753	5.924105401901004e-27	hETV2
AP2S1	2.4687367277970883e-31	-0.20226584443689033	0.596	0.692	7.082805672049846e-27	hETV2
C1orf216	2.6043394304731556e-31	-0.12492191103231506	0.053	0.128	7.471849826027484e-27	hETV2
NSG2	3.2507282419128914e-31	-0.28011882689789847	0.801	0.82	9.326339326048086e-27	hETV2
ACTL6A	5.061867530123656e-31	0.13343635909207954	0.211	0.115	1.452249794392477e-26	hETV2
ECEL1	6.089455857100845e-31	0.14809871992043105	0.157	0.075	1.7470648854022322e-26	hETV2
ENC1	7.631083649032545e-31	-0.29251582761388417	0.455	0.575	2.189357898907437e-26	hETV2
RPL36A	8.005672143275075e-31	0.18810744485525666	0.986	0.98	2.296827337905619e-26	hETV2
RPS13	8.11104921385061e-31	0.1632973520228882	0.999	0.999	2.32706001945374e-26	hETV2
SEZ6L	8.559072573869638e-31	-0.1726741282863941	0.148	0.249	2.4555979214431991e-26	hETV2
NONO	9.053891762496517e-31	0.22206994915055533	0.657	0.568	2.597561546660251e-26	hETV2
GAD2	9.19245630421069e-31	0.18295767088901554	0.127	0.053	2.637315713678047e-26	hETV2
CDC42EP4	9.865147652703038e-31	0.19959636652214746	0.317	0.209	2.8303108615605015e-26	hETV2
PHPT1	1.0313710258458867e-30	-0.21553560453542553	0.747	0.812	2.9590034731518493e-26	hETV2
AP2M1	1.0733075130632514e-30	-0.19916180021736518	0.86	0.894	3.079319254978468e-26	hETV2
TTC9B	1.3359001248221695e-30	-0.23631828231178287	0.527	0.63	3.8326974581148046e-26	hETV2
AC021504.1	1.8095606722255104e-30	0.16213546637525628	0.279	0.174	5.19162956861499e-26	hETV2
TMEM160	2.2416498951993846e-30	-0.22219799824537	0.57	0.668	6.431293549327035e-26	hETV2
RPAIN	2.356271213524743e-30	0.2039886781871476	0.725	0.642	6.760142111602488e-26	hETV2
DUT	2.9136609678011953e-30	-0.20113830672063604	0.502	0.61	8.359293316621629e-26	hETV2
NPTXR	3.4273120044057085e-30	-0.14624850239354484	0.076	0.158	9.832958140639977e-26	hETV2
LINC00599	7.089612553337671e-30	0.1692085000599759	0.287	0.182	2.034009841552578e-25	hETV2
YWHAE	7.647124870697222e-30	-0.19088985328644714	0.928	0.948	2.193960125403033e-25	hETV2
GNG8	9.877050022036914e-30	-0.156246110227877	0.055	0.129	2.8337256513223907e-25	hETV2
SDC3	1.6067562283424457e-29	-0.17407452522457695	0.194	0.299	4.609783619114477e-25	hETV2
FNDC4	1.688829232807839e-29	-0.20015471657045353	0.306	0.419	4.84525106892569e-25	hETV2
NRN1	1.9850343601652051e-29	-0.2070434203091911	0.415	0.547	5.695063579313973e-25	hETV2
GATA3	3.0825218676624537e-29	0.2993953865326399	0.142	0.066	8.843755238323579e-25	hETV2
PPIA	3.1641872419572366e-29	-0.19138840844734295	0.914	0.939	9.078053197175312e-25	hETV2
SARS	3.4043173127140343e-29	0.2375215202489036	0.759	0.699	9.766986370176565e-25	hETV2
IGF2BP2	3.572966280362621e-29	0.13520767877483458	0.241	0.141	1.025084025836036e-24	hETV2
NUDT14	3.98990250594992e-29	-0.1724336313403419	0.228	0.338	1.144703028957032e-24	hETV2
DUSP6	5.0361403477220736e-29	-0.15616720486638463	0.091	0.175	1.444868665761463e-24	hETV2
RPL18	6.552908950147307e-29	0.13613739057789997	0.998	0.997	1.8800295777972622e-24	hETV2
TERF2IP	7.089716059890599e-29	0.16039055522917534	0.945	0.909	2.0340395375826127e-24	hETV2
EEF1A1	7.70790451039965e-29	0.09412561174385825	1	1	2.2113978040336594e-24	hETV2
FOXP2	1.101938597447597e-28	-0.1783802142340261	0.113	0.204	3.161461836077156e-24	hETV2
RPS7	1.1210586935893883e-28	0.1474131253507247	0.992	0.986	3.216317391907955e-24	hETV2
EEF2	1.2985564852726179e-28	0.14613358140488497	0.998	0.998	3.7255585562471406e-24	hETV2
RPS19	1.4235935199924413e-28	0.1614649995879489	1	1	4.084289808858314e-24	hETV2
WDR1	1.6144926000545187e-28	-0.16045267882324016	0.212	0.319	4.631979269556414e-24	hETV2
SKAP2	1.6268179022168584e-28	0.1096197821464282	0.116	0.048	4.667340561460166e-24	hETV2
TSHZ3	1.7445736485754508e-28	0.1264466547609429	0.153	0.074	5.005181797762968e-24	hETV2
BLOC1S1	1.8016749933727448e-28	-0.19164656345986342	0.412	0.522	5.1690055559864046e-24	hETV2
BBX	2.442419112133514e-28	0.16244808100157893	0.295	0.191	7.007300432711052e-24	hETV2
METTL26	2.58852371247161e-28	-0.18331775695066055	0.408	0.523	7.426474531081049e-24	hETV2
MESP1	3.2202855047900957e-28	-0.15503823674566547	0.179	0.284	9.238999113242785e-24	hETV2
MARCKSL1	3.5130885753298088e-28	-0.12814525368035312	1	0.999	1.0079051122621221e-23	hETV2
KLHL35	3.7780227820776984e-28	0.3854775542509944	0.313	0.216	1.0839147361780917e-23	hETV2
TUBB4A	4.523130514633151e-28	-0.2147751545399169	0.378	0.483	1.297686144648251e-23	hETV2
IFI27L1	5.134440082191496e-28	-0.16231151356382878	0.262	0.375	1.47307085958074e-23	hETV2
REM2	6.243550836573694e-28	0.16704449923732773	0.311	0.207	1.7912747350129927e-23	hETV2
HMGCS1	6.747768408412231e-28	-0.26470246678289633	0.418	0.515	1.935934756373469e-23	hETV2
GTF3A	7.613982416784054e-28	-0.1798359231667518	0.323	0.434	2.184451555375345e-23	hETV2
EGFL7	7.7618196847210666e-28	-0.10388706993345344	0.055	0.126	2.226866067546474e-23	hETV2
RPL17	1.0555455567512278e-27	0.12600770852032683	0.999	0.999	3.028360202319273e-23	hETV2
RCN2	1.1699934213875307e-27	0.22780609618695125	0.821	0.786	3.356711125960826e-23	hETV2
DACH1	1.300160083104452e-27	0.15533603749201605	0.236	0.142	3.730159278426673e-23	hETV2
ELAVL3	1.3561546621506211e-27	0.1941680351730959	0.844	0.775	3.890807725710132e-23	hETV2
HOXB-AS1	1.4618888859336888e-27	0.13219124859809084	0.111	0.045	4.194159213743753e-23	hETV2
KCNQ1OT1	1.807863240187091e-27	0.21904487697962527	0.51	0.402	5.186759636096764e-23	hETV2
CLK1	2.240466656478925e-27	0.17837015825837116	0.418	0.307	6.427898837438036e-23	hETV2
ATP5F1D	2.421266737070863e-27	-0.18527663060660204	0.719	0.789	6.946614268656307e-23	hETV2
KHDRBS1	3.391699242348393e-27	0.21428909149559594	0.806	0.761	9.73078512629754e-23	hETV2
FDPS	3.4174399318340915e-27	-0.24124671752048288	0.443	0.538	9.804635164432008e-23	hETV2
PARK7	3.5504381358227496e-27	-0.18299967604154532	0.783	0.845	1.0186207011675469e-22	hETV2
BLCAP	3.560399001434379e-27	-0.24168173421264427	0.648	0.726	1.0214784735115234e-22	hETV2
PEG10	3.643363393096233e-27	-0.21550398924708036	0.423	0.53	1.0452809574793092e-22	hETV2
LRRC73	4.443472392287497e-27	-0.13133029547237668	0.112	0.2	1.2748322293472829e-22	hETV2
YWHAQ	4.600489089295978e-27	-0.17391100732802656	0.978	0.974	1.3198803197190162e-22	hETV2
GADD45GIP1	5.010758553913191e-27	-0.19842894709843617	0.566	0.66	1.4375866291176945e-22	hETV2
ATP6V0E2	6.578790543217208e-27	-0.2012800409981701	0.58	0.667	1.887455006849017e-22	hETV2
RPL7	7.864653070928756e-27	0.12822501985713508	1	0.998	2.25636896604946e-22	hETV2
MDK	8.77641490776186e-27	-0.335226123403618	0.519	0.616	2.5179534370368778e-22	hETV2
VEZF1	8.892460311380923e-27	0.14876919908654118	0.308	0.205	2.551246863335187e-22	hETV2
ATOX1	8.940137415935241e-27	-0.1904493762867563	0.551	0.65	2.5649254246318207e-22	hETV2
MCL1	1.1069184837344539e-26	0.1820375606854281	0.383	0.278	3.1757491298341484e-22	hETV2
TCF12	1.7482911956629844e-26	0.17804950805458516	0.204	0.118	5.015847440357102e-22	hETV2
HNRNPH3	1.7518905389474511e-26	0.18290549696459246	0.756	0.685	5.026173956240238e-22	hETV2
NR2F2	1.9569228294938386e-26	0.2620527138653599	0.559	0.439	5.614411597817823e-22	hETV2
HSF2	2.1468725632998238e-26	0.15831825448484105	0.45	0.337	6.159377384107194e-22	hETV2
SDC2	2.5274084780283057e-26	-0.14369476737469686	0.09	0.171	7.251134923463209e-22	hETV2
SRI	2.87538944231901e-26	-0.1990100991818714	0.39	0.497	8.24949231001324e-22	hETV2
TMEM147	3.019582628081491e-26	-0.18218348253048477	0.464	0.569	8.663182559965798e-22	hETV2
COMMD7	3.313821111081838e-26	-0.19201903426006905	0.41	0.512	9.507352767693792e-22	hETV2
NHP2	4.8478991956731034e-26	-0.19272247429218425	0.558	0.648	1.3908622792386133e-21	hETV2
PPP1R14B	5.0549926175852985e-26	-0.23663896983703614	0.509	0.587	1.4502773819852222e-21	hETV2
HOXB4	5.190074065766118e-26	0.13946687764167942	0.135	0.064	1.4890322494682992e-21	hETV2
COL6A1	5.276831014649305e-26	0.1605606722069685	0.313	0.211	1.5139228181028857e-21	hETV2
SHMT2	5.462295626013017e-26	0.2899753251189847	0.434	0.35	1.5671326151031347e-21	hETV2
BSDC1	6.350556947833849e-26	0.17812652001528784	0.481	0.379	1.8219747883335312e-21	hETV2
HOXB8	6.732745803550385e-26	-0.07148270883164898	0.258	0.151	1.9316247710386054e-21	hETV2
TOX3	7.98335472094121e-26	0.16894797191384936	0.347	0.243	2.290424469438033e-21	hETV2
TRH	1.054192551511409e-25	-0.15807627255305753	0.045	0.107	3.0244784302862327e-21	hETV2
PGLS	1.1265527375211816e-25	-0.18181088152765235	0.459	0.561	3.2320798039482698e-21	hETV2
KIF5B	1.3805862297729395e-25	0.18871830497558473	0.652	0.568	3.9609018932185635e-21	hETV2
HOXC8	1.421257448863547e-25	0.09437505071189045	0.141	0.068	4.077587620789516e-21	hETV2
OLA1	1.5466190540293263e-25	-0.18500825545557664	0.559	0.648	4.437250066010137e-21	hETV2
SH3BGRL	1.6470128875778585e-25	-0.1689765672067316	0.317	0.426	4.725279974460876e-21	hETV2
ATP5F1E	1.8367857330484093e-25	-0.1570690021952541	0.982	0.988	5.269738268115886e-21	hETV2
FIS1	2.0821064829754277e-25	-0.18016845640114654	0.532	0.635	5.973563499656502e-21	hETV2
CSPG5	2.6298634621519536e-25	-0.13819358717178806	0.132	0.22	7.545078272913954e-21	hETV2
EPS8L1	2.662801876063268e-25	-0.2329244765187296	0.207	0.302	7.639578582425515e-21	hETV2
PFKP	2.9775416564456746e-25	-0.15512743784521854	0.142	0.231	8.54256701234264e-21	hETV2
GSN	3.3412816901717606e-25	-0.14976180418150115	0.041	0.101	9.58613716910278e-21	hETV2
COX4I1	3.4783024512266183e-25	-0.15979196681834207	0.956	0.966	9.979249732569167e-21	hETV2
TRAPPC5	3.677363998194673e-25	-0.1854107437243846	0.486	0.582	1.0550357310820517e-20	hETV2
BBC3	4.305328102948526e-25	0.2160405908956654	0.457	0.358	1.235198632735932e-20	hETV2
NDUFB9	4.525633230177966e-25	-0.1846071214402003	0.629	0.711	1.2984041737380585e-20	hETV2
KIFC2	4.791505181290194e-25	-0.14375099009809184	0.202	0.303	1.3746828365121567e-20	hETV2
METTL5	5.264367460687607e-25	-0.1760725170102707	0.347	0.448	1.5103470244712746e-20	hETV2
SOX2	6.227779956105728e-25	-0.18551819059057123	0.143	0.235	1.7867500694067334e-20	hETV2
CALY	6.653616074281367e-25	-0.22603177288261012	0.315	0.416	1.908922451711324e-20	hETV2
POLE4	7.158030174704746e-25	-0.14820534215722275	0.201	0.302	2.0536388571227917e-20	hETV2
PHGDH	9.042060910401166e-25	0.2731900882747307	0.666	0.599	2.5941672751940944e-20	hETV2
GCHFR	9.592673538860615e-25	-0.11723021019522654	0.071	0.142	2.7521380382991106e-20	hETV2
DCC	1.0220822302772498e-24	0.15044178873794176	0.203	0.12	2.93235391866543e-20	hETV2
FJX1	1.0493830539802058e-24	0.22946623529467325	0.455	0.351	3.0106799818692106e-20	hETV2
SF3A2	1.4250529307679073e-24	0.1596266930458753	0.444	0.337	4.088476858373126e-20	hETV2
ID1	1.6963317601875947e-24	-0.28072480729867544	0.22	0.317	4.866775819978209e-20	hETV2
RHOBTB3	1.7317480795378542e-24	0.16369368516757515	0.4	0.295	4.968385240194104e-20	hETV2
TSC22D1	1.7892399728243557e-24	0.20516549265080197	0.811	0.762	5.1333294820330764e-20	hETV2
B3GALNT1	1.7899939365039786e-24	-0.12447709180799116	0.104	0.184	5.135492603829915e-20	hETV2
RPL24	2.0296007220005312e-24	0.12787671464356576	0.998	0.998	5.8229244714195245e-20	hETV2
OTX2-AS1	2.061160629729266e-24	0.17619386509145243	0.114	0.051	5.913469846693264e-20	hETV2
COX8A	2.1863035596192835e-24	-0.17300833510177438	0.764	0.823	6.272504912547725e-20	hETV2
ARF3	2.445425299115784e-24	-0.18410739014113908	0.419	0.515	7.015925183163184e-20	hETV2
CLTB	2.643661602567498e-24	-0.19098067381391903	0.602	0.68	7.584665137766151e-20	hETV2
PJA1	2.6501408625928756e-24	0.17693699088900894	0.618	0.526	7.60325413477896e-20	hETV2
ARF1	2.7259838372196067e-24	0.1809780263751486	0.79	0.733	7.820847628983052e-20	hETV2
TRAPPC2L	2.8170535306220865e-24	-0.16287141465906102	0.298	0.4	8.082126579354767e-20	hETV2
KLHL24	3.484777824387656e-24	0.13242841409053954	0.237	0.149	9.997827578168185e-20	hETV2
PIAS1	3.6569461033313446e-24	0.15421606577597013	0.429	0.323	1.0491778370457628e-19	hETV2
SOD1	5.7039615798888904e-24	-0.16891351989211034	0.8	0.851	1.6364665772701227e-19	hETV2
CDKN1A	6.357705240764624e-24	0.20525709607007592	0.171	0.096	1.8240256335753708e-19	hETV2
TNPO1	6.611995590025248e-24	0.1538651959627419	0.329	0.231	1.8969815347782436e-19	hETV2
RPL10	1.1487252033250579e-23	0.10974655857927873	1	1	3.2956926083395914e-19	hETV2
ARPC2	1.4742849100030036e-23	-0.1901502588956283	0.759	0.813	4.2297234067986174e-19	hETV2
PRRT2	1.6073656036586647e-23	0.18862539832176184	0.546	0.452	4.611531916896709e-19	hETV2
PHYH	1.953117212764334e-23	-0.09620860970325079	0.058	0.123	5.603493283420874e-19	hETV2
ATP5IF1	2.2030004658993224e-23	-0.1854806301805516	0.766	0.818	6.320408336665156e-19	hETV2
EPHB3	2.227055367011407e-23	0.10670520200238956	0.15	0.079	6.389421847955727e-19	hETV2
ZNF397	2.4400560450420397e-23	0.14801966761422858	0.345	0.246	7.000520793225612e-19	hETV2
POLR2L	3.2729142161071385e-23	-0.19295173646176556	0.463	0.559	9.38999088601138e-19	hETV2
SCRT1	3.4030954193503237e-23	0.10503768846133874	0.138	0.07	9.763480758116078e-19	hETV2
GABRA5	3.4896489252177e-23	-0.10198289522141277	0.052	0.113	1.0011802766449582e-18	hETV2
MAL2	4.347383375083728e-23	-0.13068566073654694	0.098	0.173	1.2472642903115216e-18	hETV2
TCEAL5	4.350826475776659e-23	-0.1738037884999175	0.344	0.45	1.2482521159003234e-18	hETV2
UQCRQ	4.386924207569869e-23	-0.17226499991987065	0.757	0.821	1.2586085551517955e-18	hETV2
PPP1R18	4.670429814099082e-23	0.16594954287944202	0.365	0.269	1.3399463136650265e-18	hETV2
NENF	5.469274087819261e-23	-0.1185876350609007	0.078	0.148	1.569134735795346e-18	hETV2
SINHCAF	6.154331159443113e-23	0.1298530849920596	0.197	0.118	1.765677609644229e-18	hETV2
ABHD17B	6.76242211927535e-23	0.11423990731904987	0.207	0.125	1.9401389060200976e-18	hETV2
CUTA	7.150451912835943e-23	-0.17484672867730056	0.748	0.808	2.0514646537926322e-18	hETV2
VSTM2L	7.948542140205705e-23	0.19540555794674525	0.294	0.204	2.2804367400250168e-18	hETV2
PDLIM4	7.996994476081851e-23	-0.1469275596366266	0.112	0.19	2.294337715187883e-18	hETV2
IFITM3	8.42525024345339e-23	-0.3337553799235554	0.053	0.113	2.4172042948467775e-18	hETV2
TCEAL7	1.1796561729180293e-22	-0.19868032896213195	0.671	0.765	3.384433560101826e-18	hETV2
CA10	1.359876337840711e-22	-0.14957369592080544	0.129	0.212	3.901485213265e-18	hETV2
RPS23	1.4373696080392325e-22	0.10173501211600744	0.998	0.999	4.123813405464558e-18	hETV2
IP6K2	1.6285619202491817e-22	0.1644040970151439	0.79	0.728	4.672344149194902e-18	hETV2
FGF13	1.7218267306981967e-22	0.11919470226483508	0.343	0.242	4.939920890373126e-18	hETV2
CBLB	1.7641206626182541e-22	0.11372945487430136	0.147	0.079	5.061262181051771e-18	hETV2
CCNG1	1.8478006000294814e-22	0.1903550637835837	0.478	0.385	5.301339921484582e-18	hETV2
RPL18A	2.0305009184084366e-22	0.12646231772867633	0.999	1	5.825507134913805e-18	hETV2
SYF2	2.7185665598005387e-22	0.15955528388350915	0.536	0.441	7.799567460067746e-18	hETV2
COMTD1	3.0054257992430536e-22	-0.14403538717693576	0.18	0.268	8.62256661802832e-18	hETV2
ZIC2	3.1379533150308297e-22	-0.12960217774550797	0.182	0.275	9.00278806082345e-18	hETV2
SEC61G	3.3540121025013025e-22	-0.17131768615828746	0.789	0.844	9.622660722076237e-18	hETV2
NEGR1	3.4002943072713967e-22	-0.13019298244426297	0.119	0.199	9.755444367561637e-18	hETV2
SOBP	4.172857855548529e-22	-0.1716457941148618	0.263	0.358	1.197192918756873e-17	hETV2
ATP5MF	4.413242468905838e-22	-0.17108894502728522	0.761	0.819	1.266159264329085e-17	hETV2
RCOR2	5.255233682527678e-22	0.21113574946227914	0.347	0.261	1.507726543517191e-17	hETV2
POLR2I	5.3802425615376595e-22	-0.17172289268334207	0.553	0.643	1.5435915909051546e-17	hETV2
FOS	5.723951581128717e-22	-0.19185578917784374	0.335	0.442	1.642201708625829e-17	hETV2
ACTG1	6.407849598966043e-22	-0.14118107546254866	1	1	1.8384120499433577e-17	hETV2
RPL37	7.157621301339116e-22	0.1377272101662177	0.988	0.983	2.0535215513541925e-17	hETV2
ZNF677	7.573592154965261e-22	0.14001006097480223	0.296	0.206	2.1728635892595335e-17	hETV2
DRAP1	9.22299316841844e-22	-0.17413643339328977	0.67	0.738	2.6460767400192508e-17	hETV2
SLC22A17	9.324602678251964e-22	-0.20895038343021177	0.617	0.688	2.6752285083904887e-17	hETV2
RPS11	9.904890393444186e-22	0.1368656786465987	0.991	0.983	2.841713053879137e-17	hETV2
CD46	1.177501950631024e-21	0.1148065209537788	0.212	0.132	3.378253096360408e-17	hETV2
NDUFB11	1.2823190001527153e-21	-0.15666901400279687	0.754	0.812	3.67897321143814e-17	hETV2
EIF3F	1.4854349574303406e-21	0.15839490330140849	0.834	0.788	4.2617128928676473e-17	hETV2
SKP1	1.702365835045138e-21	-0.1333871438441414	0.972	0.98	4.884087580744501e-17	hETV2
DAZAP2	1.7472947941949275e-21	0.15192305728658134	0.397	0.302	5.012988764545247e-17	hETV2
EFNB1	1.8629426957827793e-21	0.14578646402467865	0.292	0.202	5.344782594200794e-17	hETV2
SHTN1	1.9630516017807383e-21	-0.153702788602961	0.245	0.338	5.631995045508937e-17	hETV2
COX6B1	2.061749506200582e-21	-0.1594946236172139	0.862	0.904	5.91515933328947e-17	hETV2
MED17	2.2884767689504093e-21	0.12573469424207495	0.269	0.182	6.565639850118724e-17	hETV2
GPRC5B	2.4638733404764047e-21	0.08728649522915731	0.108	0.05	7.068852613826805e-17	hETV2
PCDH17	2.4687607819412414e-21	-0.14877880519162603	0.097	0.169	7.082874683389421e-17	hETV2
OLFM1	2.541321761574132e-21	-0.27232171449157394	0.63	0.688	7.291052133956185e-17	hETV2
FKBP1A	2.5814486507258542e-21	-0.1851952999673554	0.627	0.695	7.406176178932476e-17	hETV2
ENHO	2.9599425343531563e-21	-0.16778080419519936	0.347	0.443	8.492075131059206e-17	hETV2
SECISBP2	3.2264180790908728e-21	0.1549117334434571	0.459	0.363	9.256593468911714e-17	hETV2
WDR34	3.3236936659109742e-21	-0.11558484556863718	0.132	0.211	9.535677127498585e-17	hETV2
SEC11C	3.364399882430213e-21	-0.17770511195612426	0.511	0.596	9.652463262692281e-17	hETV2
KIF3B	4.0975990091680905e-21	-0.11784933310161538	0.121	0.198	1.1756011557303252e-16	hETV2
RHOC	4.113087633487378e-21	-0.1864632092280775	0.082	0.148	1.1800448420475287e-16	hETV2
RGS19	4.444642328185777e-21	-0.09554650029299469	0.071	0.136	1.2751678839564995e-16	hETV2
ARL4A	4.706652139342951e-21	-0.14958679178795564	0.23	0.323	1.3503384987774926e-16	hETV2
CCNG2	5.281494223343601e-21	0.12394412500469443	0.273	0.185	1.5152606926772792e-16	hETV2
NAXE	5.321928550850673e-21	-0.129289162463958	0.192	0.28	1.5268613012390582e-16	hETV2
ZNF195	5.4817700502133915e-21	0.14717146972536943	0.314	0.226	1.572719827406222e-16	hETV2
MT-ND1	5.763408190951316e-21	-0.12950199367438042	0.902	0.945	1.6535218099839325e-16	hETV2
ACAT2	7.282381005920765e-21	-0.23792579350362641	0.341	0.424	2.0893151105986675e-16	hETV2
FZD10-AS1	7.563725846484762e-21	0.08899393418856864	0.102	0.047	2.170032945356478e-16	hETV2
NEDD8	7.974960283377024e-21	-0.16464492528066899	0.746	0.798	2.288016105300868e-16	hETV2
TPM1	9.16252923637243e-21	-0.16735794290717587	0.293	0.385	2.62872963791525e-16	hETV2
TMOD2	1.037387083098202e-20	-0.1125667215329163	0.123	0.2	2.9762635414087415e-16	hETV2
KMT5C	1.2408264743452613e-20	0.13367901372141008	0.243	0.162	3.5599311548965545e-16	hETV2
ARPC5	1.3090434893503483e-20	-0.17713967565994349	0.64	0.702	3.7556457709461493e-16	hETV2
RPL34	1.3616278589256892e-20	0.12203724080548017	1	1	3.9065103272578023e-16	hETV2
ASIC4	1.3833791645446244e-20	0.13245728973059	0.142	0.077	3.968914823078527e-16	hETV2
EPHX1	1.4412281650571902e-20	-0.12498943280911781	0.162	0.246	4.1348836055490787e-16	hETV2
NPDC1	1.4484370511225057e-20	-0.1810248361242257	0.615	0.69	4.155565899670469e-16	hETV2
LAGE3	1.6985728395037533e-20	-0.16068302922275213	0.33	0.424	4.873205476536268e-16	hETV2
RPL27A	1.7732334761102756e-20	0.12635079561725293	0.999	0.997	5.087406842960381e-16	hETV2
CTNNA1	2.0357736433602392e-20	0.1640347335323169	0.452	0.359	5.840634582800526e-16	hETV2
HRAS	2.1500055980156837e-20	-0.17598095791184676	0.373	0.462	6.168366060706997e-16	hETV2
EEF1G	2.289643037849596e-20	0.1061841207450116	1	0.999	6.568985875590491e-16	hETV2
SMARCD3	2.6057503767621394e-20	-0.17492326818702786	0.447	0.532	7.475897830930578e-16	hETV2
NDUFB2	2.6938688987959562e-20	-0.17871306478920612	0.666	0.731	7.728709870645598e-16	hETV2
RNF44	2.8514961582875957e-20	0.10414949101087312	0.182	0.11	8.180942478127112e-16	hETV2
SRM	2.942590903777331e-20	-0.15205399285990373	0.39	0.485	8.442293302937162e-16	hETV2
CETN2	3.175898181119603e-20	-0.15267208990190873	0.295	0.386	9.111651881632141e-16	hETV2
FIBP	3.3773357453293574e-20	-0.1620969652747345	0.348	0.436	9.689576253349926e-16	hETV2
HSBP1	3.936891575641449e-20	-0.14371040535873858	0.928	0.946	1.1294941930515317e-15	hETV2
RGS3	4.268063549862418e-20	0.16633002551918663	0.291	0.208	1.2245074324555277e-15	hETV2
PACRG	4.3950268634304435e-20	-0.0837731153281186	0.05	0.105	1.2609332071181943e-15	hETV2
CAPRIN1	4.4827584181162364e-20	0.1667674946141562	0.538	0.452	1.2861033901575483e-15	hETV2
DPYSL4	5.045928475562928e-20	0.1990305176707401	0.533	0.452	1.4476768796390039e-15	hETV2
DCTN3	6.672262887231883e-20	-0.16243502800936405	0.701	0.766	1.914272222346827e-15	hETV2
GABPB1-AS1	6.953465949819725e-20	0.15296876097121626	0.519	0.423	1.994949381003279e-15	hETV2
MIR124-2HG	8.088301061171468e-20	0.12597204913379567	0.319	0.228	2.320533574450094e-15	hETV2
IFRD1	8.256064731832207e-20	0.16063040973161713	0.534	0.448	2.36866497156266e-15	hETV2
RND1	8.472142494731147e-20	0.11299805016721448	0.176	0.105	2.4306576817383658e-15	hETV2
C1QTNF4	8.946175407595355e-20	-0.1576326896285012	0.373	0.467	2.5666577244391075e-15	hETV2
RETREG1	9.277863269216677e-20	-0.11658625393242461	0.14	0.219	2.6618189719382645e-15	hETV2
CA14	9.311178386673139e-20	0.1260108445795129	0.187	0.114	2.6713770791365237e-15	hETV2
STMN2	9.5390128488434e-20	-0.1713646167959979	0.969	0.951	2.7367427863331716e-15	hETV2
EPCAM-DT	1.0206016329282238e-19	0.08254248955401565	0.109	0.053	2.928106084871074e-15	hETV2
ZNF493	1.0493466866386585e-19	0.11100662846293757	0.212	0.136	3.0105756439663115e-15	hETV2
RAC1	1.0620208323576436e-19	-0.12691779996938068	0.958	0.964	3.0469377680340795e-15	hETV2
TMEM132A	1.231922492268984e-19	-0.19758015849383626	0.411	0.498	3.5343856303197153e-15	hETV2
MZT2B	1.2501306725527047e-19	-0.1689484250326141	0.728	0.787	3.58662489955371e-15	hETV2
KDM6B	1.264084997166214e-19	0.12645065758832136	0.246	0.166	3.626659856869868e-15	hETV2
PDZRN3	2.0675914982027054e-19	-0.08507279563874666	0.062	0.121	5.931920008343562e-15	hETV2
SH3BP4	2.1869597015912016e-19	0.08916438953352727	0.116	0.06	6.2743873838651576e-15	hETV2
SHD	2.26285753744596e-19	0.14641326803685237	0.238	0.161	6.4921382749324594e-15	hETV2
TMX4	2.32470298764935e-19	-0.14272405444274994	0.244	0.331	6.669572871565985e-15	hETV2
AC023034.1	2.5128905606690563e-19	0.12729807217956846	0.26	0.178	7.209483018559523e-15	hETV2
DDAH2	2.5789727274984273e-19	0.1788780478623413	0.844	0.809	7.399072755192988e-15	hETV2
LHFPL6	2.637984895073079e-19	-0.1299924171527799	0.118	0.191	7.568378663964663e-15	hETV2
CELF2	2.667079548390839e-19	-0.16889948055925785	0.354	0.442	7.651851224333318e-15	hETV2
AL592183.1	2.7161950929725947e-19	0.10559635896809932	0.184	0.113	7.792763721738373e-15	hETV2
KIF1A	2.772013580331863e-19	-0.17888608286489893	0.495	0.573	7.952906961972115e-15	hETV2
BEX1	3.1047809133157343e-19	-0.17227782114325807	0.907	0.91	8.907616440302842e-15	hETV2
KMT2E	3.476025071941888e-19	0.16146088620212118	0.741	0.674	9.972715931401277e-15	hETV2
MCM7	3.624676043104511e-19	0.12088142344305491	0.262	0.181	1.0399195567666843e-14	hETV2
MAPT	3.9238090586490073e-19	-0.21038613174647214	0.694	0.737	1.1257408189264003e-14	hETV2
NRXN1	4.507378906759184e-19	-0.18515388376189656	0.394	0.48	1.2931670083492098e-14	hETV2
SRSF10	4.5717609031366415e-19	0.14990100843774867	0.5	0.41	1.3116382031099025e-14	hETV2
FKBP7	4.700706008576494e-19	0.09293355353726315	0.15	0.085	1.3486325538605963e-14	hETV2
PLPPR1	5.553510292529584e-19	-0.20686858888842496	0.297	0.378	1.5933021029267377e-14	hETV2
C9orf16	5.701980368486963e-19	-0.1746054967852444	0.731	0.778	1.6358981677189096e-14	hETV2
SSR2	5.716436757504436e-19	0.14474243816303733	0.73	0.658	1.6400457057280227e-14	hETV2
LDB2	5.912407398448359e-19	-0.1879962794683694	0.161	0.236	1.696269682614834e-14	hETV2
PCDHB2	6.171799732774502e-19	0.11866005668307231	0.225	0.149	1.7706893433330047e-14	hETV2
LRRC61	6.416994405071024e-19	-0.11411944540336233	0.126	0.199	1.841035694814877e-14	hETV2
WNT7A	6.5857383363597795e-19	0.07744774977849601	0.114	0.058	1.8894483287016207e-14	hETV2
NME1	7.257900043616817e-19	-0.16555164134516076	0.522	0.602	2.0822915225136648e-14	hETV2
TOMM20	7.342883200493962e-19	0.15911803754344755	0.567	0.492	2.1066731902217176e-14	hETV2
GSE1	7.552135869826156e-19	0.0901353921023613	0.14	0.078	2.1667077810531242e-14	hETV2
TCTEX1D2	7.746901606146491e-19	-0.16279555082359343	0.44	0.522	2.222586070803428e-14	hETV2
ANAPC11	8.560472353676607e-19	-0.1535515863277892	0.703	0.759	2.4559995182698187e-14	hETV2
PTTG1IP	8.668870754570102e-19	0.1764010044374178	0.363	0.28	2.4870990194861623e-14	hETV2
DTNBP1	9.13155346551165e-19	-0.1397222032721926	0.223	0.307	2.6198426892552923e-14	hETV2
TUSC3	9.27313646440392e-19	-0.16193818233240376	0.567	0.647	2.6604628516374845e-14	hETV2
RCAN3	1.10162661820216e-18	-0.08008931900857717	0.058	0.115	3.160566767621997e-14	hETV2
ACTL6B	1.139022223705049e-18	-0.1523377229613857	0.362	0.449	3.2678547598097856e-14	hETV2
HCFC1R1	1.1829230766550049e-18	-0.17655280480433255	0.524	0.6	3.393806306923209e-14	hETV2
NDRG1	1.2089955418068933e-18	-0.0865404555748396	0.055	0.11	3.468608209443977e-14	hETV2
SELENOM	1.271654279993302e-18	-0.13705292994221047	0.295	0.387	3.6483761293007834e-14	hETV2
AP1S1	1.385566235990912e-18	-0.16722258562336934	0.599	0.664	3.9751895310579266e-14	hETV2
NDUFB10	1.4516294519350194e-18	-0.16110472895173755	0.687	0.747	4.164724897601571e-14	hETV2
SLC25A39	1.5394375870291556e-18	-0.12839715601974105	0.248	0.336	4.4166464371866477e-14	hETV2
MICOS13	1.814123791350251e-18	-0.14671658147654	0.373	0.462	5.20472115738387e-14	hETV2
SPINT2	2.246046967201245e-18	-0.16267981108469154	0.525	0.606	6.443908748900373e-14	hETV2
FIGN	2.4191918212997616e-18	-0.11759726125772288	0.111	0.179	6.940661335309015e-14	hETV2
THUMPD3-AS1	2.650961279110467e-18	0.16165160266473588	0.497	0.414	7.605607909767929e-14	hETV2
SNAPC3	2.8966921364450675e-18	0.12701242619616843	0.298	0.215	8.310609739460899e-14	hETV2
EIF4H	3.1176964929626487e-18	0.15067769923397556	0.54	0.459	8.94467123830984e-14	hETV2
THSD7A	3.854228886031626e-18	0.15171504095058436	0.304	0.222	1.1057782674024735e-13	hETV2
ARPP21	4.179805901171765e-18	-0.09463290378868285	0.07	0.128	1.1991863130461793e-13	hETV2
CHMP1B	4.320567671370642e-18	0.14200149454277722	0.367	0.283	1.239570864916237e-13	hETV2
MLLT11	4.342028139385683e-18	-0.13208244671532166	0.996	0.984	1.2457278731897524e-13	hETV2
CKS2	4.939516661455608e-18	0.12803020439580326	0.266	0.188	1.4171473301716138e-13	hETV2
HYI	5.228709685913348e-18	-0.10539874469028818	0.142	0.217	1.5001168088885397e-13	hETV2
CD200	5.365692505730219e-18	0.15235167608492406	0.671	0.593	1.5394171798939999e-13	hETV2
CASC15	5.801159114925714e-18	0.130433979091436	0.211	0.139	1.6643525500721872e-13	hETV2
RPL30	6.5189520462315216e-18	0.11669168296674215	0.997	0.996	1.8702873420638235e-13	hETV2
SMARCC1	6.914670341664025e-18	0.13495042763819243	0.284	0.205	1.9838189210234088e-13	hETV2
HIST1H4C	7.9454805776142e-18	-0.1724731957923724	0.568	0.649	2.279558377717514e-13	hETV2
TMEM150C	8.798047471828768e-18	-0.09043559787550581	0.064	0.12	2.5241598196676735e-13	hETV2
TAC1	9.339338691404381e-18	-0.23891725580630463	0.293	0.385	2.679456270563917e-13	hETV2
SMS	9.804778971103177e-18	-0.15661237224377578	0.416	0.499	2.8129910868095014e-13	hETV2
ASAH1	9.91441706477438e-18	-0.15108121375257721	0.373	0.458	2.8444462558837693e-13	hETV2
NDFIP1	1.0435836811519698e-17	-0.1607094089673271	0.763	0.81	2.994041581225001e-13	hETV2
SRSF4	1.0860459135720168e-17	0.14193720163975765	0.57	0.488	3.1158657260381163e-13	hETV2
SYT13	1.1082198096067149e-17	-0.12197581335693128	0.152	0.225	3.179482633761665e-13	hETV2
GABRB1	1.1646350790226226e-17	-0.07937556639344104	0.061	0.116	3.341338041715904e-13	hETV2
CYC1	1.343583252009321e-17	-0.1513956853461178	0.522	0.6	3.854740350014742e-13	hETV2
SEPTIN6	1.3482939847493766e-17	0.20605036458783432	0.564	0.504	3.868255442245961e-13	hETV2
EPB41	1.4941016195727215e-17	0.13744764820065603	0.294	0.216	4.286577546554138e-13	hETV2
CIAO2A	1.7871075010212447e-17	0.10771031054253585	0.226	0.152	5.127211420429951e-13	hETV2
SIAH1	1.8506304277620607e-17	0.1289034565209244	0.469	0.378	5.309458697249353e-13	hETV2
ZNF428	1.9905800988173214e-17	-0.14062311044420261	0.878	0.905	5.710974303506895e-13	hETV2
ZFR2	2.006002218894706e-17	-0.10942437566979846	0.147	0.221	5.755220366008911e-13	hETV2
NKAIN4	2.076037791204422e-17	0.25431157320369896	0.265	0.194	5.956152422965487e-13	hETV2
ZNF274	2.0917548484044217e-17	0.10720421610589642	0.246	0.169	6.001244660072286e-13	hETV2
RAB2A	2.1828050096924475e-17	-0.16357731451421498	0.724	0.762	6.262467572807632e-13	hETV2
CHD5	2.2651306090425116e-17	-0.09771875535698515	0.097	0.161	6.498659717342965e-13	hETV2
ATP5PF	2.2911646094658914e-17	-0.14415280141976594	0.818	0.855	6.573351264557643e-13	hETV2
GET3	2.6224542685146674e-17	-0.13005217745787417	0.337	0.425	7.52382129636858e-13	hETV2
EBF3	2.776955550606935e-17	0.11475990597679492	0.179	0.112	7.967085474691297e-13	hETV2
STUB1	3.061801289359524e-17	-0.14914334112101257	0.493	0.57	8.784307899172474e-13	hETV2
PRDX2	3.139957955716835e-17	-0.133285361975926	0.944	0.96	9.0085393749516e-13	hETV2
PGRMC1	3.363768637267976e-17	-0.1633796639260181	0.735	0.783	9.650652220321823e-13	hETV2
ERG28	3.389865967799607e-17	-0.15346514314128668	0.374	0.455	9.725525461617073e-13	hETV2
PIM1	3.784770363305925e-17	0.08616760597643794	0.148	0.087	1.08585061723247e-12	hETV2
FXYD1	3.8190635526876255e-17	-0.1427789759287264	0.068	0.122	1.0956893332660798e-12	hETV2
OTX2	3.830901399493953e-17	0.22254114607109254	0.225	0.155	1.0990856115148152e-12	hETV2
RAP1B	3.943673500800584e-17	-0.14553845971558588	0.408	0.495	1.1314399273796874e-12	hETV2
ZNF83	4.8700605597272017e-17	0.10916118080089482	0.212	0.141	1.3972203745857342e-12	hETV2
SMKR1	5.542881559799878e-17	-0.07918783016750269	0.074	0.132	1.590252719506585e-12	hETV2
POU3F2	6.451384941986172e-17	0.13299176953103437	0.266	0.189	1.8509023398558325e-12	hETV2
PELI1	6.780665800033609e-17	0.09160920047273285	0.148	0.088	1.945373018029642e-12	hETV2
GDAP1L1	7.222462736065137e-17	0.15532964581827358	0.734	0.667	2.072124558977088e-12	hETV2
AK1	7.820667081857573e-17	-0.15439999488831768	0.491	0.571	2.2437493857849376e-12	hETV2
ERRFI1	7.826883220769872e-17	0.09755150421135103	0.2	0.131	2.2455327960388764e-12	hETV2
HDDC2	7.862032658475201e-17	-0.1355943098617869	0.361	0.45	2.2556171697165353e-12	hETV2
CTNNBIP1	8.269073913727864e-17	-0.134939680334141	0.277	0.358	2.372397305848524e-12	hETV2
TRIM8	8.370184988128618e-17	0.11948652812110278	0.397	0.308	2.4014060730941005e-12	hETV2
FKBP8	9.04999031788716e-17	-0.1462547120991602	0.715	0.772	2.5964422222018264e-12	hETV2
BAALC	1.0147308821077027e-16	-0.13193900236466094	0.256	0.339	2.911262900766999e-12	hETV2
CCDC124	1.2179359876601693e-16	-0.13833306010959356	0.422	0.504	3.4942583485970257e-12	hETV2
ZBTB16	1.2566045165277635e-16	0.0910070538108936	0.158	0.096	3.6051983579181536e-12	hETV2
HACD1	1.2739007383888426e-16	-0.08514122827176315	0.06	0.112	3.6548212184375895e-12	hETV2
ATP6V0D1	1.3825990703590681e-16	-0.14051806387750365	0.485	0.563	3.966676732860166e-12	hETV2
ARPC1B	1.428358759740607e-16	-0.15378354980655934	0.088	0.147	4.097961281695802e-12	hETV2
ZNF385A	1.5177042010595836e-16	0.09196984241786826	0.123	0.069	4.354293352839945e-12	hETV2
SERPINI1	1.6617995464110113e-16	-0.13643051307450088	0.144	0.215	4.767702898653191e-12	hETV2
ARPC4	1.67612113451159e-16	-0.13282065854385844	0.323	0.406	4.808791534913752e-12	hETV2
FBLN1	1.8053418004976527e-16	0.11654254231263567	0.269	0.19	5.179525625627766e-12	hETV2
RPS26	1.8580791000578752e-16	-0.15308945532481322	0.824	0.865	5.3308289380660436e-12	hETV2
SNHG7	1.9022143551333851e-16	0.14797428219133613	0.637	0.566	5.457452984877682e-12	hETV2
RPL35A	2.0124222066376905e-16	0.09152783257959696	0.999	0.999	5.773639310843534e-12	hETV2
PXMP2	2.1831571666340273e-16	-0.09111090476398931	0.102	0.165	6.263477911073024e-12	hETV2
PKIG	2.1885412803420432e-16	-0.12872691034079836	0.288	0.37	6.278924933301322e-12	hETV2
RPS3	2.2058706178066832e-16	0.07583876926572586	0.997	0.998	6.328642802487374e-12	hETV2
KDELR1	2.3459318712900577e-16	0.1622782186667856	0.588	0.522	6.730478538731175e-12	hETV2
ARID4B	2.3639570196411766e-16	0.13906679671760502	0.454	0.373	6.782192689350536e-12	hETV2
SDCCAG8	2.493261417828792e-16	0.08763577872576137	0.158	0.096	7.1531670077508045e-12	hETV2
PRR7	2.553230122554652e-16	-0.1439253819057693	0.373	0.455	7.325217221609298e-12	hETV2
KLF10	2.7104852472315455e-16	0.1269803066344584	0.232	0.162	7.776382174307303e-12	hETV2
UBE2E2	2.7278957190504334e-16	-0.13392546360633184	0.452	0.534	7.826332817955693e-12	hETV2
MFAP2	2.8814927008931517e-16	-0.11995495116822555	0.127	0.193	8.267002558862453e-12	hETV2
PCBP2	2.903979011999771e-16	0.1562402150337212	0.818	0.774	8.331515785427342e-12	hETV2
KDM5B	3.136970814703898e-16	0.14040302499223722	0.578	0.496	8.999969267385485e-12	hETV2
SYT1	3.175838774731601e-16	-0.1846148084335768	0.676	0.733	9.111481444704964e-12	hETV2
HMOX2	3.5508488819223856e-16	-0.12905200095419767	0.305	0.386	1.0187385442235324e-11	hETV2
QTRT1	3.616292969031531e-16	-0.0972378989808288	0.158	0.23	1.0375144528151463e-11	hETV2
PRXL2A	3.8277414877178193e-16	-0.15269426235554773	0.489	0.563	1.0981790328262424e-11	hETV2
PODXL2	3.8671231532791844e-16	-0.15582540536825973	0.81	0.83	1.109477632675798e-11	hETV2
MCRIP1	3.870559566981797e-16	-0.15561191726652268	0.626	0.682	1.1104635397670775e-11	hETV2
ZSCAN18	4.1281580606093473e-16	0.14035015416471097	0.506	0.426	1.1843685475888218e-11	hETV2
C1orf122	4.2736567731612004e-16	-0.1520132099975099	0.54	0.615	1.2261121282199484e-11	hETV2
FSD1	4.559100559754667e-16	-0.14309699409608234	0.368	0.448	1.308005950593614e-11	hETV2
YPEL5	4.73813079125644e-16	0.14085015650784982	0.549	0.47	1.3593697240114725e-11	hETV2
IGDCC3	4.85228142362016e-16	0.09419318712811833	0.175	0.111	1.392119540436624e-11	hETV2
FADS1	5.169016522042476e-16	0.1552955894557756	0.502	0.425	1.4829908401739865e-11	hETV2
RAMP2	5.3229826032642e-16	-0.1159604428509981	0.201	0.277	1.527163708876499e-11	hETV2
C3orf14	5.815962423557178e-16	-0.1528128148489658	0.473	0.542	1.6685996193185546e-11	hETV2
SERP1	6.475244135484496e-16	0.14670844544307482	0.491	0.412	1.8577475424705018e-11	hETV2
COPE	6.507872193742693e-16	-0.14523284162401806	0.683	0.745	1.8671085323847787e-11	hETV2
NOP53	6.88586638114346e-16	0.14066719247485793	0.582	0.504	1.9755550647500587e-11	hETV2
SNX3	7.203837706906046e-16	-0.1370903947243144	0.552	0.63	2.0667810381113448e-11	hETV2
SLF1	7.2498193455181e-16	-0.10993529092885862	0.242	0.326	2.0799731702291428e-11	hETV2
RPS27L	7.347017264841764e-16	0.20689525820164212	0.497	0.428	2.107859253283102e-11	hETV2
CNTFR	8.129917671387978e-16	0.1577097346322628	0.522	0.448	2.332473379921211e-11	hETV2
TMEM106C	8.605334853823298e-16	-0.10790466036238844	0.234	0.315	2.468870569561904e-11	hETV2
NDUFS6	8.847319063454715e-16	-0.12614242016697286	0.586	0.657	2.538295839305158e-11	hETV2
SMARCA4	9.316654735807302e-16	0.16158913786135254	0.704	0.655	2.672948243703115e-11	hETV2
YTHDF2	1.1467556394768055e-15	0.13966958723916179	0.637	0.571	3.290041929658955e-11	hETV2
COX5B	1.1899531922363966e-15	-0.13439965978205848	0.865	0.908	3.4139757085262217e-11	hETV2
CHCHD6	1.190951059299652e-15	-0.13487928005960637	0.375	0.456	3.4168385891307016e-11	hETV2
LAMTOR2	1.2910492603505876e-15	-0.1471727536566454	0.475	0.545	3.704020327945836e-11	hETV2
MED25	1.4056571129995213e-15	0.1276918966291759	0.242	0.173	4.0328302571956264e-11	hETV2
TSEN15	1.4379421093593399e-15	0.11479377149213554	0.293	0.216	4.1254559117519464e-11	hETV2
MVD	1.474224208854644e-15	-0.1537728150497753	0.26	0.336	4.229549255203973e-11	hETV2
ZNF436-AS1	1.5145001826396984e-15	0.09516737240943854	0.164	0.104	4.345101023993295e-11	hETV2
TNNT1	1.6665310317393404e-15	-0.09339412661590232	0.117	0.183	4.7812775300601674e-11	hETV2
PAIP2	2.1707661004148323e-15	0.12781572530768592	0.794	0.75	6.227927942090154e-11	hETV2
H1FX	2.4193398353307213e-15	0.1454617215238545	0.758	0.696	6.94108598756384e-11	hETV2
ARHGEF2	2.6074494076249523e-15	0.12120976377720738	0.28	0.206	7.480772350475989e-11	hETV2
NDUFA4	2.609140736493644e-15	-0.13755780154234643	0.977	0.977	7.485624773000264e-11	hETV2
SEPTIN2	2.639857177405493e-15	0.1368412888431758	0.4	0.322	7.573750241976359e-11	hETV2
KHDC4	2.878985185572125e-15	0.10566791980938059	0.24	0.17	8.259808497406426e-11	hETV2
SPARC	2.929132281842373e-15	-0.2172667448510388	0.086	0.14	8.403680516605768e-11	hETV2
SLC4A3	2.9525637875078942e-15	-0.08246173735201831	0.076	0.129	8.470905506360149e-11	hETV2
PWWP3A	3.0423568668614086e-15	0.1307541600665139	0.379	0.301	8.728521851025381e-11	hETV2
NDUFA1	3.0881072820013588e-15	-0.13290365040215546	0.66	0.722	8.859779792061898e-11	hETV2
ARHGDIG	3.180185463766203e-15	-0.11221709800448643	0.136	0.201	9.123952095545237e-11	hETV2
DDA1	3.3459988556078147e-15	-0.11776779426066425	0.263	0.341	9.59967071673882e-11	hETV2
TIMM13	3.3905588630831254e-15	-0.14213682338025524	0.56	0.625	9.727513378185486e-11	hETV2
ATP5MD	3.454785889693997e-15	-0.13598450477406976	0.84	0.865	9.911780717532077e-11	hETV2
HSPA1A	3.741808064904299e-15	-0.14495883629017256	0.14	0.205	1.0735247338210433e-10	hETV2
PLCB1	3.7467774613394615e-15	0.09268557320454707	0.229	0.159	1.0749504536582915e-10	hETV2
PCDH10	3.79450389542979e-15	-0.11760543016758618	0.087	0.142	1.0886431675988068e-10	hETV2
RPS20	3.920893821759187e-15	0.11279149022565971	0.975	0.966	1.1249044374627109e-10	hETV2
ZNF430	4.3936250437346526e-15	0.10663147219181632	0.227	0.159	1.2605310250474717e-10	hETV2
PHIP	4.430303561533533e-15	0.1394222140990652	0.477	0.399	1.2710540918039707e-10	hETV2
NIT2	4.4700047605216e-15	-0.07887301111042554	0.08	0.134	1.282444365793647e-10	hETV2
CBX4	4.647343421200894e-15	0.09797729461203383	0.195	0.131	1.3333228275425364e-10	hETV2
DNAJB9	5.264704579034149e-15	0.13887694581693416	0.415	0.337	1.5104437437248975e-10	hETV2
RNF4	5.326619549375643e-15	0.10220638344529587	0.24	0.17	1.5282071487158722e-10	hETV2
LINC01414	5.502668109246525e-15	0.07509043777216745	0.118	0.067	1.578715480542828e-10	hETV2
ZBTB20	6.026914694825913e-15	0.12144145201973389	0.314	0.236	1.7291218259455546e-10	hETV2
SF3B2	6.508088020773381e-15	0.13281582904255296	0.704	0.645	1.8671704531598832e-10	hETV2
ATF5	6.5428215563509564e-15	0.29664301739675714	0.241	0.18	1.8771355045170895e-10	hETV2
ERV3-1	6.6138670958527555e-15	0.1125896071811393	0.344	0.265	1.8975184698001555e-10	hETV2
PDE1A	6.682030215540083e-15	-0.07410111227927259	0.058	0.107	1.9170744688384498e-10	hETV2
S100A6	6.7423029911972425e-15	-0.1669185679953524	0.096	0.152	1.9343667281744888e-10	hETV2
FRMD4B	6.763616282446885e-15	0.07573620879793662	0.126	0.074	1.9404815114340113e-10	hETV2
TMOD3	7.128146462433312e-15	-0.09076162017820824	0.1	0.158	2.0450652200721172e-10	hETV2
MEX3A	7.447531091827423e-15	0.12334459043103874	0.425	0.345	2.1366966702452877e-10	hETV2
NFIB	7.705056772521052e-15	-0.22188322659602555	0.151	0.215	2.21058078803629e-10	hETV2
LRRC24	7.712163369898155e-15	-0.09595701133573845	0.157	0.226	2.2126196708237806e-10	hETV2
ZNF253	8.138208258092517e-15	0.08027945985897417	0.146	0.09	2.334851949246743e-10	hETV2
RBM7	8.436742526647705e-15	0.0966151225439485	0.221	0.154	2.4205014308952265e-10	hETV2
SNCB	8.446339428808087e-15	-0.10643749222644364	0.139	0.204	2.42325478212504e-10	hETV2
CD99L2	8.46106323178867e-15	0.11308075925331346	0.324	0.248	2.427479041200169e-10	hETV2
SERTAD1	8.584019933223701e-15	0.0837443929489938	0.153	0.096	2.46275531884188e-10	hETV2
MYT1	8.81165926920776e-15	0.07206393050734365	0.101	0.055	2.528065044335706e-10	hETV2
VIM	9.034664787503506e-15	-0.558078645784787	0.495	0.549	2.5920453275347556e-10	hETV2
AKR1B1	9.308819859949577e-15	-0.14383117172835136	0.503	0.568	2.670700417819534e-10	hETV2
SUN2	9.919700787283703e-15	0.10652546629017198	0.237	0.169	2.845962155871694e-10	hETV2
BCL7C	1.061525028055588e-14	-0.09882200549010631	0.14	0.204	3.045515305491482e-10	hETV2
NFE2L2	1.0928632412124326e-14	0.08846103998341562	0.158	0.1	3.135424639038469e-10	hETV2
KLC4	1.180785577135031e-14	0.08322859728997833	0.184	0.122	3.3876738208004044e-10	hETV2
TUBA1A	1.243017039554181e-14	-0.09897880317519547	1	0.998	3.5662158864809453e-10	hETV2
CDKN2AIP	1.3230182807730589e-14	0.09673650006345066	0.211	0.146	3.795739447537906e-10	hETV2
SCN2A	1.3660710740818185e-14	-0.11279463591985162	0.2	0.272	3.9192579115407373e-10	hETV2
TMEM126A	1.477002840004596e-14	-0.10092539258199179	0.193	0.265	4.237521147973186e-10	hETV2
NVL	1.4973348477395072e-14	0.07144568398249468	0.131	0.078	4.295853678164646e-10	hETV2
GTF2B	1.4977079945972534e-14	0.11394800246627751	0.321	0.247	4.29692423649952e-10	hETV2
GSTM3	1.5934604105329064e-14	-0.1341962206824412	0.323	0.399	4.5716379178189084e-10	hETV2
AP3S1	1.6590589759535632e-14	-0.13595050946162168	0.524	0.595	4.759840202010773e-10	hETV2
APLP1	1.6794639192884618e-14	-0.1608164298524244	0.88	0.88	4.818381984438597e-10	hETV2
SCCPDH	1.8430494267597986e-14	-0.11902953913625713	0.288	0.364	5.287708805373862e-10	hETV2
HNRNPK	1.85027715101471e-14	0.13420984790301804	0.925	0.904	5.308445146261202e-10	hETV2
NUTF2	2.112828645053283e-14	-0.12283927089807578	0.383	0.462	6.061705382657869e-10	hETV2
COPRS	2.1283670450284945e-14	-0.12142444369412936	0.264	0.337	6.106285052186751e-10	hETV2
ZNF771	2.1730175782011358e-14	-0.09891006281789336	0.16	0.227	6.234387431859058e-10	hETV2
ROMO1	2.2136129242577127e-14	-0.1349645776768058	0.417	0.493	6.350855479695378e-10	hETV2
LMBR1L	2.2826001062148576e-14	0.10893186630690793	0.323	0.248	6.548779704730426e-10	hETV2
DGCR6L	2.3041712408997596e-14	-0.11916966772608373	0.291	0.368	6.61066729014141e-10	hETV2
TCEA2	2.4125889016440643e-14	-0.12329633479548074	0.431	0.508	6.921717558816821e-10	hETV2
ALDOC	2.5164412762426e-14	-0.133303066493682	0.091	0.145	7.21967002154002e-10	hETV2
TSHZ2	2.5214655254188924e-14	0.12178450779779493	0.282	0.208	7.234084592426802e-10	hETV2
TMEM120A	2.7038280988690345e-14	-0.0985145041861808	0.147	0.211	7.75728281565526e-10	hETV2
RPS16	2.723343507501459e-14	0.08975838111341083	0.997	0.995	7.813272523021685e-10	hETV2
IER2	3.087762795327135e-14	0.16757700603418313	0.427	0.354	8.858791459793551e-10	hETV2
GAMT	3.179041955771453e-14	-0.1029103389108959	0.204	0.275	9.120671371108298e-10	hETV2
WDR41	3.22816830450563e-14	-0.1185798080616719	0.197	0.265	9.261614865626652e-10	hETV2
RPL13	3.56394511745541e-14	0.06873991973717253	1	1	1.0224958541979572e-9	hETV2
UBL5	3.785801925934806e-14	-0.12305144501755638	0.857	0.874	1.0861465725506958e-9	hETV2
POMP	3.850683756554305e-14	-0.12371754097770382	0.729	0.783	1.10476116975543e-9	hETV2
FARP1	4.090499589358543e-14	-0.11042314045285845	0.199	0.268	1.173564332186966e-9	hETV2
GOLGA7B	4.4179537287845943e-14	-0.07862904727512898	0.079	0.131	1.2675109247883e-9	hETV2
PCBD1	4.475943293334984e-14	-0.10598766638010901	0.151	0.215	1.2841481308578069e-9	hETV2
ETNK2	4.5304527252548895e-14	-0.1058644411613466	0.168	0.233	1.299786886875628e-9	hETV2
JARID2	4.5468243381173994e-14	0.09258615385663738	0.183	0.122	1.3044839026058818e-9	hETV2
SNX21	4.597001889574678e-14	-0.06358555118875103	0.055	0.1	1.3188798421189751e-9	hETV2
BAZ2A	4.624878771036042e-14	0.0916051150908356	0.206	0.143	1.3268777194102403e-9	hETV2
LAPTM4A	4.886490938834629e-14	-0.14948393637356394	0.448	0.515	1.401934250351655e-9	hETV2
HNRNPUL1	5.291688190799427e-14	0.13043011142666472	0.479	0.408	1.5181853419403556e-9	hETV2
ACVR2B	5.5495217289067735e-14	0.08365375806863715	0.168	0.11	1.5921577840233534e-9	hETV2
SNHG16	5.598172721420582e-14	0.12420331976299193	0.489	0.41	1.6061157537755651e-9	hETV2
ATP5MC2	5.875269271180607e-14	0.10772188871231991	0.873	0.83	1.685614753901716e-9	hETV2
BARHL1	5.87826807632593e-14	0.20635813350503035	0.174	0.115	1.6864751110979095e-9	hETV2
PGAM1	6.016006515752469e-14	-0.15929232258576742	0.557	0.614	1.7259922693693835e-9	hETV2
NPM1	6.068747018336487e-14	0.08973973630848397	0.943	0.913	1.741123519560738e-9	hETV2
REC8	6.13252681466781e-14	0.10716963032897156	0.227	0.162	1.759421943128195e-9	hETV2
ASF1A	6.267819784861037e-14	0.10675693948312764	0.312	0.238	1.7982374962766316e-9	hETV2
CNBP	6.278063480145982e-14	0.1300650355635119	0.654	0.596	1.8011764124538823e-9	hETV2
FBXL12	6.384835058181281e-14	0.07733856362341499	0.146	0.092	1.8318091781922094e-9	hETV2
AC010336.5	6.513332631822473e-14	-0.06731902394570626	0.064	0.113	1.8686751320698675e-9	hETV2
AL513318.2	7.415010832353926e-14	0.08764319359898573	0.178	0.119	2.1273666078023414e-9	hETV2
GPI	7.539053891517168e-14	-0.14990326034550405	0.318	0.392	2.1629545614762758e-9	hETV2
TPPP3	7.591291907802164e-14	0.017492327901639015	0.181	0.118	2.177941648348441e-9	hETV2
PFKL	7.612056543536158e-14	-0.12268834794008521	0.272	0.343	2.1838990223405237e-9	hETV2
PGK1	7.666509361785078e-14	-0.3281170820483119	0.598	0.648	2.1995215358961387e-9	hETV2
CD320	7.846085827724437e-14	-0.10739942585008966	0.248	0.323	2.251042023974141e-9	hETV2
DYNLT3	7.859277550101397e-14	-0.09725136749089636	0.142	0.205	2.254826729124091e-9	hETV2
AC090204.1	8.001907211967397e-14	0.0970883485003197	0.229	0.163	2.2957471791134463e-9	hETV2
RPS29	8.582247618590667e-14	0.11187795983151894	0.998	0.994	2.4622468417736624e-9	hETV2
MTHFD1	8.680182212657515e-14	-0.06636965709205825	0.066	0.114	2.490344276811441e-9	hETV2
MRPL28	9.124750369742066e-14	-0.1227347132239951	0.385	0.46	2.6178908810789985e-9	hETV2
TIMM17B	9.545843909973071e-14	-0.14457852086818168	0.571	0.631	2.738702617771274e-9	hETV2
DNPH1	9.590421132959556e-14	-0.09021456524200336	0.15	0.215	2.7514918230460966e-9	hETV2
ARL5A	1.1066437671866559e-13	0.11322944411204866	0.411	0.334	3.1749609680585156e-9	hETV2
N4BP2L2	1.2214889890116933e-13	0.12516027248862338	0.559	0.486	3.504451909474548e-9	hETV2
CALB1	1.426382991903721e-13	-0.13841494647608688	0.123	0.184	4.092292803771776e-9	hETV2
FSCN1	1.431288508947068e-13	0.13053283052161158	0.843	0.816	4.1063667321691375e-9	hETV2
PKIA	1.5110952974249623e-13	-0.12188459703185961	0.384	0.464	4.335332408312217e-9	hETV2
GRIN2B	1.5123440007775088e-13	-0.08797034007612378	0.129	0.19	4.338914938230673e-9	hETV2
ZNF714	1.6532179702856103e-13	0.08199440671612016	0.175	0.117	4.7430823567494154e-09	hETV2
ST13	1.7482220820448053e-13	0.1381904643668319	0.683	0.64	5.015649153386547e-9	hETV2
PSAT1	1.9847814986898772e-13	0.18940692171121842	0.514	0.461	5.694338119741257e-9	hETV2
LHX2	1.9908015312378425e-13	-0.06878879901313148	0.106	0.165	5.71160959312137e-9	hETV2
FAM27C	2.0434709303642692e-13	0.08246721321656722	0.156	0.102	5.862718099215088e-9	hETV2
TMEM246	2.0610471034839952e-13	-0.12555296355371082	0.352	0.428	5.913144139895582e-9	hETV2
SUB1	2.3700499745200877e-13	-0.138568106729406	0.82	0.861	6.7996733768981316e-09	hETV2
MRPS30	2.4277245104330117e-13	0.08270234103681112	0.206	0.143	6.965141620432311e-9	hETV2
SSBP2	2.4552551469867247e-13	0.15209496442902215	0.503	0.438	7.044127016704913e-9	hETV2
LINC02609	2.477523863815452e-13	0.17105896019986755	0.304	0.237	7.108015965286531e-9	hETV2
TSPO	2.562396306621355e-13	-0.12753370609024214	0.141	0.2	7.351515003696668e-9	hETV2
C7orf50	2.663527541216013e-13	-0.12978331926088482	0.495	0.565	7.641660515748742e-9	hETV2
VDAC3	2.7787323122816353e-13	-0.14652069409025525	0.683	0.727	7.972183003936012e-9	hETV2
AKIRIN2	3.7543150460255203e-13	0.1298989227072297	0.59	0.525	1.0771129867047218e-8	hETV2
SESN2	3.940443534009672e-13	0.11602961422184171	0.303	0.234	1.130513249907375e-8	hETV2
POLR2F	4.0039593012965016e-13	-0.13344474580582644	0.431	0.5	1.1487359235419663e-8	hETV2
MEF2C	4.1952655980208906e-13	-0.09089182038671469	0.073	0.121	1.2036217000721934e-8	hETV2
DDX24	4.277541190436635e-13	0.1294440207632659	0.713	0.661	1.2272265675362706e-8	hETV2
MAPK6	4.280439838443697e-13	0.10789359210705884	0.4	0.325	1.2280581896494966e-8	hETV2
ROGDI	4.2896455063515255e-13	-0.1305152810230592	0.363	0.434	1.2306992957722528e-8	hETV2
GRIA4	5.024877333419199e-13	-0.0759435977251332	0.098	0.152	1.4416373069579682e-8	hETV2
SPTBN1	5.287947921218533e-13	-0.11867655618218598	0.272	0.341	1.5171122585975973e-8	hETV2
MRPL50	5.662865514501277e-13	0.09891565908312694	0.294	0.225	1.6246761161104164e-8	hETV2
SERTAD4	6.012520208446281e-13	0.0824730617708049	0.166	0.11	1.724992047803238e-8	hETV2
DBN1	6.222184325313144e-13	0.13318345345947846	0.692	0.649	1.785144682932341e-8	hETV2
CCDC85B	6.896406441144696e-13	-0.12624263519536172	0.475	0.544	1.9785790079644134e-8	hETV2
IFT22	7.08113832094048e-13	-0.10422920225077992	0.237	0.306	2.0315785842778237e-8	hETV2
SMIM7	7.590024958818493e-13	0.09924344924236184	0.349	0.276	2.177578160685026e-8	hETV2
NPTX2	7.599223237316572e-13	0.15827679228331776	0.309	0.241	2.1802171467861243e-8	hETV2
SPAG7	7.991932981847703e-13	-0.1206955219570437	0.399	0.468	2.2928855724921058e-8	hETV2
SPNS1	8.2919245128992e-13	-0.093527341273582	0.172	0.237	2.3789531427507805e-8	hETV2
PRTFDC1	8.58076977964623e-13	0.07276554944200883	0.128	0.079	2.4618228497805034e-8	hETV2
MAPK10	8.586926766487277e-13	0.13102809640036728	0.542	0.476	2.4635892893051997e-8	hETV2
ST3GAL4	8.648975554064868e-13	-0.08037904826319084	0.121	0.178	2.4813910864612108e-8	hETV2
AK5	8.845884257235185e-13	-0.0665449558477905	0.065	0.111	2.5378841934007744e-8	hETV2
TCAF1	9.022923609533856e-13	0.11892906840690909	0.412	0.341	2.5886767835752633e-8	hETV2
SC5D	9.579446101793073e-13	-0.10237000462262535	0.216	0.284	2.7483430866044327e-8	hETV2
ASGR1	9.639860471632786e-13	0.10169350185385473	0.29	0.222	2.765675969311446e-8	hETV2
PRR5	9.761107899923804e-13	-0.0689310010905043	0.071	0.118	2.8004618564881394e-8	hETV2
GPR19	1.0173397969352503e-12	0.08881019039198537	0.184	0.128	2.918747877407233e-8	hETV2
BNIP3L	1.0302616752965053e-12	0.12310138121289738	0.674	0.625	2.955820746425674e-8	hETV2
CDKN1B	1.0547626721406927e-12	0.1123279650517447	0.358	0.289	3.026114106371647e-8	hETV2
ST6GALNAC5	1.0834626866143091e-12	-0.10401210098967656	0.109	0.163	3.108454447896453e-8	hETV2
H2AFZ	1.091558809929341e-12	0.08907407405582424	0.978	0.966	3.131682225687279e-8	hETV2
LINC02032	1.0926475348746533e-12	-0.06669302214727177	0.066	0.111	3.13480577755538e-8	hETV2
LRIF1	1.0983969267389355e-12	0.09487659448719116	0.265	0.198	3.151300782814006e-8	hETV2
BAD	1.1421640783466905e-12	-0.12133877628908818	0.478	0.546	3.2768687407766554e-8	hETV2
SOX11	1.1527952645133992e-12	0.21243418386325486	0.744	0.704	3.3073696138889426e-8	hETV2
VANGL2	1.1957245099586821e-12	0.0750570353246551	0.147	0.095	3.4305336190714586e-8	hETV2
ELAVL4	1.233673679368251e-12	0.16604215599407635	0.705	0.679	3.539409786107512e-8	hETV2
ZNF92	1.2411900373051748e-12	0.08038893700214292	0.177	0.121	3.560974217028547e-8	hETV2
STARD4-AS1	1.2748167016189857e-12	0.09888281492464002	0.24	0.177	3.65744911694487e-8	hETV2
C22orf42	1.3365344594052103e-12	-0.08540737557721953	0.096	0.148	3.834517364033548e-8	hETV2
TXNDC17	1.3565903126740064e-12	-0.11310982639189404	0.339	0.41	3.892057607061724e-8	hETV2
DBNL	1.4934494414818996e-12	-0.09314415280346738	0.162	0.224	4.28470644761157e-8	hETV2
CLMP	1.497654146272901e-12	-0.08286538701321444	0.093	0.145	4.296769745656953e-8	hETV2
C1QBP	1.63216741346808e-12	-0.1180748414695959	0.503	0.577	4.6826883092399217e-8	hETV2
NUDT16	1.6488161821304098e-12	-0.07126132338878997	0.082	0.131	4.730453626532146e-8	hETV2
TMEM97	1.6576841239557467e-12	0.14211347806531655	0.256	0.194	4.755895751629037e-8	hETV2
PHB	1.6897465955521259e-12	-0.12592829002133488	0.411	0.476	4.847882982639049e-8	hETV2
CXCR4	1.715446484020084e-12	-0.09501877393446137	0.063	0.107	4.921615962653621e-8	hETV2
CD83	1.776637100037612e-12	-0.06723666516011877	0.073	0.12	5.097171840007909e-8	hETV2
LIN7B	1.8410721471482726e-12	-0.10365849537464172	0.294	0.367	5.282035990168394e-8	hETV2
FAAP20	1.8465476903388297e-12	-0.11230416538514798	0.359	0.433	5.297745323582102e-8	hETV2
ZNF506	1.9174401695802767e-12	0.08291183473718783	0.178	0.122	5.501135846525814e-8	hETV2
ERI3	2.0407687615783977e-12	-0.1083180170313397	0.433	0.506	5.854965576968423e-8	hETV2
NDUFC1	2.1055781543487483e-12	-0.11934578234008253	0.458	0.532	6.040903724826559e-8	hETV2
GAA	2.127475225555267e-12	0.07472225871111804	0.152	0.1	6.103726422118062e-8	hETV2
CIAO2B	2.252716306270783e-12	-0.12814318482098064	0.651	0.697	6.463043082690877e-8	hETV2
DUOX1	2.2561143718719465e-12	0.1015421535848881	0.258	0.194	6.472792132900614e-8	hETV2
DCP1A	2.284879362292942e-12	0.11205018558482333	0.34	0.274	6.55531889041845e-8	hETV2
MORF4L1	2.291929805526399e-12	-0.0920340251181524	0.984	0.981	6.57554661205524e-8	hETV2
NSMCE3	2.302684474091832e-12	0.08485701549075583	0.234	0.171	6.606401756169465e-8	hETV2
DAAM1	2.3871932423873764e-12	0.1513951727320444	0.687	0.628	6.848857412409382e-8	hETV2
TM7SF2	2.4029283885362057e-12	-0.10566912851334348	0.289	0.362	6.894001546710374e-8	hETV2
PRPF40A	2.582123716156413e-12	0.11624081649024132	0.437	0.366	7.408112941652749e-8	hETV2
DCAF6	2.6160086708883706e-12	-0.0624485389286156	0.076	0.124	7.505328876778735e-8	hETV2
HLA-B	2.6906831291881324e-12	0.10588224327012202	0.267	0.201	7.719569897640752e-8	hETV2
CFDP1	2.77105934297511e-12	-0.12354411967498113	0.571	0.629	7.95016925499559e-8	hETV2
CHL1	2.908720794974912e-12	-0.10628728790247305	0.233	0.299	8.345119960783023e-8	hETV2
HLA-A	3.194584389811662e-12	-0.11090958567589965	0.237	0.307	9.165262614369659e-8	hETV2
TMEFF1	3.3145017987420343e-12	0.14451408223167683	0.737	0.705	9.509305660590896e-8	hETV2
IGFBPL1	3.651358389931782e-12	0.19308904112930714	0.581	0.524	1.0475747220714283e-7	hETV2
RPS25	3.792896553005912e-12	0.08741515538504663	0.996	0.994	1.0881820210573962e-7	hETV2
BTG2	4.064718309899083e-12	0.092122675050158	0.185	0.129	1.1661676831100469e-7	hETV2
ZNF675	4.165225512935949e-12	0.06223861247976027	0.1	0.058	1.1950031996613237e-7	hETV2
GET1	4.261121064630968e-12	-0.12776876103206614	0.636	0.688	1.2225156334426246e-7	hETV2
ING1	4.456515953037765e-12	0.07277741462819948	0.144	0.093	1.2785744269265348e-7	hETV2
MORN2	4.459160738562495e-12	-0.08429387889376896	0.157	0.218	1.2793332158935797e-7	hETV2
MRPL27	4.596586232875386e-12	-0.1060871979308331	0.287	0.355	1.3187605902119481e-7	hETV2
CDC42	4.893142465099701e-12	-0.12510381673130055	0.859	0.882	1.4038425732371042e-7	hETV2
ZNF431	4.897878752008628e-12	0.0634139004482368	0.117	0.072	1.4052014139512753e-7	hETV2
RPL23	4.922391024096617e-12	0.09433773456634764	0.978	0.963	1.4122339848133193e-7	hETV2
CNTN1	4.937839547154161e-12	-0.08114388957092886	0.106	0.159	1.4166661660785287e-7	hETV2
AKR1C2	5.0705739172373535e-12	0.10031567197218047	0.23	0.17	1.4547476568553968e-7	hETV2
FAM216A	5.3535449559009965e-12	-0.09346342634545002	0.199	0.264	1.535932047847996e-7	hETV2
CACNG7	5.592205742839004e-12	0.08060212388938368	0.194	0.137	1.6044038276205104e-7	hETV2
SLC25A33	5.645320379031898e-12	-0.09373051779509517	0.193	0.256	1.6196424167442516e-7	hETV2
RPL15	5.791639176907993e-12	0.06744104337763934	1	1	1.6616212798549032e-7	hETV2
FAAH	6.006015842435017e-12	-0.06883207215197126	0.071	0.116	1.7231259451946064e-7	hETV2
TSTA3	6.382573837351706e-12	-0.087117460301958	0.151	0.21	1.8311604339362043e-7	hETV2
MRPL41	6.422169627740536e-12	-0.12293393427639066	0.508	0.57	1.8425204661987598e-7	hETV2
NAP1L1	6.482693667791891e-12	0.11372842334190003	0.828	0.801	1.8598848132894933e-7	hETV2
E2F6	6.778242633112145e-12	0.06979330143914189	0.129	0.082	1.9446778114398744e-7	hETV2
ASB3	6.973770619676644e-12	0.0928064369039504	0.255	0.192	2.000774790785229e-7	hETV2
CFAP36	7.060787506417893e-12	-0.1101732954735467	0.286	0.353	2.0257399355912936e-7	hETV2
HAGH	7.47825420476069e-12	-0.11323586189935486	0.398	0.47	2.1455111313458418e-7	hETV2
CNTNAP2	7.4970204371546e-12	-0.11685008799910124	0.36	0.434	2.1508951634196546e-7	hETV2
COL6A2	7.752902441819038e-12	-0.09478093120770664	0.128	0.182	2.224307710557882e-7	hETV2
ZNF250	8.197332864420907e-12	0.07820861067632684	0.171	0.117	2.351814798802358e-7	hETV2
FDX2	8.198344219009045e-12	-0.09120361118135956	0.199	0.263	2.352104956433695e-7	hETV2
NIPSNAP3A	8.215709412253936e-12	-0.08224265992961302	0.112	0.164	2.3570870303756543e-7	hETV2
TMEM151A	8.530928818399881e-12	-0.07642493177933984	0.123	0.178	2.447523477998926e-7	hETV2
AGO1	8.589436599781967e-12	0.07076786629912367	0.12	0.075	2.464309360477446e-7	hETV2
MFHAS1	8.722644948832863e-12	0.07046051422624894	0.129	0.082	2.502526835820148e-7	hETV2
FBXL2	9.583138703296848e-12	-0.09088110861178142	0.16	0.219	2.749402493975866e-7	hETV2
ZNF580	9.618064077134203e-12	-0.10644862192304283	0.457	0.529	2.7594225837298027e-7	hETV2
ZNF286A	9.659401081439148e-12	0.10885964562561196	0.289	0.226	2.7712821702648914e-7	hETV2
OAZ1	9.706754399898478e-12	0.09304885850540812	0.989	0.979	2.7848678373308735e-7	hETV2
CBFA2T3	9.718139151300822e-12	0.06504874510578813	0.111	0.067	2.7881341225082057e-7	hETV2
SNX10	9.740453512262951e-12	-0.10070209960304999	0.247	0.316	2.7945361126682406e-7	hETV2
ITGB1BP1	9.7724953862205e-12	-0.11479655983068204	0.458	0.526	2.803728926306662e-7	hETV2
SPATC1L	1.0500416810102167e-11	-0.10005699768683285	0.2	0.262	3.0125695828183117e-7	hETV2
CD63	1.063639536292696e-11	-0.1747268183876236	0.679	0.721	3.051581829623745e-7	hETV2
HRK	1.0752463054906415e-11	-0.08027778400272483	0.06	0.101	3.0848816504526506e-7	hETV2
PHF5A	1.10315693901221e-11	0.09963210826511754	0.368	0.299	3.16495725802603e-7	hETV2
OSER1	1.1138608194152332e-11	0.10699666578513856	0.345	0.278	3.195666690902304e-7	hETV2
CYSTM1	1.1607313424160943e-11	-0.09159435552754852	0.134	0.189	3.3301382213917745e-7	hETV2
KANSL2	1.1990344872334097e-11	0.07880134066565403	0.179	0.125	3.4400299438726523e-7	hETV2
SLIRP	1.2387266458154289e-11	-0.11835188332264701	0.552	0.613	3.553906746844466e-7	hETV2
HMGN3	1.299296721273677e-11	-0.11454263436008094	0.522	0.602	3.727682293334179e-7	hETV2
ATP5ME	1.3302473931888487e-11	-0.11667566927053374	0.707	0.758	3.8164797710588065e-7	hETV2
SLC9A3R2	1.356845722355037e-11	-0.08086013840921497	0.125	0.179	3.892790377436601e-7	hETV2
OXA1L	1.4196510865092145e-11	0.10435356687370084	0.343	0.276	4.0729789671949365e-7	hETV2
PRRC2C	1.429938714518212e-11	0.11891523993299813	0.597	0.535	4.1024941719527504e-7	hETV2
SLC25A4	1.461010898138468e-11	-0.1178389612996188	0.574	0.64	4.191640266759264e-7	hETV2
ARL6IP6	1.4763816759273787e-11	0.0925534401238216	0.247	0.186	4.2357390282356494e-7	hETV2
POLR2B	1.522927154532007e-11	0.09679231137620481	0.349	0.281	4.3692780063523283e-7	hETV2
EIF3D	1.538181051368415e-11	0.11286434256284206	0.479	0.408	4.413041436375983e-7	hETV2
PHC2	1.5561856185058757e-11	0.09818962552444316	0.279	0.216	4.4646965394933575e-7	hETV2
NMRAL1	1.5706407531928597e-11	-0.05928237060936524	0.063	0.106	4.5061683209103147e-7	hETV2
TFAP2B	1.584931786811674e-11	0.03707172672264547	0.122	0.075	4.5471692963626925e-7	hETV2
NDUFB8	1.7575822478949676e-11	-0.11192752582365295	0.709	0.762	5.042503469210662e-7	hETV2
ZIC4	1.7588718115243766e-11	-0.08840575665293382	0.282	0.357	5.046203227263437e-7	hETV2
NDUFAF8	1.812825411232932e-11	-0.10047668364239493	0.284	0.353	5.200996104827282e-7	hETV2
REXO2	1.903393851048998e-11	-0.07261888912417977	0.11	0.162	5.460836958659576e-7	hETV2
TXNIP	1.9295061780333852e-11	0.12998686364337375	0.327	0.263	5.535753224777782e-7	hETV2
RBBP4	2.0001349563577763e-11	0.1318616465125133	0.533	0.478	5.738387189790461e-7	hETV2
XPC	2.110537349626933e-11	0.07698913836029778	0.147	0.098	6.055131656079671e-7	hETV2
DPYSL2	2.1470069146490348e-11	-0.16450891318360827	0.552	0.594	6.159762838128081e-7	hETV2
GTF2IRD1	2.2369505230782287e-11	0.07375584466969573	0.162	0.111	6.417811050711438e-7	hETV2
PSAP	2.2547867591332995e-11	0.09427974669030359	0.878	0.827	6.468983211953436e-7	hETV2
ANXA5	2.2568041300269496e-11	-0.10462082148780075	0.095	0.142	6.474771049047319e-7	hETV2
HIST1H2AC	2.3663045650530886e-11	0.08092210255188961	0.121	0.076	6.788927797137312e-7	hETV2
TRIB1	2.37623106993564e-11	0.06107126236512499	0.115	0.071	6.81740693964535e-7	hETV2
VASH2	2.4356083925285927e-11	0.08573097083030079	0.227	0.168	6.987760478164533e-7	hETV2
FKBP1B	2.5245072652977072e-11	-0.13298431429605406	0.392	0.454	7.242811344139122e-7	hETV2
RIT2	2.5361530178558494e-11	-0.06951580471925606	0.095	0.144	7.276223008228432e-7	hETV2
ROBO1	2.539925333648005e-11	-0.07687035888682553	0.109	0.159	7.287045782236127e-7	hETV2
ARIH1	2.7073837900838195e-11	0.0844800364154723	0.236	0.176	7.767484093750478e-7	hETV2
NRM	2.7276837385811376e-11	0.06850011921820054	0.13	0.084	7.825724645989284e-7	hETV2
TRIM44	2.7649002980622224e-11	0.10721720423903391	0.369	0.302	7.932498955140516e-7	hETV2
ZFAND3	2.7676309140801224e-11	0.09707936716067239	0.306	0.241	7.940333092495871e-7	hETV2
DDR1	2.8490087397186273e-11	0.1447743619046542	0.51	0.456	8.173806074252741e-7	hETV2
NUDT4	2.8824255545108328e-11	0.10808517079833369	0.327	0.263	8.26967891589158e-7	hETV2
MIIP	2.955676468245194e-11	-0.1042183349985395	0.228	0.289	8.479835787395462e-7	hETV2
ABHD14A	3.013945798706221e-11	-0.10815305722338353	0.365	0.431	8.647010496488149e-7	hETV2
IDH3G	3.0476010981905455e-11	-0.11425384258223004	0.421	0.485	8.743567550708675e-7	hETV2
MAB21L2	3.0928376440644634e-11	0.2026093508266994	0.265	0.204	8.873351200820945e-7	hETV2
CACNA1A	3.339700503358352e-11	-0.07332918041450531	0.085	0.131	9.581600744135111e-7	hETV2
CERK	3.4715042790043775e-11	0.0818714158459401	0.184	0.131	9.959745776463559e-7	hETV2
PCNP	3.840029848250058e-11	0.11583531558665683	0.575	0.522	1.1017045634629415e-6	hETV2
RCAN1	3.927772649424321e-11	-0.07718164441270706	0.121	0.173	1.1268779731198378e-6	hETV2
MOSPD1	3.946188878325972e-11	0.07151637969263644	0.163	0.112	1.1321615891917215e-6	hETV2
TEX264	4.078153552461788e-11	-0.08363221840315907	0.172	0.232	1.170022254201287e-6	hETV2
LDHB	4.240708706554908e-11	-0.10603138780521748	0.938	0.951	1.216659327910603e-6	hETV2
ZFAND5	4.2534904218371114e-11	0.11615828703147912	0.572	0.511	1.2203264020250674e-6	hETV2
FAT3	4.33543578038886e-11	-0.08213564119614805	0.091	0.138	1.243836525393564e-6	hETV2
ZSCAN9	4.373387015728741e-11	0.08180146422122891	0.239	0.179	1.2547247348125758e-6	hETV2
CYTH1	4.454607820381193e-11	0.07178629481992649	0.133	0.087	1.2780269836673642e-6	hETV2
EPHB6	4.487767041095758e-11	-0.09216554988003928	0.101	0.148	1.287540364090373e-6	hETV2
EGR1	4.6857191368835597e-11	-0.12832644639127727	0.178	0.237	1.3443328203718932e-6	hETV2
CNIH2	4.837328424792857e-11	-0.14537364496319938	0.447	0.502	1.3878295250730707e-6	hETV2
GLRX	4.8757119266053286e-11	0.09885162200951847	0.302	0.238	1.3988417517430688e-6	hETV2
VPS29	4.963782790731321e-11	-0.11233287187532504	0.444	0.507	1.424109282660816e-6	hETV2
FBXL15	4.9906616634687015e-11	-0.09988938643748208	0.302	0.368	1.4318208312491705e-6	hETV2
ABLIM1	5.020748315503555e-11	-0.06409874248162799	0.069	0.112	1.44045269171797e-6	hETV2
AC011043.1	5.027687052697839e-11	0.0595553101173011	0.102	0.061	1.44244341541901e-6	hETV2
PIGP	5.127091685139952e-11	-0.08517875171368161	0.173	0.232	1.4709626044666521e-6	hETV2
FAM241B	5.196063245633829e-11	-0.10945484752284163	0.408	0.471	1.4907505451723456e-6	hETV2
RASGEF1B	5.252053792302127e-11	-0.08901942179422895	0.084	0.129	1.5068142330114802e-6	hETV2
GNAI3	5.28253782026253e-11	0.11950025072418868	0.46	0.398	1.5155601006333198e-6	hETV2
EZH2	5.538785592970497e-11	0.07887065628777509	0.158	0.109	1.5890775866232356e-6	hETV2
AL162231.1	5.606686625584522e-11	-0.09920348001014379	0.278	0.343	1.6085583928801994e-6	hETV2
C8orf82	5.7138682656040056e-11	-0.0810506806108173	0.128	0.18	1.6393088054017892e-6	hETV2
RAB7A	5.7850565977758997e-11	-0.11101645018247641	0.657	0.711	1.6597327379019057e-6	hETV2
XAB2	5.959605782478623e-11	0.08148989846253091	0.24	0.18	1.709810898993117e-6	hETV2
ECH1	6.042404945346386e-11	-0.11333288005209752	0.447	0.514	1.7335659788198782e-6	hETV2
CIB2	6.091615346277692e-11	-0.07461560535871145	0.104	0.153	1.74768444284707e-6	hETV2
MRPL12	6.192061605298553e-11	-0.10052677500295426	0.298	0.364	1.7765024745601549e-6	hETV2
RPL37A	6.704249850741644e-11	0.07037937117376192	0.999	1	1.9234492821777777e-6	hETV2
CALB2	6.77919575282688e-11	-0.16407922526438723	0.141	0.197	1.944951261486032e-6	hETV2
SLC7A5	6.786923388792925e-11	0.13141693077082134	0.294	0.238	1.94716832024469e-6	hETV2
XRN2	7.17422471984938e-11	0.11896660956509697	0.412	0.353	2.0582850721247873e-6	hETV2
ST7	7.265306894883891e-11	0.09556021498804429	0.26	0.201	2.0844165481421887e-6	hETV2
KCNJ6	7.298034306659707e-11	-0.08305580349382385	0.13	0.183	2.09380604258067e-6	hETV2
TCAIM	7.425881357872808e-11	0.06538864051944981	0.159	0.109	2.1304853615737085e-6	hETV2
EMG1	7.844004115835735e-11	-0.06170431266232054	0.086	0.131	2.2504447808332724e-6	hETV2
MYDGF	7.969942450813251e-11	-0.11535455314078613	0.376	0.437	2.2865764891383218e-6	hETV2
DRAM2	8.065943708371467e-11	0.07152970837740374	0.168	0.117	2.3141192499317738e-6	hETV2
SMAP1	8.17143982958763e-11	-0.11934655902201163	0.411	0.47	2.3443860871086913e-6	hETV2
CCDC144NL-AS1	8.295577312530387e-11	0.08617255896216663	0.234	0.175	2.380001130964968e-6	hETV2
ROBO3	8.518323777283786e-11	0.21818941844823567	0.181	0.134	2.443907091702718e-6	hETV2
RAB5C	8.54461802363479e-11	-0.11249280218357427	0.583	0.642	2.4514509109808216e-6	hETV2
RPL21	8.673907613426938e-11	0.0747792826973086	1	1	2.4885440942921883e-6	hETV2
HMBOX1	8.703760194389835e-11	0.08876300982058755	0.274	0.213	2.497108799770444e-6	hETV2
PRMT2	8.736106385966686e-11	-0.1133811397885699	0.529	0.585	2.5063889221338423e-6	hETV2
LRRN3	8.90548873874938e-11	-0.12611015683993498	0.329	0.394	2.554984719147197e-6	hETV2
PSMC6	8.97916653646384e-11	0.1103052978030361	0.475	0.411	2.5761228793114755e-6	hETV2
FAM162A	9.190732697149986e-11	-0.12551217546643512	0.161	0.215	2.6368212108123312e-6	hETV2
TPD52	9.497080105438155e-11	-0.09430782644231944	0.124	0.174	2.724712282250207e-6	hETV2
RBMX	9.586165848546268e-11	0.13508161240704952	0.699	0.663	2.750270981947924e-6	hETV2
TET1	1.0229800663367975e-10	0.0628250298145335	0.12	0.077	2.934929810320272e-6	hETV2
RUNDC3B	1.0239615310885344e-10	-0.09760806697365831	0.263	0.328	2.9377456326930053e-6	hETV2
AC007325.4	1.0486572908102273e-10	-0.07603313205248668	0.129	0.182	3.0085977673345424e-6	hETV2
RSU1	1.0505573771507797e-10	-0.09878111668154843	0.19	0.247	3.0140491150455867e-6	hETV2
G6PC3	1.06060496252144e-10	-0.09181275172848063	0.254	0.32	3.0428756374740112e-6	hETV2
KPNA2	1.0651860786138548e-10	0.12602084713187223	0.416	0.356	3.0560188595431492e-6	hETV2
DCTPP1	1.0997057747730959e-10	-0.10077362161847458	0.297	0.362	3.155055867824012e-6	hETV2
KLHL28	1.128414731743518e-10	0.08417688666411421	0.207	0.152	3.237421865372153e-6	hETV2
SEPTIN4	1.180586245390637e-10	-0.08764917050064208	0.129	0.18	3.3871019380257373e-6	hETV2
HSPA9	1.248627636403422e-10	0.13515638933383933	0.524	0.474	3.5823126888414174e-6	hETV2
ARID3A	1.2740698271414998e-10	0.07375584466969581	0.152	0.105	3.6553063340689627e-6	hETV2
COPS9	1.2924406559471626e-10	-0.12172336058753208	0.647	0.69	3.7080122419124096e-6	hETV2
CNN2	1.31373039992548e-10	0.1097111446731921	0.365	0.302	3.7690925173862025e-6	hETV2
DDT	1.3286542913201218e-10	-0.0976384949373828	0.323	0.389	3.8119091617974294e-6	hETV2
PFDN2	1.347049572393868e-10	-0.11112861724395073	0.765	0.795	3.864685223198007e-6	hETV2
RPL11	1.368955043796149e-10	0.06690601099890436	1	0.999	3.927532020651151e-6	hETV2
ZNF433-AS1	1.4360608455004639e-10	0.0652074898822034	0.132	0.087	4.120058565740831e-6	hETV2
GPR137	1.4451166862877204e-10	-0.09416569159730842	0.224	0.284	4.14603977295947e-6	hETV2
NMD3	1.4462975303610881e-10	0.0869116747279188	0.207	0.153	4.1494276146059615e-6	hETV2
PTOV1	1.4656726012003702e-10	-0.11187331149698299	0.78	0.824	4.205014692843862e-6	hETV2
PGP	1.4976180563787576e-10	-0.09077819088035383	0.255	0.318	4.296666203750656e-6	hETV2
UBXN1	1.5000811142506636e-10	0.1185917130532329	0.66	0.615	4.303732716785154e-6	hETV2
MSI2	1.525477286116218e-10	0.09375787884071568	0.255	0.195	4.37659433386743e-6	hETV2
PDE9A	1.5609758398819345e-10	0.06112678186491449	0.118	0.076	4.4784396846212704e-6	hETV2
BCL7A	1.570305350534126e-10	0.1025667555668045	0.412	0.347	4.505206050682408e-6	hETV2
AP2B1	1.57433604009316e-10	-0.11588605065290669	0.335	0.394	4.516770099027276e-6	hETV2
CPLX1	1.5969229443104742e-10	0.07626925129998405	0.177	0.126	4.5815719272267505e-6	hETV2
REPIN1	1.6931920052761048e-10	0.09672134447137021	0.318	0.256	4.857767863137144e-6	hETV2
SLITRK4	1.7006808446970515e-10	0.09277527652429343	0.183	0.132	4.879253343435841e-6	hETV2
GABBR2	1.7431085908508186e-10	-0.0758155366303683	0.124	0.176	5.000978547150998e-6	hETV2
MPP1	1.7482756541088275e-10	-0.05754998793790744	0.064	0.104	5.015802851638226e-6	hETV2
ARL8A	1.9408783531572543e-10	-0.1089613583430894	0.362	0.425	5.568379995208163e-6	hETV2
ATP6V1F	1.9578849861532175e-10	-0.10795817651513584	0.818	0.84	5.617172025273581e-6	hETV2
KLHDC9	2.0351586812304767e-10	-0.08437469275511317	0.169	0.225	5.838870256450238e-6	hETV2
PRKCSH	2.0682100811858397e-10	0.1048142981759752	0.417	0.355	5.933694722922174e-6	hETV2
GRK4	2.0890065632205255e-10	0.08101470295618929	0.217	0.162	5.993359829879688e-6	hETV2
CDKN2D	2.0916588308559434e-10	-0.17838720058698376	0.66	0.677	6.0009691857257016e-6	hETV2
CCDC90B	2.103939187912946e-10	-0.1188161416292074	0.593	0.641	6.036201530122242e-6	hETV2
ATP6AP2	2.1219204807402986e-10	-0.12419842804572556	0.754	0.789	6.087789859243917e-6	hETV2
CD81	2.1261147738425336e-10	0.08962594403795987	0.248	0.191	6.099823286154229e-6	hETV2
P4HTM	2.1286192016046004e-10	-0.08263798973474584	0.272	0.338	6.107008489403598e-6	hETV2
ZMYM2	2.1523055300606666e-10	0.08899217980116714	0.271	0.212	6.174964565744053e-6	hETV2
CLPP	2.196132563708364e-10	-0.10730244911948383	0.45	0.51	6.3007043252792956e-6	hETV2
EIF4B	2.1975785098207534e-10	0.09207312029428183	0.476	0.406	6.304852744675742e-6	hETV2
SAP30	2.2397027352918086e-10	0.06760913601580834	0.146	0.1	6.4257071475521985e-6	hETV2
TPM3	2.2418006611237868e-10	-0.1348219428094981	0.468	0.518	6.431726096764144e-6	hETV2
EDF1	2.2503705271504874e-10	-0.10107926820554236	0.853	0.885	6.456313042394749e-6	hETV2
RAB15	2.33364575339934e-10	-0.06579550772909787	0.067	0.107	6.695229666502706e-6	hETV2
TRIR	2.471000309134758e-10	-0.10658147986968669	0.79	0.825	7.089299886907621e-6	hETV2
CD47	2.492378321042411e-10	-0.082379312380639	0.177	0.235	7.150633403070677e-6	hETV2
TRIM28	2.54385033499702e-10	0.11016579701454676	0.508	0.447	7.29830661110645e-6	hETV2
TSHZ1	2.6751730096767397e-10	0.06096770132688713	0.102	0.063	7.675071364762566e-6	hETV2
PPM1D	2.6912287771879066e-10	0.06387884323730357	0.129	0.085	7.721135361752104e-6	hETV2
PITPNB	2.6967392802148085e-10	0.08234245928050499	0.244	0.186	7.736944994936285e-6	hETV2
DPF2	2.949436168502057e-10	0.09272760096574767	0.272	0.214	8.461932367432401e-6	hETV2
JAKMIP1	2.975724707749151e-10	-0.0681705607042851	0.126	0.177	8.537354186532313e-6	hETV2
DDIT4	3.0713862121849364e-10	0.147068768588565	0.464	0.406	8.811807042758582e-6	hETV2
FRRS1L	3.072842236855357e-10	-0.08496146477498606	0.169	0.224	8.81598437753802e-6	hETV2
NINL	3.128851145874537e-10	0.06316478051653485	0.123	0.081	8.976673937514046e-6	hETV2
INSM1	3.1547979112633283e-10	0.07250675797618011	0.166	0.117	9.051115207414489e-6	hETV2
MCRIP2	3.189796851453996e-10	-0.07449384063589345	0.141	0.193	9.151527166821515e-6	hETV2
BRD2	3.2698092522731484e-10	0.11209085095061178	0.483	0.423	9.381082744771662e-6	hETV2
POLDIP3	3.3159779580616896e-10	0.08916452203935593	0.28	0.22	9.513540761678988e-6	hETV2
YWHAB	3.4378113414113497e-10	-0.11682676681580761	0.829	0.842	9.863080738509162e-6	hETV2
BRINP1	3.4384274565843866e-10	-0.1099732841593079	0.151	0.203	9.864848372940606e-6	hETV2
ZNF3	3.734557580349461e-10	0.08893917487899111	0.255	0.198	1.0714445698022605e-5	hETV2
ZKSCAN1	3.896478134476072e-10	0.09510996651607534	0.357	0.294	1.1178995767811852e-5	hETV2
GFRA2	4.0135269685974947e-10	0.05979738707977644	0.111	0.07	1.1514808872906213e-5	hETV2
PIAS4	4.1052969383430933e-10	0.082948919791998	0.205	0.153	1.1778096916106335e-5	hETV2
DPCD	4.1183806276279326e-10	-0.08235518034984793	0.161	0.215	1.1815634020664538e-5	hETV2
NFKBIA	4.239991890629272e-10	0.10134695220947604	0.307	0.248	1.216453673421538e-5	hETV2
LEAP2	4.2582240940068083e-10	0.057970557953978125	0.131	0.087	1.2216844925705533e-5	hETV2
NFASC	4.328022844809061e-10	0.09183567451495028	0.287	0.229	1.2417097541757196e-5	hETV2
DEAF1	4.336278170461232e-10	-0.09532563239374614	0.42	0.49	1.2440782071053274e-5	hETV2
SLC39A6	4.4893706903093297e-10	0.1072954894462651	0.509	0.448	1.2880004510497467e-5	hETV2
SMIM29	4.798735577386e-10	-0.10896038400537	0.346	0.409	1.3767572371520435e-5	hETV2
HOXC9	4.799295541791528e-10	0.021680685318200416	0.139	0.092	1.3769178909399893e-5	hETV2
CAMK1	4.909827856148697e-10	-0.07113733132638131	0.091	0.135	1.4086296119290611e-5	hETV2
RPL22	4.977641064546091e-10	0.09340632940134741	0.981	0.971	1.4280852214182736e-5	hETV2
LCOR	5.701517416469283e-10	0.08423974657276295	0.255	0.198	1.6357653467850374e-5	hETV2
ANKRD10	5.82114273587125e-10	0.08307485997656266	0.257	0.199	1.670085850921462e-5	hETV2
WDR77	5.864310756415513e-10	-0.05770130301331687	0.075	0.116	1.6824707560156106e-5	hETV2
HSD17B10	5.870808580877058e-10	-0.09010803714198179	0.218	0.276	1.6843349818536278e-5	hETV2
C4orf3	5.892187139112595e-10	-0.11960920087021987	0.421	0.482	1.6904684902114037e-5	hETV2
EEF1D	6.071472174953873e-10	0.09322696018252641	0.708	0.664	1.7419053669942663e-5	hETV2
ATP5MC1	6.415852041118624e-10	-0.11205317806269877	0.555	0.609	1.8407079505969332e-5	hETV2
RMST	6.659964769870626e-10	0.09054976172214485	0.26	0.204	1.9107438924758825e-5	hETV2
SRSF11	6.898876756852905e-10	0.11320538998225305	0.555	0.501	1.9792877415410984e-5	hETV2
NGDN	7.067126704842588e-10	0.08544666529352152	0.308	0.247	2.0275586516193385e-5	hETV2
IAH1	7.076079424391197e-10	-0.07413956370581865	0.153	0.206	2.0301271868578344e-5	hETV2
TRAF4	7.088743662975398e-10	0.13539578437172228	0.468	0.416	2.0337605569076416e-5	hETV2
MEA1	7.157965964073854e-10	-0.10121074803154706	0.352	0.413	2.0536204350927887e-5	hETV2
AATK	7.334361209458531e-10	0.07375584466969573	0.154	0.108	2.1042282309936526e-5	hETV2
ATP5PO	7.420878024836456e-10	-0.10187720826520308	0.852	0.885	2.129049905325579e-5	hETV2
ZNF426	7.504606814435021e-10	0.06430833293930599	0.139	0.095	2.1530716950614073e-5	hETV2
NRXN2	7.708229607797184e-10	-0.10058284764397751	0.337	0.401	2.2114910744770122e-5	hETV2
NRP2	8.003550451180793e-10	0.07436151010297806	0.189	0.137	2.2962186244437693e-5	hETV2
PLK2	8.120101345750783e-10	-0.11658294574864914	0.395	0.46	2.3296570760958995e-5	hETV2
NECTIN2	8.193694034052231e-10	0.08948167456689066	0.324	0.263	2.3507708183695853e-5	hETV2
SRP68	8.710259036052837e-10	0.07764410980585401	0.234	0.179	2.498973317443559e-5	hETV2
ZDHHC16	8.730772508687169e-10	-0.06764543591973887	0.103	0.148	2.5048586327423487e-5	hETV2
PCSK2	8.736492492359381e-10	-0.11035830771182231	0.184	0.239	2.5064996960579063e-5	hETV2
FAM221A	8.736850032208331e-10	0.06288244927968019	0.128	0.086	2.5066022742405703e-5	hETV2
PKN1	8.836655678132051e-10	-0.09314852217212743	0.288	0.35	2.5352365140560854e-5	hETV2
NT5C	8.845023225569431e-10	-0.08042575990331524	0.171	0.225	2.5376371634158698e-5	hETV2
GNB2	9.16622052127574e-10	-0.11090629620850945	0.68	0.727	2.6297886675540098e-5	hETV2
CFAP298	1.018640217404002e-9	-0.13472382992461207	0.31	0.372	2.922478783732082e-5	hETV2
PRAF2	1.0283557221385821e-9	-0.11819233524406692	0.457	0.513	2.950352566815592e-5	hETV2
CHD2	1.0743553801925268e-9	0.09644649252757864	0.334	0.273	3.082325585772359e-5	hETV2
LSM4	1.0824995595088206e-9	-0.11677214777178246	0.576	0.627	3.105691236230806e-5	hETV2
HOXA7	1.0891249804371097e-9	0.03878942837311772	0.12	0.077	3.124699568874068e-5	hETV2
RNF41	1.1269988869520057e-9	0.07848890625631577	0.245	0.189	3.233359806665304e-5	hETV2
PSMB10	1.1343578873119332e-9	-0.07960288378126046	0.171	0.226	3.254472778697936e-5	hETV2
CLIC4	1.1573578880650915e-9	0.09188147696246374	0.266	0.211	3.320459780858747e-5	hETV2
ZNF146	1.2073363534809278e-9	0.08044105577380462	0.261	0.204	3.463847998136782e-5	hETV2
CIR1	1.2177185234288244e-9	0.0955171449256153	0.367	0.306	3.493634443717297e-5	hETV2
TAF1D	1.2270016592935745e-9	0.10291811402765666	0.349	0.291	3.5202677605132655e-5	hETV2
ARL4D	1.248846431431823e-9	0.13257061876728782	0.274	0.219	3.582940411777901e-5	hETV2
GDI2	1.2670281279626803e-9	0.12328359666705846	0.756	0.738	3.6351036991249295e-5	hETV2
PSMB5	1.2796583931503976e-9	-0.10391255325699977	0.692	0.737	3.671339929948491e-5	hETV2
YPEL4	1.3039396653736652e-9	0.058241070524504904	0.122	0.081	3.7410028999570455e-5	hETV2
DOLPP1	1.3088119014204763e-9	0.0640188333044095	0.146	0.101	3.754981345175346e-5	hETV2
MDP1	1.3222044817678262e-9	-0.07339583862593804	0.125	0.173	3.793404658191893e-5	hETV2
MCUR1	1.3800515731463243e-9	-0.0651630751613663	0.125	0.174	3.959367963356804e-5	hETV2
CDK17	1.400929421195136e-9	0.06340694548328385	0.149	0.104	4.019266509408845e-5	hETV2
F2R	1.4633709914341465e-9	0.07904906518887295	0.244	0.188	4.198411374424566e-5	hETV2
CCT4	1.490835957588359e-9	0.11028976424420289	0.722	0.69	4.2772083623210024e-5	hETV2
RPL10A	1.4924480050800323e-9	0.04543043869605379	0.995	0.985	4.2818333265746125e-5	hETV2
SFXN1	1.5656809431337586e-9	0.08098741390077163	0.263	0.207	4.4919386258507534e-5	hETV2
PTPN5	1.5775868321050269e-9	-0.08045013380344634	0.146	0.196	4.526096621309322e-5	hETV2
C15orf61	1.590587958043041e-9	0.08784858209039745	0.223	0.171	4.563396851625485e-5	hETV2
RPL7A	1.6243886354795303e-9	0.043554130910447686	0.997	0.996	4.660370995190772e-5	hETV2
PCDHB5	1.6924582357340546e-9	0.06816520027081927	0.187	0.137	4.8556626783210024e-5	hETV2
MAP7D2	1.7093871893972028e-9	-0.057291376222656384	0.071	0.11	4.904231846380575e-5	hETV2
BAG1	1.7146665845939338e-9	-0.09135584920721901	0.301	0.362	4.919378431199996e-5	hETV2
ARC	1.7173142490078358e-9	0.06370669803564868	0.121	0.08	4.926974580403481e-5	hETV2
PSMB7	1.8352648137105633e-9	-0.10390359763771229	0.681	0.727	5.265374750535606e-5	hETV2
CPLX2	1.8397097146100198e-9	0.05791277491701506	0.12	0.08	5.2781271712161466e-5	hETV2
ZNF574	1.9027115237499113e-9	0.07884261042795898	0.231	0.178	5.4588793616384957e-5	hETV2
PPP4C	1.9430788221036402e-9	-0.0953233202153484	0.521	0.581	5.574693140615344e-5	hETV2
TSPAN6	1.969118439852749e-9	0.0635623288007138	0.161	0.114	5.649400803937537e-5	hETV2
CPXM1	1.9761807000870962e-9	0.05215074613269567	0.114	0.074	5.669662428549879e-5	hETV2
SYNC	1.988607656326111e-9	0.08021775071838408	0.198	0.148	5.705315365999612e-5	hETV2
UBALD2	1.9967980825986823e-9	0.08994411906065597	0.3	0.243	5.728813698975619e-5	hETV2
B9D1	2.059269793009061e-9	-0.06208495533238226	0.087	0.129	5.908045036142996e-5	hETV2
RNASEH2B	2.0864775522770864e-9	-0.0634989063864487	0.093	0.136	5.986104097482961e-5	hETV2
UQCC2	2.1242310073377506e-9	-0.11289990601885025	0.446	0.502	6.0944187600520064e-5	hETV2
BCAT1	2.2109817701734358e-9	0.07527976478697926	0.197	0.147	6.343306698627587e-5	hETV2
MAT2B	2.2860274595628475e-9	0.062437920590620366	0.114	0.075	6.55861278148581e-5	hETV2
EIF3H	2.288394740627912e-9	0.1046458778931123	0.804	0.771	6.56540451086148e-5	hETV2
ARPC3	2.2894290896864794e-9	-0.11126957867729703	0.661	0.707	6.56837205831051e-5	hETV2
EIF3M	2.306262902515809e-9	0.09924246995726815	0.537	0.477	6.616668267317856e-5	hETV2
TCN2	2.3225770557776042e-9	-0.0589688096948863	0.078	0.118	6.663473573025947e-5	hETV2
B4GALT2	2.334798793710458e-9	-0.0773987115676617	0.206	0.263	6.698537739155304e-5	hETV2
SERTAD3	2.3759896900131694e-9	0.0655297131289533	0.123	0.083	6.816714420647783e-5	hETV2
PPP1R10	2.4142836689467014e-9	0.08898866513931802	0.336	0.276	6.926579846208086e-5	hETV2
ZNF791	2.4315278569139336e-9	0.08309737369711079	0.28	0.223	6.976053421486075e-5	hETV2
TRIM2	2.4541408762141703e-9	-0.09725610512694027	0.356	0.419	7.040930173858454e-5	hETV2
PMVK	2.5501555722911643e-9	-0.09236972025417306	0.289	0.348	7.31639633690335e-5	hETV2
NDUFA3	2.6351613701897783e-9	-0.10669139441082998	0.587	0.642	7.560277971074474e-5	hETV2
TALDO1	2.6356836119842635e-9	-0.10315693088494349	0.476	0.535	7.561776282782852e-5	hETV2
NAB2	2.6415676600803957e-9	0.0719350261180852	0.212	0.16	7.578657616770656e-5	hETV2
PRKAR2B	2.6809181102483977e-9	-0.12143923214830021	0.31	0.364	7.691554058302654e-5	hETV2
MIEN1	2.6951996989865105e-9	-0.09276461183682605	0.438	0.501	7.732527936392298e-5	hETV2
ING4	2.7845496644256256e-9	0.08173758033116996	0.416	0.35	7.988872987237119e-5	hETV2
NEIL1	2.8306004372932707e-9	-0.05297824934457501	0.065	0.102	8.120992654594393e-5	hETV2
THRA	2.8598045142978456e-9	-0.0908589648031799	0.437	0.505	8.20477915152052e-5	hETV2
PPP1CC	3.0393978866103875e-9	0.11292245888806596	0.494	0.445	8.720032536685202e-5	hETV2
PIN1	3.1061779062857946e-9	-0.10791656302074537	0.562	0.609	8.911624413133944e-5	hETV2
FAM133B	3.1228767295572933e-9	0.10108922245945923	0.358	0.3	8.959533337099875e-5	hETV2
LMNB1	3.1807350807013622e-9	0.07375584466969579	0.174	0.128	9.125528946532208e-5	hETV2
CHMP2B	3.1868059912460163e-9	-0.0662012651005543	0.227	0.288	9.14294638888482e-5	hETV2
PTTG1	3.1970962811236004e-9	-0.11407935463038357	0.114	0.159	9.17246923054361e-5	hETV2
MGAT4C	3.20061979216315e-9	-0.06576033008367069	0.107	0.152	9.182578183716076e-5	hETV2
VEGFB	3.201382146242398e-9	-0.05602708393379094	0.072	0.11	9.184765377569439e-5	hETV2
PRELID1	3.243611099269745e-9	-0.10179824022270545	0.532	0.587	9.3059202438049e-5	hETV2
C15orf41	3.2635508027841466e-9	0.05079641180169184	0.134	0.092	9.363127253187716e-5	hETV2
ZNF420	3.343131677416092e-9	0.06202268482024215	0.171	0.123	9.591444782506768e-5	hETV2
HMGN1	3.3560010202311734e-9	0.08526382747512207	0.883	0.87	9.628366927043237e-5	hETV2
DCXR	3.4084479803160887e-9	-0.10020666302044973	0.324	0.383	9.778837255526858e-5	hETV2
HMGB1	3.446731716817198e-9	-0.10210312931684262	0.975	0.983	9.888673295548541e-5	hETV2
NCKAP5L	3.447390954471675e-9	0.06061346236314735	0.132	0.09	9.890564648379235e-5	hETV2
KLHDC8B	3.649707581420752e-9	0.07851460118083148	0.162	0.117	1.0471011051096138e-4	hETV2
ARID1B	3.663330955467005e-9	0.07871807833173361	0.255	0.2	1.0510096511234838e-4	hETV2
TSPAN18	3.7167847469390028e-9	0.06021536723655946	0.141	0.098	1.0663455438967999e-4	hETV2
GSS	3.787602443036772e-9	-0.0628064378462429	0.12	0.167	1.0866631409072498e-4	hETV2
MPG	3.811961774901365e-9	-0.09178518062356428	0.27	0.328	1.0936518332192015e-4	hETV2
CFAP97	3.82947617217427e-9	-0.0765916864688074	0.166	0.217	1.0986767137967981e-4	hETV2
LETMD1	3.890344645181415e-9	0.0852667704233862	0.312	0.254	1.116139878702548e-4	hETV2
SPATA20	3.922874757223114e-9	-0.06022778746510793	0.076	0.115	1.1254727678473115e-4	hETV2
CBR4	3.959051594364293e-9	0.08290085970296257	0.242	0.189	1.1358519024231156e-4	hETV2
C11orf49	3.9904570982472595e-9	-0.09693740592059069	0.302	0.36	1.1448621414871387e-4	hETV2
SMARCA5	4.009776542154707e-9	0.09255787825006545	0.313	0.256	1.1504048899441855e-4	hETV2
MXI1	4.181292208349864e-9	0.09277469879563921	0.322	0.264	1.199612734575576e-4	hETV2
PAX6	4.4298859698034515e-9	-0.022925420476566538	0.092	0.136	1.2709342847366104e-4	hETV2
PNN	4.460451277367318e-9	0.09218489439586375	0.461	0.4	1.2797034714766837e-4	hETV2
QPRT	4.491867691990115e-9	0.05783892416181524	0.148	0.104	1.288716840831964e-4	hETV2
RHEB	4.524624199925805e-9	-0.12043875229357592	0.683	0.717	1.2981146829587137e-4	hETV2
AC245407.2	4.62682625707036e-9	0.06930111449320128	0.16	0.116	1.3274364531534863e-4	hETV2
SLC27A5	4.64553518362254e-9	-0.0673529163772009	0.127	0.175	1.3328040441813068e-4	hETV2
SYN1	4.657585374821729e-9	-0.09033106253777629	0.293	0.352	1.3362612440363542e-4	hETV2
FMNL1	4.694869156503119e-9	-0.05569803208936015	0.067	0.104	1.3469579610007448e-4	hETV2
TMEM259	4.73870590452404e-9	0.07699119278148236	0.335	0.274	1.3595347240079472e-4	hETV2
ZNF268	4.8159120695867675e-9	0.06233302140957794	0.139	0.097	1.3816851727644437e-4	hETV2
TAPBP	4.818423279206643e-9	-0.06101800643970351	0.075	0.113	1.3824056388043858e-4	hETV2
FRMD3	4.821118332320579e-9	-0.05367792377393811	0.065	0.101	1.3831788495427742e-4	hETV2
CDK5R2	4.83171183829751e-9	-0.09381171004062677	0.276	0.335	1.3862181264075556e-4	hETV2
SPATS2	5.0514890858734075e-09	0.0938539078222913	0.405	0.346	1.4492722187370806e-4	hETV2
AC004556.3	5.150043487976734e-9	-0.05800957356236425	0.093	0.135	1.477547476700525e-4	hETV2
ATP1B3	5.161145694683262e-9	-0.09873079584371114	0.553	0.611	1.480732699804628e-4	hETV2
DNAJB5	5.226964320403838e-9	0.08093493495167786	0.227	0.176	1.499616063523861e-4	hETV2
CYP51A1	5.2678108735697966e-9	-0.08162269335455563	0.2	0.254	1.5113349396271745e-4	hETV2
CLTA	5.292186703303395e-9	-0.10272474434992551	0.732	0.77	1.518328365177744e-4	hETV2
GSKIP	5.456688438303419e-9	0.0799622075653254	0.295	0.238	1.565523912949251e-4	hETV2
NFIA	5.639505851130441e-9	-0.1971144005782023	0.147	0.191	1.6179742286893234e-4	hETV2
PCGF2	5.671601973093274e-9	0.09383100201147576	0.424	0.364	1.6271826060804603e-4	hETV2
SKA2	5.7157460782595485e-9	0.09896287408676352	0.406	0.349	1.6398475498526644e-4	hETV2
MYO6	5.786903571036843e-9	0.07344245376135178	0.175	0.129	1.6602626345304703e-4	hETV2
ROCK1	5.836019869309211e-9	0.08092898581567293	0.231	0.18	1.6743541005048127e-4	hETV2
CHERP	5.845083594912397e-9	0.06719741885874611	0.186	0.138	1.6769544833803669e-4	hETV2
ABI2	6.000181480721438e-9	0.09887065115650828	0.482	0.422	1.7214520668189806e-4	hETV2
FAM53C	6.014140063507486e-9	0.07689431034917743	0.276	0.221	1.7254567842202976e-4	hETV2
LBR	6.0646621982439194e-9	0.07128653291429268	0.194	0.146	1.7399515846761805e-4	hETV2
INTS6	6.0717598963106745e-9	0.07344865952196036	0.196	0.147	1.7419879142515325e-4	hETV2
GLO1	6.431205844235616e-9	-0.09364978606230362	0.327	0.386	1.8451129567111983e-4	hETV2
WDR18	6.462385571432173e-9	-0.089249742832826	0.271	0.328	1.8540584204438903e-4	hETV2
ARG2	6.46597660327421e-9	-0.1071236136622245	0.297	0.353	1.855088687479371e-4	hETV2
GSTO1	6.5284433365256295e-9	-0.06922140079470915	0.098	0.139	1.8730103932492032e-4	hETV2
CTXN1	6.6949279364264855e-9	-0.10520084084709647	0.317	0.371	1.9207748249607586e-4	hETV2
TACC1	6.7029601362149055e-9	0.059626159522530864	0.127	0.087	1.9230792630800563e-4	hETV2
IDS	6.755252588894141e-9	-0.09497847817509636	0.277	0.332	1.9380819677537292e-4	hETV2
ZNF664	6.823193308094758e-9	0.06869041908976575	0.168	0.122	1.957574160092386e-4	hETV2
SLC38A2	7.003276950881301e-9	0.07885742371320392	0.226	0.175	2.0092401572078454e-4	hETV2
FLOT1	7.303467427437882e-9	-0.09910084641773831	0.393	0.451	2.0953648049319284e-4	hETV2
DOC2A	7.365029262719743e-9	-0.05133937531183694	0.073	0.111	2.1130268954742943e-4	hETV2
NDUFA12	7.478591864780283e-9	-0.10336662375911487	0.618	0.661	2.1456080060054634e-4	hETV2
FBXL20	7.528255805940573e-9	0.06202125185176133	0.139	0.097	2.1598565907243503e-4	hETV2
RAB3D	7.532998123360836e-9	0.05326792091336996	0.107	0.07	2.161217161592224e-4	hETV2
PTGES2	7.539101582868122e-9	-0.08363730189903745	0.205	0.257	2.162968244124864e-4	hETV2
DAP	7.877654602272742e-9	-0.06707624525228997	0.135	0.182	2.2600991053920496e-4	hETV2
MEX3C	7.930410045269417e-9	0.050801859576049865	0.101	0.065	2.2752346419877958e-4	hETV2
NAA10	8.066222184764258e-9	-0.0920322195202603	0.416	0.474	2.3141991448088657e-4	hETV2
DYNLT1	8.091282883992247e-9	-0.09971033236117499	0.82	0.852	2.3213890594173757e-4	hETV2
ELF2	8.343512005677187e-9	0.062381908873267305	0.144	0.102	2.393753594428785e-4	hETV2
TSR3	8.344367806815192e-9	-0.07982886235333475	0.246	0.304	2.3939991237752786e-4	hETV2
UXT	8.35815914500792e-9	0.11603220637038247	0.434	0.382	2.3979558587027724e-4	hETV2
MTCH1	8.454646849142742e-9	-0.1126896469410934	0.65	0.694	2.4256381810190529e-4	hETV2
ACAP3	8.898162812065048e-9	0.09677667103553805	0.355	0.301	2.5528829107814623e-4	hETV2
DACH2	8.928020531107747e-9	-0.06948498934802197	0.134	0.181	2.561449090374813e-4	hETV2
LLGL1	8.979842684978456e-9	0.05713857916692168	0.113	0.076	2.576316866320319e-4	hETV2
SPSB3	9.019020201481081e-9	0.09123456447563794	0.449	0.389	2.587556895804922e-4	hETV2
ATF3	9.294125798395108e-9	0.08569628146902153	0.204	0.155	2.6664846915595565e-4	hETV2
ATP9A	9.302437896279618e-9	-0.07583014087104328	0.165	0.215	2.6688694324426224e-4	hETV2
RO60	9.585010720481615e-9	0.08601956218288831	0.422	0.363	2.7499395757061754e-4	hETV2
BTBD6	9.599321715808463e-9	-0.0664717383728469	0.109	0.152	2.754045400265448e-4	hETV2
ZC4H2	9.685289956217984e-9	0.08202854010933414	0.24	0.189	2.7787096884389394e-4	hETV2
OPTN	9.751553697683833e-9	-0.10994806257577416	0.396	0.448	2.797720755865492e-4	hETV2
UFD1	1.0045148894765276e-8	-0.07499102350629705	0.186	0.238	2.8819532179081577e-4	hETV2
PKNOX1	1.022624747239653e-8	0.06208716243995041	0.144	0.102	2.933910399830564e-4	hETV2
RPL7L1	1.0710335322732113e-8	0.10097105090565517	0.504	0.453	3.072795204091843e-4	hETV2
CELF3	1.1141722034404899e-8	0.09493184559036238	0.541	0.483	3.1965600516707654e-4	hETV2
CTNNB1	1.130876000109828e-8	-0.1383346775265415	0.33	0.386	3.244483244315096e-4	hETV2
ARHGDIA	1.1329713302376458e-8	-0.09727958770744971	0.458	0.512	3.250494746451806e-4	hETV2
HTATSF1	1.1347436891316548e-8	0.08945079507757714	0.423	0.364	3.255579644118718e-4	hETV2
HM13	1.159784271833729e-8	-0.08771819931375446	0.464	0.527	3.327421075890969e-4	hETV2
RRNAD1	1.1726481764988606e-8	0.0610934236525478	0.141	0.1	3.364327618375231e-4	hETV2
NFU1	1.1784036396416104e-8	-0.0968253876561922	0.376	0.432	3.3808400421317804e-4	hETV2
ZEB1	1.2343155701395715e-8	0.07436936585303897	0.194	0.147	3.541251370730431e-4	hETV2
CBARP	1.2554409168183721e-8	0.058325804100090084	0.131	0.091	3.6018599903519095e-4	hETV2
MRPL3	1.2606564059380978e-8	-0.09440457490116733	0.333	0.389	3.616823228636403e-4	hETV2
SMNDC1	1.2669812815596555e-8	0.06578004909267204	0.204	0.154	3.634969296794652e-4	hETV2
MCOLN1	1.2862113639462272e-8	-0.06899854126065028	0.14	0.187	3.690140403161726e-4	hETV2
DDX3X	1.3125166232141266e-8	0.08869306811452599	0.384	0.326	3.7656101920013294e-4	hETV2
PLK3	1.3426794046251975e-8	0.0841445998642556	0.22	0.17	3.852147211869692e-4	hETV2
YARS	1.3446351558191082e-8	0.12469522857828053	0.619	0.585	3.8577582620450215e-4	hETV2
ERCC1	1.3511978889305429e-8	-0.07207786390855081	0.228	0.284	3.8765867433417274e-4	hETV2
ZNF536	1.3906785777401819e-8	0.053097964571391806	0.11	0.073	3.9898568395365817e-4	hETV2
SORBS2	1.4385475985493137e-8	0.08131401500258739	0.35	0.29	4.127193060237981e-4	hETV2
FAM171B	1.4466994431790071e-8	-0.07315769464560667	0.161	0.21	4.1505807024805715e-4	hETV2
BCAS2	1.4583957206850696e-8	0.09667443690284439	0.485	0.428	4.184137322645465e-4	hETV2
ARRB1	1.4853006887144084e-8	-0.05267782302417051	0.073	0.11	4.261327675921638e-4	hETV2
RTN4	1.5022308262117137e-8	-0.10189905389246245	0.957	0.943	4.3099002404014067e-4	hETV2
CLIP3	1.516956664656054e-8	0.09464168648351923	0.414	0.358	4.3521486708982194e-4	hETV2
GPATCH8	1.5415875825517355e-8	0.08924984518365242	0.325	0.271	4.422814774340929e-4	hETV2
PLEKHH3	1.5741790022111526e-8	0.07155109251345276	0.173	0.129	4.516319557343797e-4	hETV2
ZNF211	1.5757739803359638e-8	0.05141388245323106	0.115	0.077	4.5208955495838803e-4	hETV2
RAB9B	1.592460843672701e-8	-0.08392704258249906	0.241	0.295	4.5687701604969793e-4	hETV2
COMMD3	1.609919345881297e-8	0.10774125900466303	0.461	0.408	4.6188586033334416e-4	hETV2
BRD3	1.6168628332653378e-8	0.10373339107234769	0.555	0.502	4.6387794686382543e-4	hETV2
SNRPN	1.6205285190068575e-8	-0.09587887342443668	0.938	0.944	4.649296321030674e-4	hETV2
TSPAN13	1.6702820859772455e-8	0.09446002405128939	0.674	0.622	4.792039304668717e-4	hETV2
TTC9	1.678497373323356e-8	-0.06010423261646625	0.095	0.135	4.815608964064708e-4	hETV2
NT5DC2	1.682956778050671e-8	-0.089802938604509	0.285	0.34	4.828402996227375e-4	hETV2
EHD1	1.7274872712010886e-8	0.0678704461100815	0.193	0.146	4.956160981075923e-4	hETV2
MED27	1.7813726965692736e-8	0.07169253544350762	0.245	0.193	5.110758266457246e-4	hETV2
GPM6B	1.787866264190836e-8	-0.10579357566101677	0.442	0.507	5.129388311963509e-4	hETV2
ADD1	1.8009884812102642e-8	0.09515297740015072	0.35	0.297	5.167035952592248e-4	hETV2
KLHL13	1.8117807215218034e-8	-0.1051706041622043	0.233	0.285	5.197998890046054e-4	hETV2
DCLRE1C	1.8151580151287044e-8	0.06721864590035961	0.188	0.141	5.207688345404253e-4	hETV2
ARPC1A	1.854547322396353e-8	-0.11095771823063616	0.515	0.56	5.320696267955136e-4	hETV2
ADH5	1.8667760668150417e-8	0.09326554094018735	0.386	0.33	5.355780535692354e-4	hETV2
FAM177A1	1.8909608982319527e-8	-0.0976071217848764	0.467	0.519	5.425166817027473e-4	hETV2
COPS6	1.914358474434102e-8	-0.09623804187019624	0.553	0.604	5.492294463151438e-4	hETV2
GPC1	1.9451341586464086e-8	-0.07412122229098006	0.147	0.193	5.580589901156547e-4	hETV2
POU3F4	1.9827867308486995e-8	0.07534035338568798	0.145	0.103	5.688615130804919e-4	hETV2
SMYD3	2.0164308645989224e-8	-0.06732444115917324	0.149	0.197	5.785140150534309e-4	hETV2
THAP11	2.0561507107427512e-8	0.07812986027150631	0.256	0.205	5.899096389120953e-4	hETV2
YWHAH	2.0904046515416234e-8	-0.12279275006580015	0.863	0.862	5.997370945272917e-4	hETV2
ZNF566	2.0917850191221888e-8	0.06844204477322802	0.182	0.137	6.00133121986156e-4	hETV2
STRAP	2.176161930127076e-8	0.08584818392071458	0.772	0.727	6.243408577534581e-4	hETV2
NARF	2.2165079718033776e-8	0.0985301115951126	0.533	0.483	6.359161371103891e-4	hETV2
DDAH1	2.237198956306534e-8	-0.07524986447876802	0.206	0.26	6.418523805643446e-4	hETV2
EHMT2	2.2947694688759656e-8	0.08603644655731896	0.34	0.285	6.583693606205146e-4	hETV2
FUCA1	2.3042276521005943e-8	-0.06882950994425219	0.148	0.195	6.610829133876605e-4	hETV2
MRPL24	2.312139172773387e-8	-0.06843133818584893	0.172	0.222	6.633527286686847e-4	hETV2
DDIT3	2.4020108230708346e-8	0.08275652351855928	0.273	0.221	6.891369051390225e-4	hETV2
PDZD11	2.4117738842376318e-8	-0.08015683878398566	0.262	0.317	6.919379273877766e-4	hETV2
DYNC1H1	2.4687379623520576e-8	-0.10865027704699881	0.512	0.559	7.082809213988053e-4	hETV2
NAA16	2.475252330370979e-8	0.05355913068286851	0.104	0.069	7.101498935834339e-4	hETV2
MRPL10	2.5132810569329566e-8	0.07750423001637874	0.268	0.216	7.210603352340653e-4	hETV2
BCKDK	2.5144567117773928e-8	-0.06856948691231357	0.171	0.221	7.21397630608934e-4	hETV2
PLPPR2	2.579386735215291e-8	-0.09755722165685365	0.461	0.516	7.400260543332669e-4	hETV2
AIG1	2.627204043873977e-8	-0.07647655601879677	0.189	0.24	7.53744840187444e-4	hETV2
BOLA3	2.6821850959875436e-8	-0.07476668004039233	0.207	0.259	7.695189040388263e-4	hETV2
NOP10	2.683922209111515e-8	-0.11509739858695567	0.595	0.638	7.700172817940936e-4	hETV2
AMT	2.8988814476553e-8	0.05565487947846144	0.105	0.07	8.316890873323056e-4	hETV2
OSBPL6	2.9021779980300607e-8	0.05400405514146288	0.109	0.073	8.326348676348244e-4	hETV2
VDAC1	2.918811099236747e-8	-0.10222022493364968	0.68	0.724	8.374069043710227e-4	hETV2
NTHL1	2.9447540596861726e-8	-0.07021717440979663	0.151	0.198	8.448499397239629e-4	hETV2
MAP2K3	2.9484522382474824e-8	0.05187631854462245	0.121	0.083	8.459109471532027e-4	hETV2
C3orf38	2.949620792903454e-8	0.05924676482108163	0.174	0.129	8.46246205484001e-4	hETV2
ORC4	2.9847129835964735e-8	0.08907042291400491	0.401	0.346	8.563141549938283e-4	hETV2
NPPC	2.9946119461234616e-8	0.05700260993142575	0.134	0.094	8.591541673428211e-4	hETV2
EBNA1BP2	3.01491787402906e-8	-0.08598534722836843	0.274	0.327	8.649799380589374e-4	hETV2
ZNF766	3.03147650800937e-8	0.06555869170307618	0.174	0.13	8.697306101478883e-4	hETV2
FBXO21	3.077857018304187e-8	0.08478031335583225	0.398	0.341	8.830371785514713e-4	hETV2
ARMCX6	3.142487027663297e-8	0.09573022841269646	0.352	0.3	9.015795282365999e-4	hETV2
ATP5MC3	3.221463608509852e-8	-0.09870751743403905	0.8	0.826	9.242379092814766e-4	hETV2
GADD45G	3.301766053814342e-8	0.10056901206779889	0.354	0.297	9.472766808393347e-4	hETV2
AURKAIP1	3.407155567393468e-8	-0.09605246880366913	0.54	0.594	9.77512932285186e-4	hETV2
BCL7B	3.468480223007508e-8	0.06721704260284633	0.237	0.186	9.95106975980854e-4	hETV2
GDF11	3.501758950747664e-8	0.07159172441256614	0.192	0.147	0.0010046546429695047	hETV2
PPP1R15A	3.5482161538963406e-8	0.13515638933383933	0.569	0.524	0.0010179832145528602	hETV2
APRT	3.68323973706902e-8	-0.08810488177366005	0.218	0.268	0.0010567214805651019	hETV2
AKAP17A	3.7039147926866374e-8	0.07129075215898803	0.197	0.151	0.0010626531540217962	hETV2
ENO2	3.705707909406577e-8	-0.21330816324246604	0.801	0.802	0.001063167599208747	hETV2
ZNF410	3.727671211063736e-8	0.06915296389333836	0.203	0.156	0.0010694688704541858	hETV2
AC092958.1	3.731497139099803e-8	-0.07955819392770114	0.163	0.21	0.0010705665292077336	hETV2
PPP4R3A	3.7456079079817645e-8	0.063886326698157	0.164	0.121	0.0010746149087999682	hETV2
RCC2	3.777826459953845e-8	0.0522076068340053	0.103	0.068	0.0010838584113607582	hETV2
ABHD6	3.830491735468395e-8	-0.0532887000792711	0.074	0.11	0.0010989680789058826	hETV2
LONP2	3.847749899307437e-8	0.06698694956976134	0.199	0.152	0.0011039194461113038	hETV2
POLR3H	3.922855430735432e-8	-0.06533130174315044	0.132	0.177	0.0011254672230779953	hETV2
MSI1	3.93081315837501e-8	0.08368335427196083	0.233	0.184	0.0011277502951377904	hETV2
DHRS13	3.941896929600389e-8	-0.057884242536123204	0.109	0.151	0.0011309302291023517	hETV2
LEO1	3.9654925803526006e-8	0.06710746866033007	0.22	0.171	0.0011376998213031612	hETV2
FOXO3	4.0727792736519234e-8	0.07550775143128852	0.247	0.197	0.001168480373610737	hETV2
ZNF626	4.1200919560208e-8	0.05304930683153647	0.129	0.091	0.0011820543821823674	hETV2
ATP2B1	4.1320229722052586e-8	-0.11552968173361411	0.439	0.485	0.0011854773907256887	hETV2
MRPS15	4.185635099092957e-8	-0.07501188925549995	0.211	0.262	0.0012008587099297694	hETV2
ZNF254	4.1983637948444695e-8	0.05943617335262899	0.139	0.099	0.0012045105727408784	hETV2
PATZ1	4.2172678626358874e-08	0.07191918619007864	0.201	0.155	0.0012099341497902362	hETV2
DPM1	4.3001737999857374e-8	0.08216154940146814	0.297	0.245	0.0012337198632159081	hETV2
REX1BD	4.426835150107103e-8	-0.09309501318266744	0.486	0.542	0.0012700590045657278	hETV2
PTPRN	4.509085390280868e-8	-0.07925205516192152	0.227	0.279	0.0012936565984715811	hETV2
ABLIM3	4.5986710372326e-8	-0.06118599734024094	0.092	0.13	0.001319358720582033	hETV2
RNF138	4.651557397454023e-8	0.07257039263842069	0.24	0.19	0.0013345318173295592	hETV2
ATP1B1	4.667329767955851e-8	0.13946230415936878	0.646	0.603	0.0013390569104265336	hETV2
VTI1B	4.672836524676865e-8	-0.09321024818132928	0.369	0.424	0.0013406367989297926	hETV2
PRKAR1B	4.6848874628119086e-8	-0.07355227436630868	0.173	0.221	0.0013440942130807365	hETV2
PRKX	4.8405955675269646e-8	0.0812359893392165	0.292	0.24	0.001388766868323486	hETV2
CORO7	5.122988331041686e-8	0.07582889548030275	0.235	0.187	0.0014697853521758596	hETV2
NRSN2	5.158714915590223e-8	-0.08203412602465582	0.228	0.279	0.001480035309282835	hETV2
BAIAP2	5.241210516536495e-8	0.07257596724479254	0.238	0.189	0.0015037032971943205	hETV2
ZNF579	5.330247776073973e-8	0.06494994729435494	0.252	0.2	0.0015292480869556228	hETV2
PTDSS1	5.392822371963099e-8	-0.07310549146410494	0.195	0.245	0.0015472007385162131	hETV2
FAM98C	5.448740411461533e-8	-0.06219628377857658	0.152	0.199	0.0015632436240483139	hETV2
GOLM1	5.6105069288512045e-8	-0.08110591746346019	0.386	0.447	0.0016096544378874107	hETV2
TCERG1	5.686411923760166e-8	0.06719099291451858	0.273	0.22	0.0016314315809267917	hETV2
SDHD	5.700086468820044e-8	0.05913216346570854	0.141	0.102	0.0016353548079044706	hETV2
SH3BP5	5.796856328073584e-8	-0.09885464216292306	0.467	0.516	0.0016631180805243113	hETV2
HNRNPM	5.808671480061069e-8	-0.08296965901775732	0.403	0.462	0.0016665078476295206	hETV2
CCDC66	5.94833403822069e-8	0.07668101809860861	0.25	0.2	0.001706577035565516	hETV2
CALR	6.04735826494424e-8	-0.11497940914891513	0.41	0.465	0.0017349870862125025	hETV2
MRPL55	6.13892420017837e-8	-0.08684154738355943	0.475	0.53	0.0017612573530311744	hETV2
ENOX2	6.184228778690441e-8	0.06889008949787981	0.135	0.097	0.0017742552366062875	hETV2
AP3M1	6.286966892609298e-8	0.06347149697339333	0.151	0.111	0.0018037308014896077	hETV2
PDCL	6.391245494358348e-8	0.06551795275014705	0.208	0.161	0.00183364833233141	hETV2
DNAJA1	6.393874008057123e-8	0.0901526316321517	0.799	0.76	0.0018344024529115886	hETV2
RPS17	6.751274357012333e-8	0.06500493454543754	0.996	0.997	0.0019369406130268383	hETV2
NKRF	6.777523978089793e-8	0.05568157643885993	0.148	0.107	0.0019444716293139615	hETV2
CADM4	6.812398729482489e-8	0.08426350248808934	0.349	0.296	0.001954477195488526	hETV2
ZNF462	6.864547027240629e-8	0.08316897178672172	0.289	0.238	0.0019694385421153366	hETV2
KIAA0319L	7.008592857099661e-8	0.06455299585248125	0.203	0.157	0.0020107652907018925	hETV2
GRIA2	7.024046282147662e-8	-0.09344646984954491	0.263	0.314	0.0020151988783481643	hETV2
COMMD9	7.219189612192032e-8	-0.08047328692859462	0.237	0.288	0.002071185499737894	hETV2
ZNF790-AS1	7.635983881994422e-8	0.05899832842626457	0.154	0.113	0.0021907637757442	hETV2
FNBP4	7.774501886808645e-8	0.06741431779586907	0.216	0.169	0.0022305045913254004	hETV2
PRDX1	7.807316747221629e-8	-0.191599873074219	0.596	0.636	0.0022399191747778852	hETV2
CNRIP1	7.838224352561203e-8	-0.09171776465462267	0.461	0.516	0.002248786566749809	hETV2
APPL2	7.880916574393742e-8	0.05762146288398051	0.127	0.09	0.0022610349651935647	hETV2
COX5A	7.90068936394514e-8	-0.09962428363000786	0.784	0.821	0.0022667077785158605	hETV2
RPS4X	7.992414505774223e-8	0.04005635875565616	0.999	1	0.0022930237217066245	hETV2
CSTB	8.22892517115876e-8	-0.09577399019835164	0.53	0.581	0.0023608786316054483	hETV2
HAX1	8.72733496902202e-8	-0.09597693839369148	0.509	0.558	0.0025038724026124177	hETV2
RPL31	8.874653446671826e-8	0.05179063626135383	0.997	0.996	0.002546138073850147	hETV2
RNASEK	9.029046828702152e-8	-0.09945804244639533	0.808	0.835	0.0025904335351546477	hETV2
PSME3	9.107278877392859e-8	-0.0691899407432254	0.156	0.201	0.0026128783099240113	hETV2
NME3	9.25490237256998e-8	-0.07042257231871155	0.163	0.209	0.0026552314906903274	hETV2
DPYSL3	9.313048392810878e-8	-0.11416380877956867	0.576	0.612	0.002671913583897441	hETV2
RPS21	9.327954563247167e-8	0.09518220677069245	0.958	0.95	0.002676190164195612	hETV2
RABEPK	9.544270199861773e-8	-0.06205926079249732	0.161	0.208	0.0027382511203403424	hETV2
MAB21L1	9.554186823018269e-8	0.17742604754513014	0.389	0.331	0.0027410961995239414	hETV2
NDRG2	9.691091918791201e-8	-0.07827850266213932	0.18	0.227	0.0027803742715011956	hETV2
LIAS	9.77215895984468e-8	0.04963049999049296	0.124	0.087	0.002803632405579439	hETV2
C4orf46	9.856222243110752e-8	0.05019434389754654	0.117	0.081	0.0028277501615484747	hETV2
MMAB	9.927536965634695e-8	-0.07834329717863131	0.163	0.207	0.002848210355440594	hETV2
GABRA2	1.0195125158417544e-7	-0.05250014827516121	0.067	0.101	0.0029249814079499933	hETV2
AP3S2	1.0291074995538989e-7	0.06385526082010956	0.193	0.149	0.002952509416220136	hETV2
NINJ1	1.0299082984734028e-7	-0.0628064378462429	0.118	0.159	0.0029548069083201924	hETV2
SUMO3	1.0738776196250963e-7	-0.08362390345350279	0.515	0.569	0.003080954890704401	hETV2
SLC3A2	1.081723945604042e-7	0.12428619669160845	0.699	0.675	0.0031034659999379962	hETV2
NEFL	1.1124421232449835e-7	-0.2488679669164373	0.566	0.604	0.0031915964515898576	hETV2
ATF6	1.1233707501370224e-7	0.06041217066010851	0.166	0.124	0.003222950682143117	hETV2
KAZN	1.1320463360424951e-7	0.06701801504060936	0.147	0.108	0.0032478409381059186	hETV2
DEF8	1.1444128908010466e-7	-0.07235088885353386	0.235	0.287	0.0032833205837082026	hETV2
RMND5A	1.155052230472689e-7	0.061759624225613013	0.169	0.127	0.003313844849226145	hETV2
AMOTL2	1.1657600417324964e-7	0.06913231211224746	0.193	0.15	0.003344565559730532	hETV2
CDKL2	1.1668571788166e-7	-0.06037295229958253	0.106	0.146	0.003347713246024825	hETV2
CETN3	1.1669188971636809e-7	0.06855068553843546	0.262	0.212	0.0033478903159626003	hETV2
MSRA	1.1825813224133012e-7	-0.06231228052963736	0.126	0.168	0.003392825814003761	hETV2
ARHGAP8	1.19006677317264e-7	0.05625240525407409	0.12	0.084	0.003414301572232304	hETV2
MRPL1	1.2001129692797845e-7	-0.08728774242899778	0.238	0.285	0.0034431241088637016	hETV2
HDHD5	1.2371007778758508e-7	-0.0672123266209041	0.214	0.265	0.0035492421317258158	hETV2
SLC1A5	1.2672739190387498e-7	0.06665276151227364	0.18	0.136	0.003635808873722173	hETV2
RAF1	1.2893231459802176e-7	0.07770519025367062	0.353	0.299	0.003699068105817244	hETV2
GATD3B	1.2948141647837683e-7	-0.05263250848896778	0.093	0.131	0.003714821838764631	hETV2
ZBTB8OS	1.3148141092645178e-7	0.06375917761717811	0.215	0.168	0.0037722016794799014	hETV2
TUBB	1.345807667176608e-7	-0.0688673390663661	1	1	0.0038611221971296883	hETV2
ZNF638	1.3701041109586511e-7	0.07092147236138191	0.281	0.23	0.00393082869434037	hETV2
ABHD8	1.3719999130518891e-7	-0.07460934305754297	0.24	0.291	0.00393626775054587	hETV2
HSPA1B	1.4784014934751257e-7	-0.06286421607596897	0.079	0.113	0.004241533884780136	hETV2
CELF1	1.479208024728239e-7	0.0860013649360366	0.488	0.435	0.004243847822945317	hETV2
MYC	1.4878110675064216e-7	-0.06032325980636108	0.107	0.146	0.0042685299526759235	hETV2
LIMK1	1.5050914098820414e-7	0.05025381114232315	0.119	0.084	0.004318107254951577	hETV2
CELF4	1.5129664802608846e-7	-0.13461414853251963	0.505	0.548	0.004340700831868478	hETV2
THUMPD1	1.5184525153174037e-7	0.06531900752105613	0.221	0.175	0.004356440266445631	hETV2
PPIL3	1.518902928734505e-7	0.07487900162863309	0.294	0.243	0.0043577325025392945	hETV2
CPSF7	1.6032905913693368e-7	0.06676647113815334	0.213	0.167	0.004599840706638627	hETV2
PSMG4	1.6085217317214768e-7	-0.05697126905996744	0.127	0.169	0.0046148488483089166	hETV2
CSAD	1.6747475070258702e-7	0.06639288574164248	0.235	0.186	0.004804850597657222	hETV2
MAPKAPK5-AS1	1.6846301116453833e-7	0.07564330691185545	0.331	0.278	0.004833203790310605	hETV2
EFNB2	1.687995111338436e-7	0.04885797089742115	0.1	0.067	0.004842857974429972	hETV2
TMEM167B	1.7260405848143548e-7	0.06329256685398987	0.195	0.152	0.004952010437832384	hETV2
UNG	1.758405851544176e-7	0.05675446122251726	0.153	0.114	0.005044866388080241	hETV2
WDR54	1.7627313884768008e-7	-0.08466885843581029	0.25	0.3	0.0050572763535399416	hETV2
SDHAF3	1.7827443760800284e-7	0.061469672559039706	0.199	0.154	0.005114693614973602	hETV2
ZCCHC3	1.810646321178786e-7	0.0552676746492988	0.162	0.121	0.005194744295461937	hETV2
MRPL23	1.817451401533007e-7	-0.05526940121647385	0.082	0.117	0.005214268070998197	hETV2
MAD2L1BP	1.8246608551330033e-7	0.056455249851478234	0.178	0.135	0.0052349519933765866	hETV2
UBA2	1.8253674568206546e-7	0.08980533833418769	0.466	0.417	0.005236979233618458	hETV2
BARHL2	1.8377711700712338e-7	0.10771050693216969	0.121	0.087	0.0052725654869343695	hETV2
ANAPC13	1.8680719243301097e-7	0.08687134445995415	0.519	0.469	0.005359498350903084	hETV2
DLGAP4	1.8733979419365106e-7	0.08938781610125801	0.567	0.52	0.005374778695415849	hETV2
YRDC	1.8776805450919206e-7	0.05828097854291911	0.149	0.11	0.00538706548386872	hETV2
KCTD5	1.887667090607102e-7	0.05869592625850112	0.155	0.116	0.005415716882951776	hETV2
SEC24C	1.912822313283563e-7	0.04916864096626673	0.102	0.07	0.005487887216810542	hETV2
LRWD1	1.9262748720396295e-7	-0.07514401023557205	0.197	0.243	0.005526482607881697	hETV2
MTCH2	1.9433017250253947e-7	-0.08779222104475115	0.402	0.453	0.005575332649097858	hETV2
HIP1R	1.9801908577584317e-7	0.07288823211018725	0.26	0.212	0.005681167570908941	hETV2
AC004540.1	1.9805665589946188e-7	0.08493313076371933	0.384	0.328	0.005682245457755562	hETV2
JAM3	2.071636483510112e-7	0.05739603688147496	0.153	0.114	0.005943525071190512	hETV2
GTF2H5	2.084004877288497e-7	-0.08461853173708123	0.472	0.528	0.005979009992940698	hETV2
CITED4	2.0915880264897475e-7	-0.061042501605289956	0.115	0.155	0.006000766047999086	hETV2
CHPF	2.1730285791619595e-7	-0.07332023583453523	0.243	0.294	0.006234418993615661	hETV2
PEMT	2.1778073688681425e-7	-0.06706201531535771	0.165	0.21	0.006248129341282701	hETV2
IGBP1	2.1812131760338795e-7	0.08624099789316486	0.493	0.44	0.0062579006020412	hETV2
TSPAN7	2.211439832784512e-7	-0.11692195594142496	0.51	0.557	0.006344620880258765	hETV2
FAM3C	2.2452609816146978e-7	-0.10545983385184732	0.426	0.478	0.006441653756252568	hETV2
VSTM2B	2.2488718635744068e-7	-0.04156829353731187	0.093	0.13	0.0064520133765949735	hETV2
KIF5C	2.2563415830758666e-7	-0.11825228180942249	0.665	0.702	0.006473444001844662	hETV2
RPN2	2.260799318894702e-7	-0.09364700699620665	0.446	0.497	0.0064862332459089	hETV2
GNG5	2.336780265385996e-7	0.20765606700373906	0.258	0.213	0.006704222581392423	hETV2
RBM39	2.3612804461586427e-7	0.09848432786149486	0.648	0.617	0.0067745136000291455	hETV2
PDAP1	2.3691755596470608e-7	-0.08739735932378934	0.587	0.64	0.006797164680627418	hETV2
SNRNP25	2.3725680300108785e-7	-0.07604643256737331	0.222	0.271	0.006806897678101211	hETV2
NOVA2	2.4013065980092707e-7	0.08405048291645517	0.343	0.294	0.006889348629688597	hETV2
DHRS7	2.420885784553909e-7	-0.07792132081457082	0.383	0.439	0.006945521315885165	hETV2
DNAJC8	2.4839936565992835e-7	-0.08402709297385869	0.623	0.669	0.007126577800783344	hETV2
ZNF721	2.491769351441826e-7	0.04920973585411123	0.147	0.108	0.007148886269286598	hETV2
CRYZL1	2.492618556172359e-7	0.0883617142936639	0.395	0.345	0.007151322637658497	hETV2
PI4KB	2.502179451541951e-7	0.06812436226969332	0.237	0.19	0.007178752846473857	hETV2
PSMG1	2.5809102390680913e-7	-0.06641602554745063	0.184	0.231	0.007404631475886354	hETV2
RPL32	2.782690115116308e-7	0.052502970786780345	1	1	0.007983537940268688	hETV2
LMO3	2.7871443669930975e-7	0.1378404127597262	0.218	0.173	0.007996317188903196	hETV2
TATDN3	2.7910249836267623e-7	0.05584174513279669	0.175	0.133	0.00800745067802518	hETV2
MASP1	2.818108240535588e-7	0.0650929105776411	0.125	0.089	0.008085152542096602	hETV2
ATP6AP1	2.8265948385374933e-7	-0.09550222015196075	0.488	0.537	0.008109500591764069	hETV2
APIP	2.86406006323295e-7	0.05786937364221337	0.185	0.143	0.008216988321415333	hETV2
NRG1	2.898774692187274e-7	0.058478768961383765	0.132	0.095	0.00831658459188529	hETV2
TMEM14A	2.9048389838308325e-7	-0.11127106843557821	0.623	0.654	0.008333983044610659	hETV2
SNHG6	2.943205849574564e-7	0.09706275329564296	0.749	0.716	0.008444057582429424	hETV2
TNPO2	2.944953274929188e-7	0.05673360981369699	0.191	0.147	0.00844907094577184	hETV2
LRRC47	2.9770245190862846e-7	0.07403508497655609	0.299	0.249	0.00854108334525855	hETV2
NDUFB6	3.002289730454037e-7	-0.09375905332711265	0.49	0.536	0.008613569236672631	hETV2
PPA2	3.1232232780874267e-7	0.07982924724038448	0.342	0.291	0.008960527584832827	hETV2
NDUFAF4	3.161368626742101e-7	-0.08072765661513776	0.282	0.332	0.009069966590123088	hETV2
UBE2O	3.1646848753009783e-7	0.050296871845707	0.122	0.087	0.009079480907238507	hETV2
SLU7	3.1814375585428676e-7	0.07265117766251705	0.311	0.261	0.009127544355459488	hETV2
ZNF706	3.1881433469600113e-7	-0.08886223528912718	0.541	0.591	0.009146783262428272	hETV2
REEP2	3.1977343277401333e-7	-0.09478898347220588	0.397	0.446	0.009174299786286443	hETV2
PTMA	3.280128030324917e-7	-0.12080049169058737	1	1	0.009410687319002187	hETV2
NDUFAF3	3.331933535515276e-7	-0.07175795226215098	0.407	0.465	0.009559317313393326	hETV2
KIFAP3	3.3745179198296964e-7	-0.08670882752355014	0.434	0.482	0.0096814919119914	hETV2
TBP	3.4119717942428033e-7	0.047387751919987814	0.112	0.079	0.009788947077682603	hETV2
TADA3	3.4216924687010265e-7	-0.08017789429164546	0.32	0.372	0.009816835692703245	hETV2
SPRTN	3.4482710187355584e-7	0.048167117121194133	0.102	0.07	0.009893089552752317	hETV2
LUC7L3	3.4809070857789857e-7	0.09317557134063947	0.68	0.641	0.00998672242909991	hETV2
BNIP3	3.543121888086055e-7	-0.19264921568957605	0.45	0.494	0.010165216696918892	hETV2
SULF2	3.546744187989972e-7	0.05178302001903756	0.148	0.11	0.01017560907534323	hETV2
EPC1	3.5755625419479433e-7	0.08096482926812887	0.489	0.435	0.01025828893284865	hETV2
RPP21	3.582794200276203e-7	-0.09414047919894497	0.506	0.55	0.010279036560592425	hETV2
TTC9C	3.592680472939661e-7	0.06499298262900072	0.217	0.172	0.010307400276863887	hETV2
DHX15	3.7247698487230113e-7	0.07265560054324222	0.314	0.265	0.01068636469598632	hETV2
WASF1	3.8084070998995154e-7	-0.15504111715890145	0.439	0.471	0.010926319969611709	hETV2
FTL	3.8264142215394423e-7	-0.10758963766843577	0.998	0.999	0.01097798240159666	hETV2
ICA1L	3.885486055436658e-7	-0.049224347544841396	0.108	0.147	0.011147459493047773	hETV2
PAM16	3.8886857561294563e-7	-0.0753356533554509	0.339	0.391	0.01115663943433541	hETV2
PSMC3	3.9082589069469765e-7	-0.0871082750805956	0.41	0.461	0.011212794804030876	hETV2
SCOC	3.958858197253796e-7	-0.0926768658560928	0.659	0.694	0.01135796416792114	hETV2
ICA1	3.962056767690129e-7	-0.056909477391920205	0.134	0.176	0.01136714086650298	hETV2
COPS8	3.967183131075496e-7	-0.08598650603816527	0.491	0.537	0.0113818484030556	hETV2
DRAXIN	4.014457910064426e-7	0.08073994247345517	0.404	0.35	0.011517479743974839	hETV2
VAT1L	4.077794759176563e-7	-0.07160576275009312	0.154	0.198	0.011699193164077559	hETV2
MINPP1	4.090208957602303e-7	0.06337330365405466	0.175	0.134	0.011734809499361006	hETV2
C1orf131	4.159524472082633e-7	0.05816910013633528	0.184	0.143	0.011933675710405075	hETV2
HERPUD2	4.1609159030854256e-7	0.0541537083162994	0.135	0.098	0.011937667725952086	hETV2
DENND6B	4.1674285871910493e-7	-0.07191268298523923	0.176	0.219	0.01195635261665112	hETV2
NACA	4.247461097421314e-7	0.06531805859683537	0.997	0.995	0.01218596588850175	hETV2
NOB1	4.3830768669020224e-7	0.05708067353859558	0.192	0.149	0.012575047531141902	hETV2
H1F0	4.386836783470385e-7	-0.075096993802034	0.218	0.268	0.012585834731776536	hETV2
FOXP1	4.399257380192973e-7	-0.05906844877429546	0.243	0.297	0.01262146942377364	hETV2
NIPSNAP1	4.4134384524472326e-7	0.07677330784540981	0.462	0.408	0.01266215492007111	hETV2
MMADHC	4.428040553562223e-7	0.10418654177595366	0.54	0.499	0.012704048348170018	hETV2
CACNB4	4.4443260562548093e-7	0.058380618782780225	0.215	0.17	0.012750771455395047	hETV2
EIF2B1	4.444378491508675e-7	0.06119498760466541	0.229	0.183	0.012750921892138388	hETV2
C1orf52	4.4908840107042177e-7	0.08175938479765565	0.425	0.376	0.0128843462267104	hETV2
CCDC14	4.5331661613730885e-7	0.06795881756630759	0.2	0.157	0.013005653716979391	hETV2
FASN	4.537571168651333e-7	-0.05877523936789614	0.134	0.175	0.013018291682860674	hETV2
SMIM4	4.5522048734231517e-7	-0.05005035694470206	0.087	0.122	0.013060275781851023	hETV2
RNF113A	4.5572232937255784e-7	0.0710893986148291	0.238	0.193	0.013074673629698684	hETV2
HPRT1	4.5763835196561233e-7	-0.06369165317623438	0.197	0.244	0.013129644317893418	hETV2
STX4	4.6859991143155704e-7	-0.05698785511986115	0.107	0.144	0.013444131458971371	hETV2
SLC4A7	4.792610018499345e-7	0.061128910254293234	0.198	0.156	0.01374999814307462	hETV2
CCAR2	4.811480231144742e-7	0.05683722237528657	0.159	0.12	0.013804136783154265	hETV2
ZFHX4	4.826030853585826e-7	0.10430098792332915	0.327	0.28	0.013845882518937735	hETV2
UFC1	4.826260113456126e-7	-0.08081311393829771	0.384	0.437	0.013846540265505625	hETV2
LRPAP1	4.884862594451911e-7	-0.07470564949154673	0.281	0.332	0.014014670783482532	hETV2
BTG3	4.900535336497266e-7	0.09532925661804786	0.295	0.249	0.014059635880410655	hETV2
MFF	4.95885086473458e-7	-0.0845759989495316	0.55	0.598	0.014226943130923509	hETV2
CEP95	5.014961725245339e-7	0.05136212093728536	0.109	0.077	0.014387925189728878	hETV2
DKK3	5.075309009675013e-7	-0.09113795711080941	0.4	0.451	0.014561061548757614	hETV2
CHST2	5.099335160489501e-7	-0.058682695412274194	0.099	0.135	0.01462999257544438	hETV2
TBCC	5.33867631659953e-7	0.07945206364530638	0.371	0.322	0.015316662352324052	hETV2
ADGRB3	5.422064759218926e-7	-0.05586619120313516	0.102	0.138	0.0155559037941991	hETV2
SNX9	5.5649242527492e-7	0.04548000175764538	0.103	0.071	0.015965767681137454	hETV2
TMEM141	5.62322958489913e-7	-0.0530741775657865	0.103	0.14	0.016133045679075603	hETV2
FANCF	5.679389718796122e-7	0.06526581152047156	0.211	0.168	0.016294169103226074	hETV2
FBXW2	5.738265667990408e-7	-0.05546908769833819	0.106	0.143	0.01646308420146448	hETV2
IFT57	5.741786522942912e-7	-0.07166656437613911	0.242	0.29	0.016473185534323215	hETV2
AL118516.1	5.772472668332948e-7	0.0597798256835641	0.16	0.122	0.01656122408544723	hETV2
NCBP2	5.8864433532231e-7	0.08624312389281874	0.544	0.496	0.016888205980397072	hETV2
TTR	5.928801697313988e-7	0.0983236171547206	0.366	0.317	0.01700973206959383	hETV2
HIBCH	5.96702184854534e-7	-0.05281788501728449	0.106	0.143	0.01711938568347658	hETV2
EGLN2	5.997815387264568e-7	-0.07863583854957285	0.303	0.352	0.017207732346062043	hETV2
ZFHX2-AS1	6.04571570788996e-7	0.04894107671063158	0.12	0.086	0.017345158365936298	hETV2
ATP5F1C	6.217010796130035e-7	-0.08465774350641575	0.701	0.739	0.01783660397409707	hETV2
H3F3A	6.437518377156558e-7	0.05356565147174308	0.999	1	0.018469240224062166	hETV2
ZFHX4-AS1	6.489649371226275e-7	0.06259754714636073	0.12	0.086	0.018618804046048185	hETV2
GMIP	6.494469297965998e-7	0.04753652722789119	0.1	0.069	0.01863263241586445	hETV2
TMPO	6.497661428990798e-7	0.06816684679858859	0.242	0.197	0.0186417906397746	hETV2
TRNP1	6.524650578270796e-7	-0.052831507165645525	0.093	0.128	0.018719222509058914	hETV2
GNG10	6.525685675535509e-7	-0.07247573947681979	0.221	0.267	0.018722192203111374	hETV2
NELFA	6.688594388683224e-7	0.06746305333252484	0.225	0.181	0.01918957730113217	hETV2
RAD23A	6.73187325435383e-7	-0.09407547644533798	0.493	0.539	0.019313744366741138	hETV2
NDUFB1	6.733289534899324e-7	-0.08612158656030688	0.633	0.684	0.019317807675626162	hETV2
RUNX1T1	6.767111528940202e-7	-0.13521885722977045	0.503	0.541	0.01941484297652944	hETV2
PBX1	6.770303301689927e-7	0.09300372926297418	0.473	0.424	0.0194240001725484	hETV2
CRELD2	6.98814231631027e-7	-0.06167733384912724	0.162	0.204	0.020048980305494166	hETV2
ZNF331	7.169565643953101e-7	0.048903728976666755	0.132	0.097	0.02056948383250145	hETV2
ITM2C	7.195134997001905e-7	-0.12819928570166328	0.499	0.545	0.020642842306398464	hETV2
G3BP2	7.256784628044683e-7	0.06634925320133755	0.343	0.29	0.020819715097860195	hETV2
GLOD4	7.312096034917289e-7	-0.07622336014665565	0.4	0.45	0.0209784035241777	hETV2
GABARAPL1	7.366110289569389e-7	0.07443877724618297	0.48	0.425	0.021133370420774577	hETV2
STX1A	7.506296993002722e-7	-0.07480600606950388	0.217	0.263	0.02153556607292481	hETV2
POU2F1	7.60603433749018e-7	0.07431147534896476	0.291	0.244	0.021821712514259326	hETV2
KIAA1191	7.643179345620524e-7	0.07773775519374593	0.411	0.362	0.021928281542585283	hETV2
DEGS1	7.670987234165956e-7	0.0713622123816458	0.341	0.291	0.02200806237482213	hETV2
SARAF	7.845048941898364e-7	-0.0943894248079622	0.937	0.935	0.022507445414306406	hETV2
TPGS1	7.878192271632052e-7	-0.0808853752605797	0.339	0.387	0.02260253362731236	hETV2
TSPAN4	8.060028504800663e-7	-0.057345928083104264	0.135	0.175	0.0231242217802731	hETV2
RCN1	8.152666306749133e-7	-0.08162218330840276	0.443	0.5	0.023389999634063265	hETV2
CDK5	8.276846478027545e-7	-0.07477558319299388	0.315	0.366	0.02374627254546103	hETV2
PNMA6A	8.427094998674228e-7	-0.0548863067694087	0.099	0.135	0.02417733555119636	hETV2
LAMTOR4	8.589912047382169e-7	-0.08362924054593068	0.521	0.564	0.024644457663939443	hETV2
CAPNS1	8.691525474094386e-7	-0.0668892344229543	0.186	0.23	0.024935986585176793	hETV2
NBR1	8.790952227120377e-7	0.0596531415515133	0.177	0.137	0.025221241939608362	hETV2
NTAN1	8.993160648197017e-7	-0.058821750187703914	0.132	0.171	0.025801377899677243	hETV2
AC005726.5	9.171781066606428e-7	0.06117503644383884	0.171	0.133	0.02631383988009384	hETV2
TNFAIP1	9.194461845401181e-7	0.06574991186417889	0.236	0.191	0.026378911034455988	hETV2
PLAA	9.324875403240175e-7	0.06126760360274899	0.183	0.143	0.026753067531896064	hETV2
CSRNP3	9.350216494495076e-7	-0.08491942928897384	0.312	0.359	0.02682577112270637	hETV2
RRAGB	9.365851090255091e-7	-0.0619307705783812	0.197	0.242	0.026870626777941855	hETV2
SEC23B	9.449177298195352e-7	0.06580709155420483	0.202	0.161	0.027109689668522466	hETV2
IST1	9.575024089277374e-7	0.06688514404731072	0.225	0.182	0.027470744112136784	hETV2
RNASEH2C	9.685937020121362e-7	-0.06389586818631043	0.142	0.182	0.027788953310728188	hETV2
ZFAND1	9.82198095689833e-7	0.06534529593550809	0.258	0.212	0.02817926336534131	hETV2
NELFE	9.82513565071752e-7	-0.07354517720004244	0.295	0.344	0.028188314181908567	hETV2
TIMM10	9.851299985644868e-7	-0.059046342968477605	0.136	0.175	0.028263379658815126	hETV2
KDM1A	9.853953913427648e-7	0.08736406271731934	0.45	0.403	0.02827099377762392	hETV2
SF3A3	9.93476631604249e-7	0.06667477106028985	0.283	0.236	0.028502844560725906	hETV2
MLF2	9.991622662327765e-7	-0.08524992045987712	0.735	0.763	0.028665965418218357	hETV2
EBP	1.0158918163213034e-6	-0.09060617379086577	0.328	0.373	0.029145936210258194	hETV2
CYB561	1.0196213273371256e-6	-0.04889444735721418	0.075	0.106	0.029252935881302133	hETV2
HNRNPA2B1	1.0197654490819092e-6	-0.09446124007874901	0.784	0.813	0.029257070734159975	hETV2
MRPL20	1.0199090357241255e-6	-0.07866163143834248	0.504	0.557	0.029261190234925162	hETV2
NEUROG2	1.0269896487020927e-6	0.05667455630521226	0.1	0.069	0.02946433302126304	hETV2
RAD23B	1.0334545849551577e-6	0.08371588852534184	0.463	0.414	0.029649812042363475	hETV2
TATDN1	1.0674237980447753e-6	0.07402005033674486	0.348	0.3	0.030624388765904603	hETV2
VGLL4	1.0731674673005885e-6	-0.07689171448330706	0.314	0.363	0.030789174636853885	hETV2
MKRN1	1.0755360664797549e-6	0.08405540351307328	0.627	0.583	0.030857129747304167	hETV2
LINC00205	1.08629998851377e-6	-0.052383641110549495	0.12	0.158	0.031165946670460062	hETV2
SMARCB1	1.0949232385685716e-6	0.08122451557354604	0.657	0.619	0.031413347714532316	hETV2
ASMTL	1.0955787482866852e-6	-0.06400254467978711	0.188	0.233	0.031432154288345	hETV2
H2AFJ	1.1163820181028448e-6	-0.0630934733088088	0.091	0.124	0.03202900009937062	hETV2
ITPA	1.1388002786000963e-6	-0.07474430972739105	0.249	0.295	0.032672179993036767	hETV2
CHST8	1.1449016802443758e-6	0.052117365381504605	0.151	0.113	0.032847229206211144	hETV2
SLC39A3	1.1492943784204876e-6	-0.0779615382999399	0.279	0.325	0.03297325571688379	hETV2
BEND5	1.1556963550121215e-6	0.06842929240929807	0.34	0.289	0.033156928425297764	hETV2
ZNF865	1.1816119696289448e-6	0.04594964584803932	0.107	0.076	0.03390044740865442	hETV2
FTX	1.1842952199016701e-6	0.08965901090488171	0.629	0.589	0.03397742985897892	hETV2
PCLO	1.187771583562328e-6	-0.0669012330492823	0.204	0.249	0.03407716673240319	hETV2
CHD4	1.1900701313300693e-6	0.07887996669964042	0.367	0.319	0.034143112067859686	hETV2
SPEG	1.2165252289063534e-6	0.05767570672391742	0.149	0.113	0.03490210881732328	hETV2
CORO1A	1.2184327354013948e-6	-0.07145740327586281	0.262	0.31	0.03495683517866602	hETV2
PACS1	1.2243399158059585e-6	-0.05493321259679096	0.131	0.17	0.03512631218447295	hETV2
XKR4	1.226412752305989e-6	-0.0560156354204385	0.112	0.149	0.035185781863658824	hETV2
FAM50A	1.2366989367809628e-6	-0.07717567205100218	0.356	0.406	0.03548089249624582	hETV2
TSTD2	1.2893714276765804e-6	0.0512804158271401	0.12	0.087	0.03699206626004109	hETV2
MED15	1.299779243037812e-6	0.05581856915299757	0.193	0.152	0.03729066648275483	hETV2
NUCB2	1.3065473155270227e-6	-0.07682598194840706	0.311	0.358	0.03748484248247028	hETV2
AL450998.2	1.3085037430194006e-6	0.044112690302899965	0.1	0.07	0.037540972387226604	hETV2
NXT1	1.3247537585896997e-6	0.06731335538088129	0.292	0.245	0.03800718533393848	hETV2
SYT7	1.3445256634642073e-6	-0.04488865182892317	0.072	0.103	0.03857444128478811	hETV2
VCAN	1.3447646080544004e-6	-0.12310598100281145	0.209	0.249	0.03858129660508075	hETV2
TNRC6B	1.3536919765843574e-6	0.08466026264904958	0.42	0.372	0.038837422808205214	hETV2
SHKBP1	1.409494363408685e-6	0.057928515437103895	0.142	0.107	0.04043839328619517	hETV2
ENDOG	1.4681284914813496e-6	-0.06585472639633816	0.194	0.237	0.04212060642059992	hETV2
SLC6A1	1.4841417638124692e-6	0.04776063613675123	0.108	0.077	0.04258002720377974	hETV2
CBR1	1.5087864073924869e-6	-0.06308788594384829	0.175	0.218	0.04328708202809045	hETV2
TMEM230	1.5126303793505957e-6	-0.07294906051857297	0.338	0.389	0.04339736558356859	hETV2
ZNF140	1.5197355661234232e-6	0.04717657271397746	0.143	0.107	0.04360121339208101	hETV2
TAF9	1.5262659786326637e-6	-0.09073716697021261	0.436	0.478	0.043788570926971124	hETV2
BCKDHA	1.5376419073774376e-6	0.06392975873016765	0.257	0.212	0.04411494632265869	hETV2
JMJD6	1.5410105170445487e-6	0.04718254323847518	0.142	0.106	0.044211591734008106	hETV2
SLC25A6	1.545887259685158e-6	-0.08411642702070132	0.895	0.93	0.04435150548036718	hETV2
ANK2	1.5474233138340515e-6	-0.07731178672190153	0.272	0.318	0.04439557487389894	hETV2
CTH	1.5514676580562166e-6	0.053508325518665564	0.108	0.077	0.04451160710963285	hETV2
MEF2A	1.5786732416650552e-6	-0.05680865322434683	0.103	0.138	0.04529213530337043	hETV2
CHST12	1.6016613686858643e-6	0.07668625754127423	0.338	0.291	0.045951664667597446	hETV2
SORD	1.6084244929450315e-6	0.046338798612599916	0.109	0.078	0.046145698702592955	hETV2
KLHL5	1.6234500030378188e-6	-0.05661989235258147	0.099	0.133	0.04657678058715502	hETV2
CLK3	1.6395645351266225e-6	0.05908822096296329	0.248	0.203	0.0470391065127828	hETV2
NR2F6	1.647715055724318e-6	-0.07605384681554062	0.234	0.278	0.04727294494873068	hETV2
SCRG1	1.664311080548772e-6	-0.10064410950561226	0.193	0.236	0.04774908490094427	hETV2
GPAA1	1.6715468964727694e-6	-0.07662950584176931	0.346	0.394	0.04795668045980375	hETV2
SHFL	1.6734319485261404e-6	-0.04672856230026562	0.097	0.131	0.04801076260321497	hETV2
ARMCX3	1.6773834147920605e-6	0.07937338560762441	0.486	0.437	0.048124130170384215	hETV2
LRFN5	1.6822562842776203e-6	-0.05099324019849788	0.108	0.144	0.048263932795924926	hETV2
KRTCAP2	1.6842282531935826e-6	-0.07923101631493235	0.504	0.55	0.048320508584123886	hETV2
B4GAT1	1.692324781779249e-6	-0.08164233744839955	0.355	0.406	0.04855279798924665	hETV2
HMGB2	1.7279990301173762e-6	0.050528214083024825	0.227	0.184	0.049576292174067525	hETV2
DNAH14	1.7464800941882058e-6	-0.05844336863195082	0.122	0.159	0.050106513902259626	hETV2
LINC00662	1.748611122154824e-6	0.07465151133877979	0.483	0.431	0.0501676530946219	hETV2
YIPF6	1.7501300533548696e-6	0.06560335856709704	0.25	0.206	0.05021123123075121	hETV2
ZNF581	1.7686362490750098e-6	0.05413974715466435	0.186	0.146	0.05074217398596203	hETV2
TOX2	1.7748667083100226e-6	0.05884167535567508	0.153	0.117	0.05092092586141455	hETV2
UBE2G1	1.7755226253746175e-6	0.06362767876087966	0.288	0.241	0.050939744121997775	hETV2
PLTP	1.7893052627899639e-6	0.05177816878282393	0.147	0.111	0.05133516798944406	hETV2
NARS	1.790277197026838e-6	0.08971262620939491	0.568	0.529	0.05136305278269998	hETV2
KMT2A	1.8537830515740598e-6	0.0761944320411782	0.319	0.273	0.05318503574965978	hETV2
AC027031.2	1.8907683550674603e-6	0.11730276508379112	0.333	0.288	0.054246144106885434	hETV2
UBE2N	1.8963123867436236e-6	-0.07600499499153057	0.6	0.644	0.05440520237567456	hETV2
FOPNL	1.927006603867363e-6	0.056115685533965426	0.173	0.135	0.05528581946495464	hETV2
NIPBL	1.9338717498787574e-6	0.06363580494924576	0.229	0.186	0.05548278050402155	hETV2
PSMD8	1.9439005740119384e-6	-0.07984230257277347	0.736	0.768	0.055770507468402515	hETV2
CYP46A1	1.9563008071874055e-6	-0.051200921826623585	0.087	0.12	0.05612627015820666	hETV2
KCNMA1	1.98592625572629e-6	-0.055141888512561826	0.108	0.143	0.05697622427678726	hETV2
SUPT4H1	2.027597923369904e-6	0.07351885164396543	0.44	0.391	0.05817178442148255	hETV2
USP4	2.0424755729235224e-6	0.04824969229863452	0.133	0.099	0.05859862418717586	hETV2
CARMIL2	2.0539148983220076e-6	-0.04955281994624912	0.084	0.116	0.0589268184328584	hETV2
TUBG1	2.070122697588916e-6	-0.07226792105855312	0.317	0.365	0.059391820193826	hETV2
FIP1L1	2.084267732533423e-6	0.06430865616442238	0.271	0.226	0.05979764124638391	hETV2
USO1	2.0985931616253447e-6	0.04914361518641072	0.141	0.106	0.06020863780703114	hETV2
ATG4D	2.119028620276851e-6	0.05559668296871728	0.179	0.141	0.060794931115742856	hETV2
REEP5	2.1208598122186575e-6	-0.08055847777187586	0.438	0.481	0.06084746801255329	hETV2
NDUFS4	2.122247131223106e-6	-0.08691444947877303	0.592	0.63	0.06088727019479091	hETV2
MNAT1	2.1396346783548497e-6	0.0621236128530776	0.199	0.159	0.06138611892200064	hETV2
PCAT6	2.1510434363158567e-6	0.06113429896464159	0.191	0.152	0.06171343618790193	hETV2
INTS8	2.1846875306462217e-6	0.046471592056474734	0.114	0.082	0.0626786852542401	hETV2
CPSF6	2.1872146139987086e-6	0.07201486090143211	0.251	0.208	0.06275118727562295	hETV2
BOD1	2.1900551468702435e-6	0.07484772017847718	0.519	0.468	0.06283268216370728	hETV2
ZNF143	2.19033633338052e-6	0.04840378811016895	0.11	0.079	0.06284074940468712	hETV2
PPIB	2.1978654218455354e-6	-0.10075588033560123	0.485	0.527	0.06305675895274841	hETV2
SLAIN1	2.2082447498968536e-6	0.050276234055534136	0.161	0.124	0.06335454187454073	hETV2
TRAF7	2.218818430940462e-6	-0.06483215881016313	0.159	0.198	0.06365790078368186	hETV2
RBBP6	2.2299165013005612e-6	0.070536521810393	0.244	0.202	0.0639763044223131	hETV2
CKS1B	2.2306562039487812e-6	-0.06111911442884757	0.101	0.134	0.06399752649129054	hETV2
LINC00173	2.237314923519045e-6	0.048279315619079194	0.114	0.082	0.0641885651557614	hETV2
SNX17	2.2431862573624594e-6	-0.06995249361795164	0.277	0.323	0.06435701372372896	hETV2
ZNF74	2.287120888349894e-6	0.05889608549163744	0.255	0.21	0.06561749828675846	hETV2
LINC00461	2.2874231283190777e-6	0.03138656078873292	0.342	0.284	0.06562616955147434	hETV2
STPG1	2.3221231490342013e-6	-0.05146594367095819	0.107	0.142	0.06662171314579124	hETV2
NRSN1	2.324175368882875e-6	0.054259669043898784	0.171	0.133	0.06668059133324968	hETV2
MRPL36	2.359152951969792e-6	-0.07851135770806217	0.348	0.394	0.06768409819201333	hETV2
ASS1	2.3641854266152e-6	-0.1298842828301881	0.145	0.183	0.0678284798895901	hETV2
NAV1	2.3886985188667167e-6	-0.06749981394134658	0.183	0.224	0.06853176050628611	hETV2
ZNF134	2.405668452729519e-6	0.046525090061509344	0.129	0.095	0.0690186279088099	hETV2
AC097448.1	2.4347714976685252e-6	0.050717678643268205	0.17	0.132	0.06985359426810998	hETV2
SOCS2	2.4459621197911418e-6	-0.07019522206410622	0.125	0.161	0.07017465321680785	hETV2
COA8	2.5147364301313202e-6	-0.09545822439687945	0.533	0.567	0.07214778818046758	hETV2
ACAT1	2.5161095615031547e-6	-0.07101989204470788	0.293	0.34	0.0721871833195255	hETV2
REEP1	2.563934401705787e-6	-0.09569006675121683	0.365	0.407	0.07355927798493904	hETV2
GABRG2	2.5650263286513957e-6	0.05626469830773795	0.189	0.15	0.07359060536900854	hETV2
ZNF10	2.587329974190186e-6	0.040689824289039264	0.1	0.07	0.07423049695951643	hETV2
F12	2.5932689374566843e-6	-0.060430563691754036	0.146	0.185	0.07440088581563227	hETV2
ZNF84	2.6176168573572944e-6	0.05491323845769869	0.175	0.136	0.07509942763758078	hETV2
RERE	2.6889254909241232e-6	0.08300985356933788	0.337	0.293	0.0771452723346131	hETV2
THAP9-AS1	2.6952348026198357e-6	0.05928052215381635	0.216	0.175	0.07732628648716308	hETV2
ZNF330	2.7224105029278693e-6	0.05415243994104571	0.185	0.146	0.07810595732900057	hETV2
MYADM	2.73410088615596e-6	0.05252558430550064	0.174	0.136	0.0784413544238145	hETV2
ANTKMT	2.7426618714631062e-6	-0.07651843485860321	0.273	0.316	0.07868696909227652	hETV2
SEMA6C	2.813425055291163e-6	0.059346785658188406	0.218	0.176	0.08071716483630346	hETV2
SUPT20H	2.8446436568494836e-6	0.05690207267803188	0.272	0.226	0.08161282651501169	hETV2
UTP23	2.8564267829383035e-6	0.04517337420198077	0.101	0.071	0.08195088440249992	hETV2
NSD3	2.8883657704195416e-6	0.07162082970533645	0.708	0.661	0.08286721395333665	hETV2
TP53INP2	2.9489436258197403e-6	0.042928562926805414	0.114	0.083	0.08460519262476834	hETV2
PUM1	2.964035796274904e-6	0.07535913623039536	0.333	0.287	0.085038186995127	hETV2
RGMA	3.018252922193201e-6	0.07456069548046651	0.293	0.247	0.08659367633772294	hETV2
RGS16	3.0374200687499976e-6	-0.05494350410681448	0.243	0.288	0.08714358177243743	hETV2
BNIP2	3.0379864133318774e-6	0.0473804292453984	0.122	0.09	0.08715983019849156	hETV2
FBXW9	3.099733354935744e-6	-0.045543083702648604	0.086	0.117	0.0889313499531065	hETV2
ZFP14	3.112521423939482e-6	0.06369793209362037	0.204	0.165	0.08929823965282374	hETV2
RAP2C	3.131036229882994e-6	0.04872786636658322	0.124	0.092	0.0898294294353431	hETV2
CNIH4	3.1560426546336246e-6	0.06933356152719578	0.236	0.195	0.0905468637614387	hETV2
SNHG12	3.158596887257409e-6	0.056995123956662785	0.141	0.107	0.09062014469541506	hETV2
KPNB1	3.1708584156360023e-6	0.0746626297661035	0.472	0.424	0.09097192794459691	hETV2
MDH2	3.190440367781969e-6	-0.09153333835386168	0.66	0.691	0.09153373415166469	hETV2
CEND1	3.1906246934160106e-6	-0.061557510521194125	0.258	0.306	0.09153902245410535	hETV2
BRK1	3.2296234972407526e-6	-0.08009638570014821	0.79	0.821	0.09265789813583719	hETV2
WSB2	3.255133791570744e-6	-0.08063384161223208	0.338	0.382	0.09338978848016465	hETV2
COA3	3.3077225080385942e-6	-0.07302857980586142	0.495	0.544	0.09489855875562726	hETV2
DCAF5	3.33942380279621e-6	0.054002686850655235	0.239	0.195	0.09580806890222326	hETV2
OAT	3.3586500932999757e-6	-0.06395911718429059	0.25	0.296	0.09635967117677631	hETV2
CCT2	3.4289224450782594e-6	0.08230322550198732	0.709	0.677	0.09837578494929526	hETV2
OXR1	3.439779677532673e-6	0.07127200754387042	0.302	0.257	0.0986872789484124	hETV2
CCDC112	3.4484717957809855e-6	-0.0993220637347424	0.498	0.537	0.09893665582095647	hETV2
MRPS24	3.461444733345532e-6	-0.07615883284208469	0.591	0.638	0.0993088493996833	hETV2
TMBIM6	3.5049731668449304e-6	0.0829619308999614	0.643	0.611	0.10055768015678106	hETV2
GLRA2	3.5093452032377323e-6	0.09291224284670421	0.19	0.154	0.10068311388089055	hETV2
MAP6	3.5941460033561538e-6	-0.07365177866055972	0.432	0.48	0.10311604883628805	hETV2
PURG	3.6346962155927257e-6	0.040062229175394454	0.101	0.072	0.1042794344253553	hETV2
PSD	3.647732013725664e-6	-0.06015031645563679	0.201	0.244	0.1046534314737893	hETV2
SFPQ	3.687972916494814e-6	-0.08062514947678545	0.57	0.62	0.10580794297423621	hETV2
PPP1R11	3.7108527785679707e-6	-0.08643443352512148	0.365	0.408	0.10646436621711508	hETV2
BORCS8	3.7201065958093553e-6	-0.05804141176246236	0.194	0.237	0.1067298582337704	hETV2
SH3GL3	3.760090984291562e-6	-0.06157253140769692	0.172	0.212	0.10787701033932491	hETV2
ZNF521	3.779140173243275e-6	-0.0885762862596482	0.161	0.198	0.10842353157034956	hETV2
NEO1	3.8003359394783355e-6	-0.05751826900388482	0.102	0.135	0.10903163810363345	hETV2
C1orf198	3.846971259745501e-6	0.03853778079477539	0.103	0.074	0.11036960544209841	hETV2
NAV3	3.9189164723995254e-6	-0.04436697580049835	0.079	0.109	0.11243371359314239	hETV2
AC012360.3	3.919466523118109e-6	0.04353601523027731	0.115	0.084	0.11244949454825853	hETV2
ARHGEF7	3.93152334175232e-6	-0.0791162609667943	0.225	0.266	0.11279540467487405	hETV2
PFDN5	3.9318196754228e-6	-0.06754476563902778	0.931	0.94	0.11280390648788015	hETV2
TCF25	3.950053805788449e-6	-0.07777201364270692	0.568	0.617	0.11332704368807062	hETV2
HMGB3	3.960825404255228e-6	0.07686744954438152	0.728	0.687	0.11363608084808248	hETV2
ATCAY	3.9652300972309384e-06	0.06746158255314233	0.348	0.299	0.11376245148955562	hETV2
ARL10	4.052155619198478e-6	-0.04697085368438522	0.076	0.106	0.11625634471480432	hETV2
LEPROTL1	4.199916857859614e-6	0.06791445196263984	0.389	0.341	0.12049561465199232	hETV2
SEZ6L2	4.268718887887539e-6	-0.08974288761318339	0.721	0.741	0.12246954489349349	hETV2
ZNF138	4.2717803759102885e-6	0.045469987940467	0.139	0.105	0.12255737898486618	hETV2
BCL11A	4.280002080208537e-6	0.07017023469823969	0.328	0.281	0.12279325968118295	hETV2
ATRX	4.2987984772322595e-6	-0.08402138936904158	0.537	0.579	0.12333252831179353	hETV2
COX17	4.31177344686695e-6	-0.08008566258371563	0.451	0.496	0.12370478019061279	hETV2
R3HCC1	4.3424665960433485e-6	-0.07362016893029993	0.326	0.371	0.12458536664048367	hETV2
BCOR	4.422991711027619e-6	0.04020328495866944	0.104	0.075	0.1268956321893824	hETV2
ARVCF	4.473698345509146e-6	0.054488038302260317	0.165	0.129	0.1283504055326574	hETV2
NKTR	4.510072067359336e-6	0.07476542836442213	0.38	0.333	0.12939396761253935	hETV2
CCAR1	4.591313379244076e-6	0.08346393195490048	0.342	0.3	0.13172478085051254	hETV2
CPE	4.6644350978872606e-6	0.06698983548744142	0.879	0.848	0.1338226429583855	hETV2
RTN3	4.704279908193387e-6	0.07117634669925188	0.938	0.896	0.13496579056606828	hETV2
CCDC34	4.775439169426097e-6	-0.05898172130582663	0.155	0.193	0.1370073497708347	hETV2
PHACTR4	4.8105339013912665e-6	0.05792406727252711	0.187	0.149	0.13801421763091543	hETV2
ZYX	4.817757389147383e-6	-0.07071820154314251	0.242	0.285	0.13822145949463843	hETV2
EWSR1	4.8255814158812014e-6	0.07783356089735693	0.563	0.525	0.13844593082163167	hETV2
B2M	4.8749502328555115e-6	-0.15619303880288787	0.22	0.257	0.13986232218062464	hETV2
PALM	4.9076275848082316e-6	0.07856483259209579	0.427	0.383	0.14079983540814817	hETV2
PDCD7	4.914701944526947e-6	0.07401717879610342	0.35	0.306	0.1410027987884781	hETV2
TOP1	4.928875114002468e-6	0.07223052818482034	0.375	0.328	0.1414094270207308	hETV2
DHX36	4.936073119472889e-6	0.06690611791856804	0.558	0.505	0.14161593779767717	hETV2
DNER	4.948856404269076e-6	-0.07268362991221489	0.685	0.726	0.1419826902384798	hETV2
ARFGAP3	4.9638687128556405e-6	0.05551226227590533	0.243	0.201	0.14241339337182832	hETV2
RNF114	4.975490969428686e-6	0.07375584466969604	0.335	0.291	0.142746835912909	hETV2
TMEM219	4.985689369888161e-6	-0.07033021945369089	0.341	0.389	0.14303942802209133	hETV2
COPS2	5.063392125830831e-6	0.057894248435334306	0.299	0.253	0.14526872009008654	hETV2
HDAC7	5.114482915061689e-6	0.04519334695499884	0.101	0.073	0.14673451483311986	hETV2
NTM	5.1485587273720576e-6	-0.11063538824219554	0.43	0.477	0.14771214988830433	hETV2
TSPAN31	5.181676304056198e-6	0.051070027102230464	0.186	0.148	0.14866229316337234	hETV2
ERC2	5.184967724281916e-6	-0.05296546377101717	0.076	0.105	0.14875672400964818	hETV2
FRG1	5.190063324169633e-6	0.06536412455234952	0.323	0.278	0.14890291677042677	hETV2
CEP57	5.219849967127764e-6	0.06758255736897711	0.406	0.357	0.14975749555689555	hETV2
RBFOX1	5.250569487489367e-6	0.08849101960723538	0.388	0.342	0.15063883859606994	hETV2
TMEM237	5.297297049477654e-6	0.04485779812728791	0.115	0.084	0.15197945234951388	hETV2
CEP68	5.398626133237404e-6	0.05169585766078261	0.171	0.135	0.15488658376258113	hETV2
LINC01578	5.526158598263307e-6	0.08103820095106928	0.704	0.668	0.15854549018417427	hETV2
NCS1	5.577373525726242e-6	-0.0456528586310542	0.083	0.113	0.1600148464530859	hETV2
DYNC1LI1	5.70555548699938e-6	0.08862679824947939	0.478	0.436	0.1636923869220122	hETV2
RPL29	5.798153609967186e-6	0.03861911853372746	0.998	0.998	0.16634902706995855	hETV2
CREB3L4	5.809263037704787e-6	0.043551774826006584	0.102	0.073	0.16666775655175034	hETV2
WRAP73	5.852698380033331e-6	0.046534375934671746	0.115	0.084	0.16791391652315626	hETV2
BAZ1B	5.8527195156355945e-6	0.05411131552342546	0.258	0.214	0.16791452290358522	hETV2
MPC2	5.903154968960283e-6	-0.06832796596331459	0.454	0.502	0.1693615160594705	hETV2
ANKRD11	5.9344614223541425e-6	0.07519727857593139	0.624	0.587	0.17025969820734035	hETV2
CCT6A	5.99449558503158e-6	0.07929814608496588	0.652	0.617	0.17198207833455603	hETV2
OAZ2	6.024376900616114e-6	0.08120908170925611	0.698	0.66	0.1728393732786763	hETV2
STK25	6.06337534326631e-6	-0.0740896233016981	0.465	0.513	0.17395823859831044	hETV2
RTCA	6.114007311144419e-6	0.06120937911641028	0.295	0.251	0.1754108697567334	hETV2
FLRT3	6.148191003233375e-6	-0.06133177836348286	0.095	0.126	0.17639159988276554	hETV2
SYP	6.149807064713949e-6	-0.08158604924931578	0.479	0.524	0.1764379646866432	hETV2
TMEM69	6.21343624241249e-6	0.054709058446254955	0.179	0.142	0.17826348579481435	hETV2
LINC01089	6.228377151512218e-6	0.057734132147450046	0.209	0.169	0.17869214047688553	hETV2
CSNK1D	6.283242245522936e-6	0.06998939298095697	0.253	0.212	0.18026622002405304	hETV2
POU3F3	6.2920982101519394e-6	0.046143613461835736	0.122	0.091	0.18052029764925914	hETV2
ABAT	6.309202134966145e-6	0.07137712188696477	0.223	0.184	0.1810110092521787	hETV2
TCEAL3	6.320753567051239e-6	-0.07696012062721969	0.577	0.624	0.18134241983870006	hETV2
ARFGAP2	6.325980059175722e-6	0.07183316655814376	0.31	0.268	0.18149236789775147	hETV2
TAOK3	6.359083209186537e-6	0.07595488910731785	0.41	0.366	0.18244209727156174	hETV2
HMGN2	6.4153903907419734e-6	-0.13903351231582417	0.828	0.835	0.18405755031038723	hETV2
MAP2K5	6.432960008607986e-6	0.04899353326994296	0.132	0.099	0.1845616226469631	hETV2
SYNGR3	6.470513497711052e-6	-0.061459956038497965	0.174	0.212	0.1856390322493301	hETV2
MAFB	6.559415112051776e-6	0.04824333118644089	0.11	0.08	0.18818961956476546	hETV2
SCN3B	6.585019455753643e-6	-0.06113680620491524	0.328	0.379	0.188924208185572	hETV2
C6orf62	6.656809195313107e-6	0.06624780709532646	0.256	0.215	0.19098385581353305	hETV2
PPP1R3E	6.670798445914559e-6	0.05216430017807008	0.177	0.14	0.1913852074132887	hETV2
SLC6A15	6.809759001745376e-6	-0.048450087703474753	0.082	0.111	0.19537198576007483	hETV2
VPS28	6.826206013831626e-6	-0.0874706547966988	0.687	0.726	0.19584385053682934	hETV2
CLN3	6.916968692085031e-6	-0.04942021858290621	0.1	0.132	0.19844783177591954	hETV2
ODC1	6.93091609687708e-6	0.09793658246787262	0.648	0.614	0.1988479828194034	hETV2
PDE7A	7.099275079534733e-6	0.0514681613333329	0.145	0.111	0.20367820203185147	hETV2
STT3B	7.106168064605841e-6	0.04699372106195954	0.146	0.112	0.2038759617735416	hETV2
QARS	7.1800908813278495e-6	0.0645992652314461	0.32	0.275	0.205996807385296	hETV2
TOB1	7.208855137368136e-6	0.056443925965880465	0.166	0.13	0.20682205389109182	hETV2
SAAL1	7.228762480849537e-6	0.048238124279578076	0.131	0.099	0.20739319557557323	hETV2
ZNF609	7.2566193502530225e-6	0.04838984856730191	0.123	0.092	0.20819240915875922	hETV2
JMJD1C	7.3507474086050464e-6	0.05882238541913121	0.316	0.27	0.2108929431528788	hETV2
PRKAB1	7.358036779698595e-6	0.05018811681477997	0.16	0.125	0.21110207520955268	hETV2
ZNF622	7.412920316703899e-6	0.05885323732562048	0.331	0.284	0.21267668388623487	hETV2
EBLN3P	7.485900676112808e-6	-0.048986046122869	0.128	0.164	0.21477049039767646	hETV2
CA11	7.53396884493372e-6	-0.08156188559445177	0.299	0.34	0.21614956616114844	hETV2
IARS	7.606883261520047e-6	0.06663984404908613	0.265	0.224	0.21824148077301014	hETV2
ZNF281	7.6378384032527e-6	0.06554469535045587	0.313	0.27	0.21912958378931996	hETV2
MDM4	7.663739111619782e-6	0.054362046508537626	0.207	0.168	0.21987267511237155	hETV2
TMEM208	7.687412507583052e-6	-0.06261998959864329	0.261	0.305	0.22055186484255776	hETV2
CACNG4	7.73103872258945e-6	-0.050674744877092254	0.106	0.139	0.22180350095109133	hETV2
SYBU	7.760195915966135e-6	-0.04896198572003213	0.174	0.214	0.22264002082906842	hETV2
GABRB3	7.779038133067931e-6	-0.053461141148338054	0.184	0.225	0.22318060403771894	hETV2
JTB	7.841389709837898e-6	-0.07626494101697168	0.614	0.655	0.22496947077524931	hETV2
DUSP12	7.953310447095023e-6	0.07401207325413445	0.371	0.329	0.2281804767271562	hETV2
TRAPPC2	7.981390612259903e-6	0.05570806901916131	0.165	0.131	0.2289860966657366	hETV2
ZMIZ2	8.132476221427587e-6	-0.04887102652360095	0.099	0.131	0.23332074279275747	hETV2
ELMOD3	8.145145429912876e-6	0.04619481354653071	0.141	0.108	0.23368422238420042	hETV2
RSL24D1	8.163056982211177e-6	0.06245373387594011	0.845	0.823	0.23419810481963868	hETV2
FLYWCH1	8.259774986140066e-6	0.05323180338914718	0.216	0.176	0.2369729443523585	hETV2
MOCS2	8.450228633142314e-6	-0.047773628315483346	0.152	0.19	0.242437059484853	hETV2
SMDT1	8.464913420645831e-6	0.08567837221170271	0.722	0.698	0.2428583660383289	hETV2
C20orf27	8.482256402814971e-6	-0.07207880654459597	0.284	0.327	0.24335593619676152	hETV2
RBX1	8.55033852939768e-6	-0.07629526059938097	0.72	0.754	0.24530921240841944	hETV2
DCAF7	8.608481999450023e-6	0.07498691824971981	0.409	0.365	0.24697734856422116	hETV2
RABIF	8.751031318301027e-6	-0.057396846927850464	0.219	0.261	0.25106708852205645	hETV2
DEXI	8.779111029881378e-6	0.049904294685451156	0.255	0.212	0.25187269544729673	hETV2
C17orf80	9.004906267869035e-6	0.04149297585721583	0.102	0.074	0.2583507608251626	hETV2
COA1	9.015178707461494e-6	0.06911341441649677	0.424	0.378	0.25864547711707025	hETV2
PIP5K1A	9.110691308562013e-6	0.04237371918469843	0.124	0.093	0.26138573364264417	hETV2
TRMT6	9.379291832688341e-6	0.047881510422850215	0.154	0.12	0.26909188267982853	hETV2
NDUFAF6	9.45586303359136e-6	-0.038631657342347206	0.075	0.103	0.27128871043373615	hETV2
ARMT1	9.603874697119593e-6	0.041687211531582544	0.108	0.079	0.27553516506036113	hETV2
PCBP1	9.734808836834995e-6	0.06832327872812205	0.672	0.625	0.279291665528796	hETV2
NMT1	9.915913386721432e-6	0.04101056604657094	0.129	0.097	0.28448755506503787	hETV2
TLE1	1.0069965932495166e-5	-0.06143265544022586	0.251	0.297	0.28890732260328633	hETV2
LUZP1	1.0144154635814624e-5	0.04138686365841382	0.109	0.08	0.29103579650152156	hETV2
ZNF131	1.0156524500373652e-5	0.05666458849404432	0.219	0.18	0.2913906879157201	hETV2
UBA1	1.017493225520104e-5	0.05891011744787533	0.586	0.532	0.2919188064017178	hETV2
JUND	1.0178291129945389e-5	0.06956723713762875	0.285	0.244	0.2920151725181332	hETV2
DOHH	1.0256503656028125e-5	-0.05465067279104177	0.153	0.19	0.2942590898914469	hETV2
DOK5	1.0323500744540846e-5	0.13264953372326432	0.192	0.158	0.2961812363608769	hETV2
EMD	1.0372699041343184e-5	-0.06421489829117377	0.275	0.318	0.29759273549613596	hETV2
FGFR1	1.0566942973642254e-5	0.05301045384681083	0.185	0.148	0.30316559391379627	hETV2
MRPL30	1.0606756186347524e-5	0.0547364128150985	0.202	0.164	0.3043078349863105	hETV2
ELP5	1.0759134769214607e-5	0.05164630353246463	0.213	0.174	0.3086795765287671	hETV2
KIRREL3	1.0798026809385131e-5	-0.04685718145697812	0.077	0.106	0.3097953891612594	hETV2
SNX15	1.0853323152673826e-5	-0.05592270210389999	0.201	0.242	0.31138184125021207	hETV2
HSPA12A	1.0918572896330869e-5	0.04554165236667687	0.112	0.083	0.3132538563957326	hETV2
BCL2L13	1.0972602863084312e-5	0.04202519015516365	0.12	0.09	0.31480397614188893	hETV2
LRRC42	1.098861501831729e-5	0.04933237073047836	0.161	0.127	0.31526336487552303	hETV2
UBE2F	1.1095132120067577e-5	-0.0622844574002257	0.215	0.256	0.31831934052473876	hETV2
KIF1BP	1.1153488371346545e-5	0.05339899556069938	0.255	0.213	0.31999358137393236	hETV2
ZNF669	1.1162153296295782e-5	0.03767823779414094	0.108	0.079	0.32024217807072597	hETV2
SLC25A14	1.1179088086487668e-5	-0.05242446125627437	0.149	0.186	0.3207280372013312	hETV2
SNHG15	1.124239326902798e-5	0.06003176340580413	0.199	0.163	0.3225442628884127	hETV2
AK3	1.1509017586377834e-5	0.057817687643286264	0.198	0.161	0.33019371455318003	hETV2
NDN	1.1597997672138565e-5	-0.07867026447722325	0.732	0.761	0.3327465532136554	hETV2
POLD2	1.1659896691645482e-5	-0.07146632960134913	0.382	0.427	0.3345224360833089	hETV2
GLI4	1.1881554806620164e-5	-0.05765331404844426	0.178	0.216	0.3408818074019325	hETV2
SNRPD2	1.213062665739274e-5	-0.08025256256537494	0.775	0.801	0.3480276788005977	hETV2
MAPK8	1.2230198841815265e-5	0.06071588933028765	0.38	0.333	0.3508844047716799	hETV2
ZNF222	1.2289831005154416e-5	0.04041087740541656	0.1	0.073	0.3525952515378802	hETV2
SIVA1	1.2487952145216685e-5	-0.05908815057562383	0.227	0.269	0.3582793470462667	hETV2
SMC3	1.2661258201816305e-5	0.07565260272072183	0.54	0.494	0.3632514978101098	hETV2
POLR1D	1.2755272795730582e-5	0.08225139676192328	0.594	0.555	0.3659487765095104	hETV2
SF3B3	1.2833715427722226e-5	0.051872726771246186	0.177	0.141	0.3681992956213507	hETV2
CYB5D2	1.2887575706191582e-5	-0.05515231835588852	0.204	0.245	0.36974454701063647	hETV2
DPP6	1.2914962413866009e-5	-0.04722035315472958	0.095	0.125	0.3705302716538158	hETV2
ANKRD26	1.3208730018420878e-5	0.04616247542584187	0.123	0.093	0.378958464228495	hETV2
PPP1R1A	1.335507956635184e-5	0.08735891283471087	0.444	0.404	0.3831572327586343	hETV2
CHID1	1.3359854191774073e-5	-0.07148292776920429	0.316	0.358	0.38329421676199815	hETV2
WSB1	1.3381633704162278e-5	0.07200856722520421	0.689	0.663	0.3839190709724158	hETV2
STOML1	1.3392826938972242e-5	-0.05704766604772407	0.173	0.21	0.38424020487911364	hETV2
PSEN1	1.3641309476676254e-5	0.04497294404066629	0.131	0.1	0.3913691688858417	hETV2
AP000894.2	1.4083705774016069e-5	0.05408689596941918	0.107	0.079	0.404061518656521	hETV2
NOS1AP	1.4132062808238417e-5	0.06582222250575945	0.176	0.142	0.4054488819683602	hETV2
NR2F1	1.4328921696894557e-5	0.13417606322924924	0.62	0.59	0.41109676348390484	hETV2
MED24	1.4398087161031617e-5	-0.0542458113130842	0.176	0.214	0.4130811206499971	hETV2
ZIC3	1.4594270117965008e-5	-0.05590222839800846	0.228	0.271	0.41870960968441606	hETV2
CBLL1	1.5045073892879031e-5	0.044149382584372454	0.136	0.104	0.4316431699866994	hETV2
UBQLN2	1.511635150952244e-5	0.06963420239147422	0.424	0.381	0.4336881248081988	hETV2
ZNF324	1.5200569674440208e-5	0.043396091276399984	0.121	0.091	0.43610434395968956	hETV2
AC245060.6	1.5316394519993406e-5	0.03962918991712275	0.118	0.089	0.43942735877861083	hETV2
DNAAF2	1.5597490399319175e-5	0.06652717416574527	0.249	0.21	0.4474919995564671	hETV2
CAPZB	1.5731792927321827e-5	-0.07575287844598111	0.624	0.662	0.45134513908486323	hETV2
MAPRE3	1.5802100054478004e-5	-0.09557516365169616	0.559	0.58	0.4533622505629739	hETV2
LINC01122	1.583198600697149e-5	0.05827172779285966	0.157	0.124	0.45421967854001205	hETV2
ATXN3	1.5946243716566357e-5	0.05354704791719536	0.166	0.132	0.45749773222828877	hETV2
NOP56	1.6095155207442592e-5	-0.07862817093100827	0.43	0.473	0.461770002901528	hETV2
DLD	1.6162725517444755e-5	0.06034832088127412	0.294	0.252	0.46370859509549	hETV2
FBLL1	1.629335221364162e-5	-0.04320312261070164	0.089	0.118	0.46745627500937803	hETV2
SRGAP1	1.643995462593659e-5	-0.07395641272073128	0.339	0.384	0.47166229821812083	hETV2
STK40	1.658192829324312e-5	0.05209908860194021	0.158	0.125	0.47573552273314507	hETV2
RPS6KA5	1.6665891487274783e-5	0.05089377761382721	0.143	0.111	0.47814442676991353	hETV2
GLCCI1	1.6677308350502005e-5	0.045834949073762205	0.148	0.116	0.4784719765759025	hETV2
LRRC26	1.673099329587023e-5	-0.0743496736156316	0.263	0.304	0.4800121976585168	hETV2
NBEAL1	1.6804629228892952e-5	-0.039134487157623674	0.083	0.112	0.4821248125769388	hETV2
EIF2AK2	1.6833798090888196e-5	-0.048234679708914235	0.118	0.151	0.4829616672275824	hETV2
PIGS	1.69595414361548e-5	0.04544156307528191	0.149	0.116	0.4865692438032812	hETV2
H2AFY2	1.6988999597960998e-5	0.08135197121092586	0.708	0.686	0.48741439846550105	hETV2
FGFBP3	1.6999482417639145e-5	-0.11231957237136533	0.127	0.16	0.4877151505620671	hETV2
KIN	1.7050317016045198e-5	0.05026631501257764	0.175	0.14	0.4891735951903367	hETV2
TMEM11	1.7323639610692118e-5	0.06055813579260971	0.432	0.387	0.49701522043075685	hETV2
PTPRN2	1.7330734798741498e-5	0.06059647972440402	0.241	0.202	0.4972187813758936	hETV2
CARHSP1	1.7390148541854087e-5	0.10020462650129003	0.599	0.58	0.49892336166579376	hETV2
PSMB6	1.7566212580256384e-5	-0.08085913757519525	0.635	0.659	0.5039746389275557	hETV2
UBE2D2	1.774114118633558e-5	-0.08156558546968617	0.706	0.735	0.5089933406359678	hETV2
UQCRH	1.779051924994413e-5	-0.06919806148471364	0.885	0.91	0.5104099972808971	hETV2
WAC-AS1	1.788734066289616e-5	-0.05779679219560896	0.195	0.234	0.5131878036184908	hETV2
SLC25A36	1.7890958039241438e-5	0.05899668739728137	0.347	0.303	0.5132915861458368	hETV2
MMP15	1.792638418046251e-5	0.04464078746572431	0.186	0.149	0.5143079621374693	hETV2
NDUFB5	1.7990152011468333e-5	0.07304039955665109	0.427	0.382	0.5161374612090265	hETV2
ZNF16	1.8065879930783308e-5	0.04207630324509197	0.111	0.083	0.5183100952141731	hETV2
MARCH5	1.820420871857843e-5	0.07534325914221734	0.341	0.302	0.5222787481360152	hETV2
NPC2	1.8208268090092046e-5	-0.11663131132522025	0.18	0.213	0.5223952115047408	hETV2
B3GAT1	1.8321387759505934e-5	-0.06044534630798465	0.153	0.188	0.5256406148202253	hETV2
ALKBH5	1.8434244633843385e-5	0.06050565096288474	0.431	0.384	0.5288784785449667	hETV2
FBXO44	1.857767763045136e-5	-0.06888286674758098	0.255	0.295	0.5329935712176496	hETV2
CHGB	1.864688766734797e-5	-0.09831922429558482	0.402	0.441	0.5349792071762133	hETV2
SNN	1.865477769114641e-5	0.05806853851890548	0.352	0.306	0.5352055719589905	hETV2
AHCYL1	1.871286790518514e-5	0.06417354114986495	0.281	0.24	0.5368721801997616	hETV2
ALOX12-AS1	1.872967455847289e-5	0.04646080001427061	0.136	0.105	0.5373543630825872	hETV2
CYFIP2	1.877281753713317e-5	-0.07271360245763009	0.329	0.37	0.5385921351403506	hETV2
EHMT1	1.8872146628116778e-5	0.05016207396635136	0.156	0.123	0.5414418867606704	hETV2
APEX1	1.890206309691745e-5	0.07951024117274463	0.669	0.63	0.5423001902505616	hETV2
MTHFS	1.900875939954299e-5	-0.04353781367696499	0.108	0.139	0.5453613071728883	hETV2
RBMS1	1.9487923782257458e-5	-0.04288573287432337	0.085	0.113	0.5591085333129665	hETV2
DDX55	1.9537324244003594e-5	0.0373146164599544	0.109	0.081	0.5605258325604632	hETV2
GNAO1	1.960205353094444e-5	-0.0866001085272039	0.423	0.461	0.562382915802796	hETV2
SLC35F1	1.961824208194245e-5	-0.05761413489713538	0.153	0.188	0.5628473653309289	hETV2
MRPL52	1.966647154825713e-5	-0.07482770602842548	0.454	0.495	0.5642310687194971	hETV2
CRABP2	1.968866843796943e-5	0.04591008269645008	0.138	0.105	0.5648678974853429	hETV2
MPHOSPH8	1.9961946269433776e-5	0.06474093678462456	0.542	0.501	0.572708238470055	hETV2
TTLL1	1.9979251274526325e-5	-0.059027153207442284	0.174	0.21	0.5732047190661603	hETV2
LSM8	2.0041232951584655e-5	0.06910419233349901	0.305	0.264	0.5749829733809637	hETV2
BMT2	2.0288525490633412e-5	0.04433875080000921	0.132	0.101	0.5820777963262725	hETV2
ECHS1	2.0453022838205843e-5	-0.07482689562021727	0.466	0.501	0.5867972252281256	hETV2
RBM4B	2.0602805124772875e-5	0.06272480754540327	0.35	0.306	0.5910944790297338	hETV2
ACBD6	2.0809757808058503e-5	-0.0660083908174639	0.377	0.421	0.5970319515131984	hETV2
TM2D3	2.0855199534437465e-5	-0.07668846706288357	0.524	0.562	0.5983356746430109	hETV2
SEC61A1	2.085526701349825e-5	0.06749331035912187	0.31	0.268	0.5983376106172648	hETV2
MPLKIP	2.110097450251066e-5	0.07188555428831134	0.462	0.422	0.6053869584770308	hETV2
RSBN1L	2.1361219351451093e-5	0.06375362703577891	0.447	0.401	0.6128533831931319	hETV2
NCSTN	2.144165701610163e-5	0.05255717341130639	0.209	0.171	0.6151611397919557	hETV2
ZNF12	2.164287515312877e-5	0.038295607869082204	0.117	0.088	0.6209340881432643	hETV2
USB1	2.195226397788595e-5	0.0571069706152067	0.264	0.224	0.6298104535255479	hETV2
SYNJ2BP	2.2054936555687755e-5	0.05993034036847833	0.24	0.202	0.6327561297826817	hETV2
PAG1	2.2106861082785514e-5	0.07503909584693222	0.127	0.098	0.6342458444651164	hETV2
[truncated: 17,431 more rows]
