# Supplementary material for: Integrative single-cell RNA-seq analysis of vascularized cerebral organoids
Source: BMC Biol. 2023 Nov 9;21:245. doi: 10.1186/s12915-023-01711-1 (PMC10634128; doi:10.1186/s12915-023-01711-1)
Supplement: Supplementary file 12 — Additional file 12: Table S4. List of genes altered by vascularization in endothelial populations. No cut-off p-values are used in this table. [file 12915_2023_1711_MOESM12_ESM.tsv]

gene	p_val	avg_log2FC	pct.1	pct.2	p_val_adj	sample
HTR2C	6.164962711741668e-13	0.7231987952346279	0.713	0.441	1.7687278019986845e-8	hETV2
EMX2	2.9845251328028553e-12	0.35096656607305443	0.176	0.012	8.562602606011392e-8	hETV2
MT-ND1	1.0157505200960243e-11	0.5557688205473963	0.984	0.997	2.9141882421554936e-7	hETV2
SERTAD1	1.3966439609838334e-11	0.437719257125166	0.721	0.463	4.006971524062618e-7	hETV2
GEM	1.4461223833522656e-11	0.5540761123385586	0.598	0.339	4.1489251178376497e-7	hETV2
CYP1B1	4.150453859348979e-11	-0.6694663217004932	0.709	0.888	1.1907652122472221e-6	hETV2
MIR22HG	2.1911395607929854e-10	0.36334277237135926	0.307	0.102	6.286379399915075e-6	hETV2
WFIKKN2	2.9107989421026026e-10	0.6225719618881789	0.402	0.174	8.351082164892367e-6	hETV2
CLU	3.850106884424639e-10	-0.5833421624419337	0.996	1	1.104595665141429e-5	hETV2
IFITM3	6.527075802312932e-10	-0.5636188209884909	0.975	0.988	1.8726180476835804e-5	hETV2
RTN1	9.687243087927435e-10	-0.4207834356213199	0.418	0.661	2.7792700419263808e-5	hETV2
TRPM3	1.5489329178214024e-9	0.5245583862884282	0.975	0.919	4.4438885412296036e-5	hETV2
NENF	2.6751480292416746e-9	0.6727258013775874	0.881	0.842	7.674999695894364e-5	hETV2
CLTA	3.1715795639526148e-9	-0.3076397079549591	0.984	0.978	9.099261768980051e-5	hETV2
UBB	3.2594968536670455e-9	-0.25951910349131113	1	1	9.351496473170754e-5	hETV2
MYLPF	4.78639633102476e-9	-0.2425357278184244	0.033	0.199	1.3732171073710037e-4	hETV2
CD81	9.076611426715768e-9	0.33452630182147347	0.684	0.444	2.604079818324754e-4	hETV2
CFB	1.4334987351025715e-8	-0.45869272231339187	0.098	0.289	4.1127078710092777e-4	hETV2
SPINT2	2.2090406474878e-8	0.4148114615189802	0.852	0.758	6.337737617642498e-4	hETV2
SERPINA3	6.317630265199505e-8	-0.8851240291230958	0.152	0.345	0.001812528123085738	hETV2
IGFBP7	8.86783162542446e-8	0.5980007274421633	0.902	0.807	0.0025441808933342777	hETV2
CFI	1.0517927567434128e-7	-0.4136122140170122	0.59	0.78	0.0030175934190968512	hETV2
EMX2OS	1.0682038276043879e-7	0.17557269814984067	0.111	0.009	0.003064676781396989	hETV2
GADD45A	1.1629245849353133e-7	0.3265224988264217	0.475	0.28	0.003336430634179414	hETV2
TNNC2	1.2179421283491912e-7	-0.20967413571113624	0.02	0.152	0.0034942759662338293	hETV2
S100B	1.2293560550530672e-7	-0.8074662954155305	0.668	0.804	0.00352702252194725	hETV2
IGF1	1.2294394438219381e-7	0.3084165618677658	0.201	0.056	0.0035272617643251404	hETV2
NPY	1.6263227421638543e-7	-0.6134695209601205	0.037	0.18	0.004665919947268098	hETV2
FTL	1.8514345600437447e-7	-0.19150558118490935	1	0.997	0.005311765752765503	hETV2
ING1	2.037193266566802e-7	0.3225767224277581	0.389	0.196	0.005844707481780155	hETV2
CXCL14	2.197565698311984e-7	0.6764348977608794	0.705	0.484	0.006304815988457082	hETV2
MAFF	3.6137428037218747e-7	0.39404040345432423	0.529	0.342	0.010367828103878058	hETV2
LDHB	3.8287920351916345e-7	-0.2162325987944782	1	0.997	0.010984804348964799	hETV2
CALB1	4.292270527005398e-7	0.7022486595696078	0.238	0.087	0.012314524141978487	hETV2
BCAM	4.791772067569053e-7	0.3948657406552627	0.648	0.475	0.013747594061855613	hETV2
H3F3A	5.370551210458154e-7	-0.23219549245397442	1	1	0.015408111422804445	hETV2
MALAT1	6.257923617094309e-7	0.4247901555085356	1	1	0.01795398285744357	hETV2
MOB1A	6.798567564507355e-7	0.25613317093502386	0.512	0.304	0.019505090342571602	hETV2
PPP1R1A	1.8964725603101536e-6	0.19791646004773786	0.193	0.062	0.054409797755298306	hETV2
STK32C	1.9553167706934335e-6	0.1965236817968685	0.25	0.099	0.05609803815119461	hETV2
CA2	2.137019719678407e-6	0.4941016076391187	0.848	0.773	0.0613110957575735	hETV2
SLC13A4	2.2297073651845633e-6	0.3930197489788644	0.57	0.382	0.06397030430714512	hETV2
NWD1	2.5598691589940812e-6	0.1841754471778302	0.16	0.043	0.07344264617154019	hETV2
TMEM117	2.7696148061693078e-6	0.22346993454230887	0.295	0.134	0.07946024878899743	hETV2
HPGD	2.9951542380701474e-6	0.3240636893970873	0.336	0.168	0.08593097509023252	hETV2
GAP43	3.3666267752957237e-6	-0.3686844050398451	0.205	0.379	0.09658852218323431	hETV2
HSD17B2	3.4895778936847137e-6	0.4457203244619157	0.164	0.05	0.10011598976981444	hETV2
TUBB	3.798066092221526e-6	-0.2830032753845573	0.996	0.988	0.10896651618583558	hETV2
MSI2	4.330548638429279e-6	0.3479122309347574	0.598	0.444	0.12424344043653601	hETV2
ASB13	5.06395313827833e-6	0.22789217565232608	0.32	0.158	0.1452848155372053	hETV2
GAPDH	5.335529699764389e-6	-0.18462281197134978	1	1	0.15307634708624032	hETV2
NUAK2	6.044535353538023e-6	0.19097455144760703	0.258	0.112	0.17341771929300587	hETV2
TMEM185A	6.39499802116093e-6	0.20144362821230974	0.303	0.146	0.18347249322710707	hETV2
MT2A	6.598932024509464e-6	-0.8547845140809867	0.566	0.724	0.18932335978317652	hETV2
GAS6	6.9148393929918205e-6	0.33512899121998174	0.557	0.391	0.19838674218493532	hETV2
AC105942.1	7.0541085376899125e-6	0.17915266123951218	0.225	0.09	0.20238237394632358	hETV2
NDUFB5	7.305894981619879e-6	0.2591672310246571	0.98	0.882	0.20960612702267434	hETV2
COBLL1	8.008645055028998e-6	0.22497959706874415	0.389	0.217	0.22976802662878193	hETV2
EIF5	8.137432524854132e-6	0.29482654040550194	0.791	0.64	0.23346293913806504	hETV2
THUMPD3-AS1	8.426913694997978e-6	0.303278556997875	0.59	0.407	0.241768153909492	hETV2
TUBA1A	8.589627852733105e-6	-0.27579215304594307	0.955	0.988	0.2464364230949128	hETV2
FTH1	8.976475719587226e-6	-0.15329573002394525	1	1	0.25753508839495753	hETV2
SLC5A3	1.0266551406518965e-5	0.2500038001576874	0.582	0.385	0.2945473598530291	hETV2
ANKRD9	1.085518259825752e-5	0.1985456793820803	0.344	0.18	0.3114351887440083	hETV2
PPM1B	1.273052316313712e-5	0.25454431819932055	0.434	0.261	0.365238709550404	hETV2
PALMD	1.3280133514897312e-5	0.2258814074163279	0.381	0.211	0.38100703054240387	hETV2
BEX3	1.4908546648106457e-5	-0.17503086530321532	1	1	0.42772620333417427	hETV2
ENO1	1.6240266730218896e-5	-0.2611173534743396	0.996	0.984	0.46593325248998013	hETV2
PSMA4	1.6339246828110858e-5	-0.27934596170240567	0.762	0.854	0.46877299149850055	hETV2
SIX3	1.8024600162271306e-5	0.1734086787047085	0.107	0.022	0.5171257786555638	hETV2
CKS2	1.968337840552421e-5	0.3525615203189907	0.631	0.466	0.5647161264544897	hETV2
MT-CO1	1.9719104940724295e-5	0.25761719353643997	0.988	0.997	0.56574112074938	hETV2
MT-CO3	2.027328803568196e-5	0.3029635275088518	0.984	0.997	0.5816406337437154	hETV2
UBR3	2.1187822761026476e-5	-0.47318702091725207	0.25	0.398	0.6078786350138496	hETV2
TNNI1	2.1472082892690887e-5	-0.1790693089750317	0.037	0.143	0.6160340581913015	hETV2
NFIA	2.5317243858546754e-5	-0.2660291132759647	0.926	0.957	0.7263517263017064	hETV2
H19	2.9388806664058034e-5	-0.35406404504631106	0.02	0.112	0.843164863191825	hETV2
PRSS33	3.277517074742421e-5	0.13110332793010337	0.127	0.034	0.9403196487436006	hETV2
PLP2	3.284024266223964e-5	0.27054426013513544	0.57	0.385	0.9421865619796552	hETV2
RAC1	3.2961444771702695e-5	-0.20684294717833884	0.996	0.997	0.9456638505001503	hETV2
CIRBP	3.502024793415686e-5	-0.24116033703668904	0.992	0.997	1	hETV2
PRR14	3.545358573243848e-5	0.2092000718467441	0.287	0.149	1	hETV2
MDK	4.083847023316929e-5	-0.3499604480169487	0.992	1	1	hETV2
MITF	4.1011239404262484e-5	0.22624147660279498	0.348	0.199	1	hETV2
GYPC	4.27493406121374e-5	-0.2739571430368758	0.426	0.587	1	hETV2
SNAI2	4.339551806526086e-5	0.2702702179572978	0.201	0.084	1	hETV2
MRPS6	4.782175899761114e-5	0.25739322782215135	0.984	0.932	1	hETV2
CDK16	4.7885062558514256e-5	0.2561033628783095	0.541	0.401	1	hETV2
THUMPD1	4.914998867972599e-5	0.21462388739565413	0.373	0.217	1	hETV2
PRH1	5.0274025386528546e-5	0.18445084949629367	0.242	0.115	1	hETV2
EEF1D	5.107295294528776e-5	-0.18407314709685885	0.996	0.997	1	hETV2
RGS9BP	5.119008393332481e-5	0.12680319049647795	0.139	0.043	1	hETV2
SULF1	5.6392804658139935e-5	0.29638412817943005	0.545	0.388	1	hETV2
PPP1R10	5.814934976295766e-5	0.18912466314956333	0.578	0.398	1	hETV2
CCNL1	5.8987994049945605e-5	0.24728064140209138	0.627	0.453	1	hETV2
RPL28	5.899206693741501e-5	-0.1296619240595165	1	1	1	hETV2
ELN	6.000437917584928e-5	-0.33447589292727453	0.32	0.478	1	hETV2
RAMP2	6.099969278358705e-5	0.2252224620130348	0.213	0.093	1	hETV2
SLC27A5	6.243762122670736e-5	0.2070471479480932	0.426	0.267	1	hETV2
RPS15	6.449021585408562e-5	-0.15125892602989044	1	1	1	hETV2
SLX4	6.498588243014155e-5	0.11695497499485229	0.111	0.028	1	hETV2
PDGFRB	6.593815820615857e-5	0.23064652254910434	0.467	0.314	1	hETV2
RBM15	6.669129384842158e-5	0.12317219216533276	0.111	0.028	1	hETV2
FZD1	6.90679008830236e-5	0.18231677769579674	0.262	0.13	1	hETV2
RHOQ	6.946754752691299e-5	0.1833681514785826	0.311	0.168	1	hETV2
PPP1R1B	7.019851836898559e-5	0.19243389517968404	0.152	0.053	1	hETV2
SNRNP200	7.666467533897594e-5	0.21865940063081085	0.381	0.236	1	hETV2
SMIM27	7.672107405246652e-5	0.19105204814049476	0.389	0.233	1	hETV2
MAGED2	7.895709524986475e-5	-0.27561567727259617	0.906	0.929	1	hETV2
FOLR1	7.957496736997993e-5	0.27166480002905047	0.922	0.851	1	hETV2
GPX7	8.097685992374131e-5	0.26490068191631	0.734	0.593	1	hETV2
HEXIM1	8.151298273734367e-5	0.16272138142395315	0.266	0.134	1	hETV2
CFL1	8.264678025613427e-5	-0.22836644004996343	1	0.994	1	hETV2
FXYD1	8.440610623774528e-5	0.4395007073000352	0.775	0.689	1	hETV2
CTSD	8.509059588205443e-5	-0.26503591614484456	0.91	0.919	1	hETV2
AVPI1	8.733846946836431e-5	0.18745021656600258	0.279	0.146	1	hETV2
NR4A1	9.141595717463258e-5	0.27527010798895596	0.361	0.214	1	hETV2
SLC25A33	9.162822225397939e-5	0.23502378325729023	0.496	0.339	1	hETV2
PLEKHH3	9.679652645553238e-5	0.16972734942133116	0.225	0.106	1	hETV2
IGSF21	1.0038542383073954e-4	0.19981342554528164	0.484	0.32	1	hETV2
SHB	1.0238112670155118e-4	0.17778711921528279	0.262	0.134	1	hETV2
PCK2	0.00010447172543565732	0.1462630308817536	0.164	0.062	1	hETV2
SBF1	1.0639781380430395e-4	0.14478519692006875	0.143	0.05	1	hETV2
ZNF467	1.1140228461353843e-4	0.13378612262802225	0.168	0.065	1	hETV2
SRP14	1.1154973809192976e-4	-0.1581296081160648	1	1	1	hETV2
KCNQ1OT1	1.1201412336163084e-4	0.27936394501148465	0.721	0.602	1	hETV2
UVRAG	1.1353659301306113e-4	0.15847364415844872	0.275	0.143	1	hETV2
LINGO1	1.1626342274958062e-4	0.12187837806462663	0.139	0.047	1	hETV2
YAP1	1.251164150357356e-4	0.2105770543329522	0.385	0.242	1	hETV2
RHOH	1.2692453830131964e-4	0.15917144104793576	0.127	0.04	1	hETV2
PTN	1.294502748182108e-4	-0.3757095208855219	0.607	0.736	1	hETV2
SAT1	1.2999347651627995e-4	0.32244536204716523	0.93	0.82	1	hETV2
KLF10	1.3106372822700778e-4	0.2463327471229924	0.41	0.261	1	hETV2
HMGN2	1.3670077288107906e-4	-0.22853548612229657	0.984	0.984	1	hETV2
SPTBN1	1.3683503719578237e-4	0.21562587496288244	0.557	0.394	1	hETV2
PRAP1	1.3753256695463647e-4	0.1683267899662165	0.193	0.084	1	hETV2
FLNA	1.378725740855413e-4	0.1861608118167678	0.643	0.45	1	hETV2
FREM2	1.3798766253318164e-4	0.12251583209337985	0.127	0.04	1	hETV2
CUL3	1.4448023848722045e-4	0.17954972791454232	0.381	0.233	1	hETV2
CDKN1A	1.4662356982163486e-4	0.356040111818158	0.455	0.301	1	hETV2
NDUFA13	1.475527998811075e-4	-0.18966518154917145	0.996	0.991	1	hETV2
MRPS31	1.4822888704261e-4	0.19029775768403107	0.402	0.252	1	hETV2
CLDN1	1.4957135639989997e-4	0.14219836244422251	0.156	0.059	1	hETV2
ZBTB9	1.505314390597469e-4	0.10728915055867752	0.111	0.031	1	hETV2
ZKSCAN2-DT	1.5481298557460296e-4	0.12610296392635195	0.156	0.059	1	hETV2
PTMA	1.5672392009979453e-4	-0.18512715557625636	0.996	1	1	hETV2
AQP1	1.5692213646904886e-4	0.18794373425145405	0.365	0.208	1	hETV2
CNKSR3	1.5896476222277726e-4	0.22260310295354158	0.451	0.307	1	hETV2
HIPK2	1.7155605166306793e-4	0.1954891209487418	0.279	0.149	1	hETV2
IRS2	1.7199310164710716e-4	0.24610211886882216	0.471	0.329	1	hETV2
RGCC	1.745437766480145e-4	0.23301416975990796	0.361	0.217	1	hETV2
NUFIP2	1.7991546164863642e-4	0.18605473519888321	0.287	0.158	1	hETV2
TCEAL4	1.8130335162148346e-4	-0.23144696157667122	0.943	0.966	1	hETV2
SLC35F5	1.8791016193866623e-4	0.20055201034737702	0.578	0.41	1	hETV2
NR1D2	1.8877610798693855e-4	0.1387652303860986	0.213	0.099	1	hETV2
TLE5	1.9333461217129163e-4	0.22251156371333342	0.32	0.186	1	hETV2
PSAT1	1.9669287285332146e-4	-0.303675576892388	0.627	0.786	1	hETV2
C1orf52	1.9882466068200323e-4	0.18299227834654325	0.393	0.245	1	hETV2
CYCS	2.0051687161806784e-4	0.2538041306351668	0.906	0.832	1	hETV2
RPS12	2.042096910853914e-4	-0.15740889832357485	1	1	1	hETV2
HBP1	2.0659191116448363e-4	0.15353957296860538	0.398	0.242	1	hETV2
PRLR	2.122590346718837e-4	0.16867164027188056	0.139	0.05	1	hETV2
DAAM1	2.1934862282429075e-4	0.23681225513158072	0.414	0.264	1	hETV2
SLC37A4	2.2676593029323714e-4	0.17332747102458304	0.283	0.155	1	hETV2
B2M	2.2885630105157597e-4	-0.305513406846571	0.975	0.975	1	hETV2
HSP90AA1	2.4067653608338512e-4	-0.22227676312845768	0.988	0.988	1	hETV2
GPM6A	2.4523440927593025e-4	0.4710630267082405	0.652	0.553	1	hETV2
PINK1	2.490789175802594e-4	0.2451101440588973	0.512	0.388	1	hETV2
WIF1	2.5819817745354086e-4	0.7399372552520354	0.488	0.37	1	hETV2
SLC5A6	2.637159344665513e-4	0.2409316724894428	0.537	0.394	1	hETV2
XRCC6	2.6477711678840274e-4	-0.23010695067891618	0.725	0.817	1	hETV2
OLFML3	2.659700939016341e-4	-0.12288842644348322	0.033	0.118	1	hETV2
SNHG16	2.756464808885605e-4	0.21428411794897162	0.959	0.91	1	hETV2
RAP2A	2.7866879011347387e-4	0.17971456778639716	0.275	0.152	1	hETV2
MT1X	2.8167641418999547e-4	-0.8536859096916058	0.41	0.55	1	hETV2
PLEKHF2	2.9162852302609763e-4	0.12251583209337985	0.131	0.047	1	hETV2
SLC7A5	2.980725522494929e-4	0.16668941033195217	0.168	0.071	1	hETV2
MARCKSL1	2.9946370400985267e-4	-0.2581234203292584	0.865	0.938	1	hETV2
CRACR2B	3.0366375861778396e-4	0.1471665672291114	0.254	0.134	1	hETV2
ANKRD11	3.120734827587177e-4	0.20401043985889133	0.598	0.441	1	hETV2
CPXM2	3.144987374563266e-4	0.21431299524039704	0.168	0.071	1	hETV2
CEP350	3.247185883078206e-4	0.16314034325088148	0.23	0.118	1	hETV2
LMO2	3.420246577409744e-4	0.1624284988387046	0.221	0.112	1	hETV2
CCT8	3.4470216839851823e-4	-0.21824160184672303	0.906	0.929	1	hETV2
RNF182	3.5085956423369364e-4	0.19542196731729666	0.332	0.205	1	hETV2
PFN1	3.5426745985432466e-4	-0.19681868563886917	0.996	0.988	1	hETV2
RIPK2	3.552584575373085e-4	0.11397915013889424	0.135	0.05	1	hETV2
PLS3	3.5778737462068444e-4	0.42546598216258946	0.52	0.404	1	hETV2
TOB1	3.632680242126195e-4	0.2170572367278415	0.471	0.345	1	hETV2
HMGN5	3.647215684821632e-4	0.17202017599639657	0.262	0.143	1	hETV2
HERPUD2	3.657483897587052e-4	0.14901923500622868	0.242	0.127	1	hETV2
STMN1	3.746294790849276e-4	-0.16119613985181003	0.82	0.91	1	hETV2
B3GNT2	3.7592088491092255e-4	0.13550477633668118	0.184	0.084	1	hETV2
MZT2B	3.8269308530375465e-4	0.16620919859907923	0.988	0.978	1	hETV2
CD63	3.848014976266405e-4	-0.1797681559338944	1	1	1	hETV2
MARK1	3.886654802648398e-4	0.16162411080350125	0.254	0.137	1	hETV2
FAM53C	3.91558017227273e-4	0.2179152319205923	0.471	0.329	1	hETV2
CALR	3.969582816664005e-4	-0.24289542990436486	0.959	0.975	1	hETV2
PRDX2	4.0267323099419625e-4	-0.1737961766314431	0.996	0.981	1	hETV2
YWHAQ	4.032293309686165e-4	-0.219548378330102	0.91	0.953	1	hETV2
COL6A2	4.069463212593711e-4	0.2606708809114191	0.803	0.696	1	hETV2
SERINC5	4.1136376691100815e-4	0.2013098420687064	0.221	0.115	1	hETV2
HES5	4.117267729761549e-4	0.17147886674705973	0.197	0.09	1	hETV2
ATP6V0C	4.2223915811791967e-4	-0.21978940999733854	0.934	0.966	1	hETV2
ECEL1	4.5507805930859757e-4	0.4662881472555873	0.725	0.634	1	hETV2
RNF187	4.564110050305632e-4	-0.24077091804758277	0.611	0.739	1	hETV2
PLAAT4	4.575619144374565e-4	-0.23087937475887954	0.201	0.326	1	hETV2
AC093249.6	4.6335451013182396e-4	0.11260295045514529	0.102	0.031	1	hETV2
MMP15	4.643051871205132e-4	0.1165642572954847	0.18	0.081	1	hETV2
QARS	4.667694348843257e-4	0.18270951549986858	0.881	0.773	1	hETV2
PSMB7	4.6932121808136983e-4	-0.2082173482357621	0.787	0.879	1	hETV2
MLF1	4.7003247222064865e-4	0.204317749925792	0.852	0.761	1	hETV2
GAS1	4.7365102226691055e-4	0.19807413336026847	0.455	0.32	1	hETV2
MT-ND2	4.754271575838032e-4	0.29689769144446476	0.988	0.997	1	hETV2
CYSTM1	4.8142728197778567e-4	0.18816497772809893	0.943	0.925	1	hETV2
GPC1	5.081617792028053e-4	0.16929565832164317	0.393	0.255	1	hETV2
PDCD7	5.085076167432922e-4	0.181169758609935	0.393	0.255	1	hETV2
LDB2	5.136351427683602e-4	0.17975130609579673	0.234	0.124	1	hETV2
ISYNA1	5.197172532464928e-4	-0.23663633662339567	0.959	0.975	1	hETV2
ARIH1	5.24894638449672e-4	0.13866296236019018	0.275	0.152	1	hETV2
GALNT18	5.299042388710305e-4	0.19486063257422415	0.287	0.168	1	hETV2
SNX27	5.363259878437846e-4	0.15564147833532632	0.25	0.137	1	hETV2
RPS28	5.375213866534673e-4	-0.11352155214436799	1	1	1	hETV2
CALM2	5.401825423017381e-4	-0.21501516158884026	0.98	0.994	1	hETV2
DDIT4L	5.421998575069861e-4	0.17411146107188447	0.279	0.155	1	hETV2
INTS6	5.426928506436455e-4	0.17949142542753171	0.381	0.242	1	hETV2
HIGD2A	5.431856778624684e-4	0.19543498503470724	0.955	0.919	1	hETV2
COPZ1	5.46401407515769e-4	-0.2171317378672859	0.742	0.817	1	hETV2
NSUN7	5.474109022525658e-4	0.13216172720368108	0.172	0.078	1	hETV2
MIA2	5.503847239077232e-4	0.15366759063059912	0.287	0.165	1	hETV2
DNAJB1	5.726565891023095e-4	0.3381452620575468	0.648	0.512	1	hETV2
ADAMTS1	5.778521261312068e-4	0.2279554230198304	0.447	0.32	1	hETV2
GCLC	5.818057745619799e-4	0.12716104614531468	0.16	0.068	1	hETV2
NMB	5.853213170121388e-4	0.34307913332121287	0.619	0.506	1	hETV2
YIPF2	5.921585484384423e-4	0.16737733613735217	0.549	0.41	1	hETV2
PACRGL	5.977524655181134e-4	0.14518245378335523	0.209	0.106	1	hETV2
C12orf75	6.049216538674395e-4	0.27107193792285234	0.533	0.41	1	hETV2
EML1	6.069486522298383e-4	0.17003067558084842	0.262	0.149	1	hETV2
IRF1	6.090757863143914e-4	0.15384906455852754	0.246	0.134	1	hETV2
EEF1B2	6.176511057101836e-4	0.1801216888261532	0.996	0.997	1	hETV2
SCO2	6.181386624932078e-4	0.14186754496033993	0.242	0.13	1	hETV2
H2AFZ	6.205825729345465e-4	0.25949284273639517	0.992	0.988	1	hETV2
KCNJ13	6.206843641643567e-4	0.06630489416748808	0.557	0.379	1	hETV2
PCGF6	6.269617825833588e-4	0.14518245378335523	0.209	0.106	1	hETV2
SLC7A6OS	6.43018756678736e-4	0.14272925298963846	0.217	0.112	1	hETV2
SOX2-OT	6.472981681101378e-4	0.38221299402228187	0.307	0.196	1	hETV2
AXIN1	6.494661672773466e-4	0.09862428943154988	0.111	0.037	1	hETV2
KLF5	6.512119917540698e-4	0.20073545218936345	0.295	0.177	1	hETV2
RGMB	6.731890122791168e-4	0.11583462847252468	0.139	0.056	1	hETV2
FKBP1B	6.761911996236096e-4	0.16818831440536974	0.266	0.152	1	hETV2
LRIF1	6.784085298839375e-4	0.17778711921528284	0.283	0.168	1	hETV2
WHRN	6.864160282461447e-4	0.1138753553950898	0.168	0.075	1	hETV2
CSDC2	6.914424351162551e-4	-0.10401033646389504	0.029	0.102	1	hETV2
TMEM65	6.960083965798252e-4	0.15030638279317587	0.23	0.121	1	hETV2
ZBTB10	7.025845770829584e-4	0.1395277860289311	0.225	0.118	1	hETV2
MAPKAPK3	7.178991835845311e-4	0.17657527954647462	0.336	0.214	1	hETV2
LAMTOR1	7.295721209821031e-4	-0.2572954599537931	0.738	0.795	1	hETV2
PPP2R3A	7.555253747968283e-4	0.11766612677771193	0.148	0.062	1	hETV2
IGFBP5	7.698953428567307e-4	-0.37511417227357535	0.615	0.745	1	hETV2
LAMB1	7.740932202069253e-4	0.19282796379430955	0.508	0.373	1	hETV2
MAPKAPK5	7.798194030421517e-4	0.14899485259568057	0.303	0.18	1	hETV2
CD46	7.80267403089459e-4	0.19041592904346843	0.426	0.292	1	hETV2
HERPUD1	7.892992400587609e-4	0.26114584691372655	0.602	0.481	1	hETV2
LARP1B	7.91068112224125e-4	0.1354763143573185	0.16	0.071	1	hETV2
LTV1	0.00083563934425718515	0.14595918348838144	0.213	0.112	1	hETV2
BIVM	8.471097100450698e-4	0.1143852317180817	0.152	0.065	1	hETV2
SECISBP2L	8.683995403066584e-4	0.1387652303860986	0.205	0.106	1	hETV2
SELENOK	8.922909611841236e-4	0.18459765133217587	0.918	0.842	1	hETV2
TOMM70	8.927349976208032e-4	0.14109231923459964	0.234	0.127	1	hETV2
TSPO	8.978306082652015e-4	0.2263500846535027	0.783	0.674	1	hETV2
DDIT3	9.00875485038712e-4	0.2008707323283241	0.541	0.413	1	hETV2
ZNF561	9.068270867240578e-4	0.12214297137869018	0.168	0.078	1	hETV2
MT1F	9.150140562493263e-4	-0.5411787915397017	0.582	0.686	1	hETV2
HSBP1L1	9.165135099786793e-4	0.15131490785409163	0.283	0.165	1	hETV2
ST6GALNAC6	9.309486723886603e-4	0.14981896475304757	0.361	0.23	1	hETV2
MPC1	9.339844308212875e-4	0.2889057380303226	0.734	0.618	1	hETV2
PKM	9.384473662457404e-4	-0.23182338966742222	0.971	0.981	1	hETV2
KRTCAP2	9.436753849246413e-4	-0.17958030382475765	0.934	0.944	1	hETV2
FAM174A	9.541971596144156e-4	0.16099187667230475	0.381	0.248	1	hETV2
IFITM2	9.76619480741799e-4	-0.29809593528408795	0.82	0.86	1	hETV2
SDC2	9.855716939564866e-4	-0.31611168679139734	0.787	0.826	1	hETV2
RPS6	9.914843049761502e-4	-0.12457267881695344	1	1	1	hETV2
TLNRD1	9.976622954362417e-4	0.12647972616056763	0.184	0.09	1	hETV2
DCN	0.0010022907224133282	-0.19592351777462597	0.111	0.211	1	hETV2
NPHP1	0.0010073368976347193	0.17722257409327213	0.365	0.239	1	hETV2
TMTC2	0.0010085692623463846	0.1087802434645752	0.131	0.053	1	hETV2
SCRN1	0.0010209917749390992	0.13224633530509783	0.184	0.09	1	hETV2
VAT1L	0.0010214488490052059	0.18605473519888316	0.648	0.512	1	hETV2
MARK4	0.0010280949012607616	0.1138753553950898	0.176	0.084	1	hETV2
FGFR2	0.0010532294879103477	0.2142291151833431	0.705	0.575	1	hETV2
PARK7	0.0010615955270152863	-0.15952400837146463	0.984	0.994	1	hETV2
MAP2K2	0.0010625069137246796	0.17413318300906766	0.68	0.553	1	hETV2
AC027031.2	0.0010723285168100067	0.12239854934875055	0.184	0.09	1	hETV2
SETD5	0.00107285329499734	0.1591714410479359	0.365	0.239	1	hETV2
TSPAN3	0.0010843067409846256	-0.2001734948710201	0.881	0.941	1	hETV2
EIF3H	0.0010964274370293082	-0.1796628885106175	0.922	0.953	1	hETV2
ACAD8	0.0011189238303405604	0.12497042077183465	0.193	0.096	1	hETV2
CCDC124	0.0011224064188117516	0.18986343628227942	0.672	0.54	1	hETV2
FLOT1	0.0011269447139686086	0.19264024730964058	0.713	0.578	1	hETV2
CDO1	0.0011342831304603754	0.26400814528138206	0.811	0.739	1	hETV2
ADIPOR1	0.001148135550859092	0.17692503670329174	0.631	0.494	1	hETV2
LENG8	0.0011507238648170454	0.18153925407639032	0.287	0.177	1	hETV2
NAAA	0.001166784183421793	0.11161004261079936	0.139	0.059	1	hETV2
TAF10	0.0011897041380237027	0.16114445401271316	0.471	0.323	1	hETV2
TTR	0.0011939277004101466	0.7623586230310515	0.914	0.898	1	hETV2
SATB1	0.0012004147848895502	0.11515613094487878	0.197	0.099	1	hETV2
ZNF414	0.0012129341866534032	0.1284708011521035	0.23	0.124	1	hETV2
RPE65	0.001213306379616992	0.16823281250203398	0.299	0.18	1	hETV2
LARP1	0.0012184738525534474	0.17435621381500926	0.385	0.261	1	hETV2
RPS9	0.0012238797031762188	-0.13089609073463926	1	1	1	hETV2
CARS	0.0012282008324030766	0.18231677769579674	0.234	0.134	1	hETV2
PARD3B	0.0012378336976608987	0.11857302868151509	0.152	0.068	1	hETV2
METTL21A	0.0012521839099926238	0.1607136058563412	0.398	0.267	1	hETV2
ABCA4	0.0012571328765244906	0.13216172720368108	0.156	0.071	1	hETV2
ANXA1	0.0012589447714021998	-0.2640985650445344	0.111	0.208	1	hETV2
PDLIM5	0.0012619216445505814	0.22878465101396395	0.516	0.413	1	hETV2
SLC25A36	0.0012716370975042776	0.16571428691470763	0.332	0.211	1	hETV2
APCDD1	0.001272333022252304	-0.15039996614376194	0.291	0.416	1	hETV2
HEIH	0.0012742095979059696	0.11346613824842638	0.148	0.065	1	hETV2
CRY1	0.0012990827057751781	0.15274198976895542	0.213	0.115	1	hETV2
M6PR	0.0013176818199626306	-0.16623256379764556	0.156	0.267	1	hETV2
CST3	0.001321575853153209	-0.13775405176428412	0.996	0.997	1	hETV2
HNRNPAB	0.0013278824291742687	0.15298941278271505	0.525	0.363	1	hETV2
FAM215B	0.0013415815748232065	0.16287540981135462	0.311	0.199	1	hETV2
PER1	0.0013477735331320856	0.14194612098175816	0.205	0.109	1	hETV2
KLF4	0.0013494585613075525	0.1598652112180207	0.234	0.13	1	hETV2
MIF	0.0013516114314573806	-0.1662901238617902	1	1	1	hETV2
PLEKHM2	0.0013575377017663722	0.10927834128499299	0.148	0.065	1	hETV2
ANKRD13D	0.0013734248176435332	0.13795769178863623	0.193	0.099	1	hETV2
SLC1A5	0.001385260202707753	0.20257958066656995	0.238	0.14	1	hETV2
LINC02032	0.001394175017190981	-0.17848297181368722	0.172	0.289	1	hETV2
AC004540.2	0.0013951149498024886	0.14122631152975407	0.172	0.084	1	hETV2
TCF7	0.0014060137877977652	0.16046620895255614	0.34	0.22	1	hETV2
IQCD	0.0014224978845217813	0.09678739710179601	0.307	0.183	1	hETV2
SLC25A25	0.0014369581138286905	0.18308141888479573	0.348	0.233	1	hETV2
CAPN7	0.0014761098945255714	0.13714513471793696	0.262	0.152	1	hETV2
ADI1	0.0014877146792311817	-0.27056282276241794	0.418	0.509	1	hETV2
ZIC1	0.0014911319469353898	-0.2711380113789621	0.656	0.727	1	hETV2
GP1BB	0.0014998078547299118	0.13150802719084093	0.201	0.106	1	hETV2
STC2	0.0015096101452828634	0.10940014423503278	0.205	0.109	1	hETV2
ATG4C	0.00151103199039128	0.1078245610477152	0.123	0.05	1	hETV2
JUND	0.00152508105808194	0.10260671601345805	0.598	0.444	1	hETV2
SLC7A11	0.0015265821757267477	0.16373934472965	0.143	0.065	1	hETV2
ST6GALNAC4	0.001534458717781261	0.17311063200580973	0.369	0.252	1	hETV2
NDUFA4L2	0.0015484501137687297	0.4001795405517306	0.127	0.053	1	hETV2
MBOAT2	0.0015666061753156462	0.14599605230020257	0.291	0.177	1	hETV2
FAM114A1	0.0015798664043099946	0.15436931332069836	0.275	0.165	1	hETV2
ARC	0.0015894449848871156	0.09185694042810674	0.119	0.047	1	hETV2
AC020916.1	0.0015922726238636925	0.15744923117302573	0.254	0.149	1	hETV2
LINC02315	0.0016092535028264575	0.1498958367413905	0.287	0.177	1	hETV2
GALNT11	0.0016267468314741555	0.23497694935182145	0.635	0.522	1	hETV2
NECAB3	0.0016326467013012163	0.12998534314507082	0.348	0.227	1	hETV2
BCL2L12	0.0016528006258054824	0.1504872623120797	0.344	0.224	1	hETV2
KMT5C	0.0017322382618001995	0.12915234396440625	0.209	0.112	1	hETV2
TPGS2	0.0017445761861123392	-0.2385395366508951	0.885	0.882	1	hETV2
LTBP1	0.0017511913060688478	0.16162411080350125	0.254	0.152	1	hETV2
VIPR2	0.0017912757623058401	-0.13722773050962883	0.053	0.13	1	hETV2
PDXP	0.001796239113484076	0.13479737986151408	0.242	0.14	1	hETV2
ZBTB7A	0.001801242635013854	0.14361463004749433	0.193	0.102	1	hETV2
PNRC1	0.0018149685134021753	0.1744932934902408	0.844	0.767	1	hETV2
TP53I13	0.0018251264580193883	0.1667959412561939	0.639	0.516	1	hETV2
SPCS2	0.0018259459309192384	-0.20427913579522294	0.84	0.879	1	hETV2
MAT2B	0.0018302038651215645	0.1457326305546604	0.336	0.217	1	hETV2
LAPTM4A	0.0018450438978516934	-0.2015169759292268	0.857	0.898	1	hETV2
SPART	0.0018612205997884743	-0.1951995761147639	0.406	0.525	1	hETV2
ARMC10	0.0018877455903456536	0.1773342248336358	0.607	0.475	1	hETV2
PGRMC2	0.0018968212645355308	0.15056565048025827	0.402	0.276	1	hETV2
SIAH2	0.0019106374951702637	0.14951012883419024	0.328	0.214	1	hETV2
TMEM120B	0.0019163023448203983	0.0943112965604674	0.102	0.037	1	hETV2
AC008443.5	0.0019193197542583683	0.1569083895393668	0.32	0.202	1	hETV2
SQSTM1	0.0019263582245804421	-0.2313139979405776	0.73	0.82	1	hETV2
SCD	0.0019326479627754369	0.1667363875886238	0.332	0.211	1	hETV2
LAYN	0.0019358346270930335	0.12007162135899535	0.205	0.109	1	hETV2
GLB1L	0.0019399885270455501	0.1355846207303199	0.213	0.115	1	hETV2
RRP8	0.0019588064066099363	0.10739779132388466	0.139	0.062	1	hETV2
SATB2-AS1	0.0019991403244291627	0.1163865745511394	0.107	0.04	1	hETV2
OTX2-AS1	0.002012748988505572	0.1165642572954847	0.164	0.081	1	hETV2
AKAP12	0.0020329886553875484	0.1477365459856522	0.246	0.146	1	hETV2
CEBPB	0.002058900371981785	0.21940856289762656	0.459	0.345	1	hETV2
TRAPPC3	0.002060674131034704	-0.20337464839637076	0.68	0.727	1	hETV2
CXCL16	0.0020689676563372473	-0.12528194842076357	0.078	0.165	1	hETV2
SLC25A4	0.0020715189176251773	0.19164308983944311	0.68	0.599	1	hETV2
SLC35F1	0.0021035341865406404	0.11620579702557357	0.156	0.075	1	hETV2
CNPPD1	0.002103958324193652	-0.12717223699933028	0.131	0.236	1	hETV2
TECR	0.002123889949221299	-0.18418395869065685	0.881	0.916	1	hETV2
BAG1	0.0021244357774500644	0.16939933372256377	0.66	0.534	1	hETV2
RMND5B	0.0021517366382187743	0.14164652695287772	0.27	0.165	1	hETV2
CHERP	0.002157562986685305	0.13873839279360414	0.209	0.115	1	hETV2
MUS81	0.002159881149408324	0.15467505927551312	0.344	0.227	1	hETV2
HIF3A	0.002167446791240644	0.13068288408824005	0.193	0.102	1	hETV2
RSRP1	0.002195933601305955	0.19437000341088717	0.578	0.475	1	hETV2
PARM1	0.002200047987078503	0.16171235635721137	0.189	0.099	1	hETV2
CHCHD10	0.0022062282981959486	0.21401008834754132	0.906	0.826	1	hETV2
E2F5	0.002241047372422725	0.09901000583116572	0.148	0.068	1	hETV2
EMC6	0.002245280706291363	0.1402254669194749	0.746	0.637	1	hETV2
ABHD10	0.0022507027101498086	0.12153051018883432	0.176	0.09	1	hETV2
SMO	0.0022539473410850682	0.12007162135899549	0.197	0.106	1	hETV2
RAP2C	0.002264511725102795	0.144922485309656	0.242	0.143	1	hETV2
AKAP9	0.0022664991762042287	0.1857520401512529	0.598	0.466	1	hETV2
BAG3	0.0022744808721299383	0.13487138319781605	0.262	0.158	1	hETV2
INSIG1	0.002276997768715574	0.19372866308430448	0.447	0.314	1	hETV2
CCDC180	0.0023002168536533207	0.1298526421515808	0.184	0.096	1	hETV2
KCTD1	0.00230144997526406	0.09581400819439564	0.148	0.068	1	hETV2
PEX6	0.002303200372520337	0.12239854934875055	0.176	0.09	1	hETV2
CTDSP2	0.002314257480775302	0.16146481391334983	0.328	0.217	1	hETV2
LNPK	0.0023237523757402992	0.12007162135899549	0.193	0.102	1	hETV2
HPS6	0.0023334953722503973	0.08039035642070325	0.107	0.04	1	hETV2
DICER1-AS1	0.0023375150265526356	0.12581712891642413	0.189	0.099	1	hETV2
FAM219A	0.0023380011755298347	0.1130422703187347	0.119	0.05	1	hETV2
LINC-PINT	0.0023380011755298347	0.1130422703187347	0.119	0.05	1	hETV2
RPSA	0.0023401716048821494	-0.12036820195751652	0.996	1	1	hETV2
ARPC5	0.0023406720998008514	-0.1987014618399484	0.553	0.655	1	hETV2
ATP5F1E	0.002343153246234856	-0.11188786518541693	1	1	1	hETV2
LINC02754	0.0023485075773832863	0.09103760062021163	0.111	0.043	1	hETV2
DCAF10	0.0023555323682863086	0.15201841119946707	0.295	0.189	1	hETV2
PMAIP1	0.0023563548103202425	0.16663643142733625	0.201	0.112	1	hETV2
OSBPL8	0.002370140359760406	0.19582104204554424	0.365	0.261	1	hETV2
NET1	0.0023714868950157906	0.12823958149604492	0.287	0.177	1	hETV2
MARCH2	0.002378088816793406	0.11427066846535008	0.193	0.102	1	hETV2
SLC9A7	0.0023941707953103373	0.09633190028972491	0.115	0.047	1	hETV2
RNF139	0.0023979710653882786	0.17081756440044088	0.361	0.252	1	hETV2
PPP1R15A	0.002404989837805776	0.21831223643794706	0.697	0.565	1	hETV2
VTA1	0.0024079258448408926	-0.13343608016920486	0.148	0.255	1	hETV2
SLC7A1	0.0024104549154715803	0.1226455650228219	0.197	0.106	1	hETV2
CTF1	0.0024108700052490185	0.08572380072374386	0.111	0.043	1	hETV2
JUN	0.0024352675985510105	-0.26308795566921495	0.766	0.826	1	hETV2
DNAJB9	0.002439961274941172	0.15388393268879608	0.529	0.388	1	hETV2
BRD4	0.0024860914096313962	0.1396197408836426	0.471	0.332	1	hETV2
ABCD4	0.0025077435441697446	0.15436931332069836	0.27	0.168	1	hETV2
EIF4EBP2	0.002520669751930401	0.16038813523001227	0.393	0.273	1	hETV2
OXA1L	0.002522597599780545	0.15160318741162793	0.881	0.77	1	hETV2
UBE2S	0.002529312033314787	0.19913202161363774	0.5	0.382	1	hETV2
TPST1	0.002563697923849102	0.11337966906797034	0.176	0.09	1	hETV2
BACH1	0.002568017404957356	0.12007162135899532	0.127	0.056	1	hETV2
UCHL1	0.0025736374180522353	-0.15718273501197078	0.742	0.86	1	hETV2
KCNIP1	0.0025752639353054897	0.18408435767649234	0.246	0.149	1	hETV2
GTF3C3	0.0025901423803651714	0.09871554822408399	0.164	0.081	1	hETV2
ARHGAP8	0.0025956442549508233	0.1479058295557209	0.25	0.149	1	hETV2
ZFAND3	0.0026100227200499407	0.1402311145916797	0.5	0.36	1	hETV2
FAM200B	0.0026412181601814513	0.15700555707877972	0.709	0.562	1	hETV2
CNOT1	0.0026512919223671424	0.13020352529909013	0.25	0.149	1	hETV2
ELAVL3	0.0026563377105565736	0.13045823959069403	0.127	0.056	1	hETV2
SLC4A10	0.002665931879245543	0.1462630308817536	0.156	0.078	1	hETV2
SLC7A8	0.0027141052609353945	0.16193316801444557	0.385	0.267	1	hETV2
IER2	0.0027251389243691804	0.19518177219579202	0.648	0.54	1	hETV2
IGFBP3	0.002737514128830069	-0.4591031735497344	0.283	0.394	1	hETV2
KLC4	0.0027499553480007464	0.12997347931568207	0.217	0.124	1	hETV2
CD9	0.0027509620948127844	-0.25948032744702676	0.811	0.851	1	hETV2
RPL11	0.002754220278256935	-0.11589965419504544	1	1	1	hETV2
PSMA7	0.0027543851673129593	-0.15555224884567087	0.975	0.963	1	hETV2
RBP1	0.002781139809760615	-0.13235053209039638	0.975	0.988	1	hETV2
PSMB8	0.0027913310752563803	-0.13315727157989624	0.119	0.214	1	hETV2
AUH	0.002869184378614349	0.14311285797757523	0.291	0.186	1	hETV2
MT1E	0.0028922818727273813	-0.7860614551767824	0.406	0.512	1	hETV2
DUSP14	0.0029001840766247748	0.14748707893939583	0.336	0.224	1	hETV2
DEDD2	0.002904445068861131	0.15095093424296724	0.369	0.252	1	hETV2
PSAP	0.002926442868336935	-0.16808236149730948	0.984	0.981	1	hETV2
RAB5B	0.002950995647154319	0.14981896475304757	0.352	0.242	1	hETV2
YBX3	0.0029538491569387577	0.20473401842837968	0.693	0.59	1	hETV2
C6orf120	0.003000489404962655	0.10126809838934049	0.131	0.059	1	hETV2
TIAL1	0.003003631628644863	0.17360841957876894	0.48	0.37	1	hETV2
PEBP1	0.003006485087017835	-0.16639606534399043	0.992	0.991	1	hETV2
TPI1	0.003012210601531719	-0.15914107691224189	0.996	1	1	hETV2
PRTG	0.0030560312083734403	0.17844573371696937	0.217	0.127	1	hETV2
ATF7IP	0.003084266769968071	0.12618592272807022	0.23	0.134	1	hETV2
FAM126A	0.0031023565829935355	0.10223608620810584	0.135	0.062	1	hETV2
MT-ND3	0.0031215750627006343	0.24453860403514582	0.98	0.997	1	hETV2
WLS	0.0031230926050911097	-0.25523055640392744	0.828	0.885	1	hETV2
TMEM259	0.0031690303486899074	0.1937286630843046	0.447	0.342	1	hETV2
TMEM88	0.0032360974407649873	0.16314034325088148	0.209	0.121	1	hETV2
SAV1	0.0032466652728903663	0.10682059786113918	0.246	0.146	1	hETV2
TXNRD1	0.003266058252002869	0.1711540268828357	0.406	0.295	1	hETV2
TYW5	0.0032714565158457293	0.09185694042810674	0.131	0.059	1	hETV2
ZNF493	0.0032980534165663895	0.12239854934875055	0.18	0.096	1	hETV2
PDIA6	0.003299623401720431	-0.19211059285198906	0.889	0.919	1	hETV2
PAQR4	0.0033019136120287403	0.23682120971326048	0.275	0.177	1	hETV2
AATK	0.003316136359431577	0.14394496682327806	0.266	0.165	1	hETV2
HLA-A	0.0033701615187689445	-0.2701488605841853	0.857	0.87	1	hETV2
CEP44	0.003375463920732474	0.08663923115708724	0.131	0.059	1	hETV2
PRDM4	0.0033763918949583933	0.11158084978122912	0.18	0.096	1	hETV2
RITA1	0.0033859509292059956	0.12685587532643205	0.307	0.199	1	hETV2
CLIP1	0.00339391904382696	0.12153051018883432	0.172	0.09	1	hETV2
ATP6V1C1	0.003395764622847675	0.10148375190208536	0.275	0.168	1	hETV2
FNDC4	0.0034132034379601	0.14217633437974397	0.455	0.329	1	hETV2
FBXO5	0.0034333192735321277	0.09997763313593215	0.135	0.062	1	hETV2
TNFAIP8	0.0034471376239964898	0.1588507352467065	0.332	0.22	1	hETV2
KLHDC10	0.0034612438182685668	0.13791849042709572	0.238	0.143	1	hETV2
FOXJ1	0.003461274512855724	0.13304073638520042	0.598	0.472	1	hETV2
GCHFR	0.003470687285395118	0.24577395689137627	0.627	0.525	1	hETV2
C1orf122	0.0035191812611336387	0.1560350286888572	0.959	0.904	1	hETV2
PPM1D	0.003521910741885996	0.10883976549779148	0.16	0.081	1	hETV2
FRMD4B	0.003557937270359251	0.15097428808131613	0.172	0.093	1	hETV2
MRPS25	0.0035640412499400114	0.156026600476472	0.541	0.407	1	hETV2
PDLIM1	0.0035882214760078364	-0.15825347741461043	0.184	0.289	1	hETV2
ALDOC	0.0036069697849705467	0.11691065097788311	0.189	0.102	1	hETV2
FLCN	0.0036430815965298523	0.14021143776572031	0.242	0.146	1	hETV2
BMERB1	0.0036811577780259423	0.14741347017176398	0.303	0.199	1	hETV2
ANKLE2	0.0036945014524736907	0.13555888382598558	0.213	0.124	1	hETV2
TSTD1	0.003721647261482641	0.137145134717937	0.361	0.233	1	hETV2
ALDH7A1	0.003722292899590984	-0.23020710305944114	0.467	0.565	1	hETV2
DNAJC8	0.0037310087436797134	-0.21866195840224023	0.619	0.705	1	hETV2
C2orf50	0.003773642075654108	0.07611570132037715	0.102	0.04	1	hETV2
THOC3	0.0037751293433630644	0.15591111188434909	0.402	0.28	1	hETV2
TIGAR	0.003791871979385814	0.10799878905842067	0.189	0.102	1	hETV2
LUC7L3	0.0038091960139900296	0.16503521180643477	0.693	0.565	1	hETV2
GNL3	0.003835688168147022	0.16046620895255614	0.316	0.211	1	hETV2
HM13	0.0038731717296279673	-0.16640443085457113	0.82	0.87	1	hETV2
DSTYK	0.003879321668773227	0.10490479771772901	0.197	0.109	1	hETV2
PTPN12	0.003879321668773227	0.10490479771772901	0.197	0.109	1	hETV2
SLAIN2	0.003904743858339617	0.13395333022822734	0.209	0.121	1	hETV2
RAB3GAP2	0.003955342207419813	0.16411218231820612	0.426	0.314	1	hETV2
FAM81B	0.003958075779442992	0.16229078289211463	0.484	0.351	1	hETV2
FLNB	0.004006135298371374	0.1591714410479359	0.291	0.193	1	hETV2
TTC3	0.004030273461373433	-0.17899287196591218	0.82	0.888	1	hETV2
SLC4A5	0.00405404094951143	0.12274891364143325	0.332	0.214	1	hETV2
NEBL	0.004084068435109641	-0.106173125473059	0.078	0.158	1	hETV2
SGK3	0.004094935452706101	0.10330890325600622	0.23	0.134	1	hETV2
USP9X	0.004096523087442463	0.13714513471793666	0.496	0.363	1	hETV2
RPL19	0.004145492581534271	-0.09982433516979228	1	1	1	hETV2
CSRNP1	0.004158145089642995	0.21602592350297445	0.451	0.36	1	hETV2
AKAP8L	0.004172354790583498	0.20528762359284292	0.447	0.348	1	hETV2
AL355353.1	0.0041933582090864655	0.0993130611921979	0.115	0.05	1	hETV2
ZNF738	0.004274752224192206	0.12832618786266475	0.197	0.112	1	hETV2
PSMB2	0.004321344659782748	-0.1693735208470215	0.689	0.767	1	hETV2
PSME1	0.004329632255911622	-0.20613130829104187	0.68	0.742	1	hETV2
PSMA2	0.0043534259654115235	-0.2030741090269148	0.889	0.932	1	hETV2
SLC12A4	0.004354240661767161	0.11067292335674586	0.127	0.059	1	hETV2
CLDN5	0.004406938062542991	0.10844146934446153	1	1	1	hETV2
BCAS4	0.004446752285328147	0.1461741005190626	0.434	0.311	1	hETV2
MAP7D1	0.004475028560365883	0.15917144104793568	0.475	0.357	1	hETV2
LINC02245	0.0044904730474733786	0.10029377757674676	0.127	0.059	1	hETV2
PXDN	0.00453653138630546	0.1507555662365902	0.348	0.239	1	hETV2
NRN1L	0.004537309367054623	0.1143852317180817	0.131	0.062	1	hETV2
POLB	0.004580638017325529	0.09507606830572726	0.123	0.056	1	hETV2
ACTR3	0.004615324991990877	-0.1901282609893069	0.549	0.63	1	hETV2
TRPM7	0.004630445718443696	0.10029377757674676	0.127	0.059	1	hETV2
OMG	0.0046742440716571465	0.18096136701042642	0.193	0.106	1	hETV2
AC234582.1	0.004677143639411794	0.20278267226855096	0.275	0.18	1	hETV2
NXT1	0.004698096309712084	0.1331320722113135	0.381	0.261	1	hETV2
RGS16	0.0047233233446040855	0.24191745663499836	0.234	0.146	1	hETV2
ZNF639	0.004817308069858346	0.11113480747815169	0.148	0.075	1	hETV2
S100A16	0.004884837547378867	0.10415330910712532	0.139	0.068	1	hETV2
IGLON5	0.004888283830929602	0.10927834128499299	0.135	0.065	1	hETV2
UQCRH	0.004915956489928867	0.13748515240531978	1	1	1	hETV2
GOLGA4	0.004924006986707783	0.1543433950137224	0.557	0.432	1	hETV2
ALAS1	0.004965532114599413	0.11189918355882561	0.291	0.186	1	hETV2
PTP4A2	0.0050074590613544	0.184100893147485	0.578	0.481	1	hETV2
C16orf95	0.005018770575783153	0.09901000583116572	0.143	0.071	1	hETV2
BMP4	0.005019678836266025	0.18136552958453256	0.586	0.466	1	hETV2
CLSTN1	0.005025409058001826	0.1490472237742283	0.549	0.444	1	hETV2
PANK1	0.005031065157434741	0.13248375734807394	0.23	0.14	1	hETV2
MAP2	0.005131076960729099	-0.14825708414431144	0.234	0.348	1	hETV2
SNHG15	0.0051950748434423325	0.11155342081519604	0.197	0.112	1	hETV2
TPM2	0.0052100161951106755	-0.27405029826651284	0.23	0.326	1	hETV2
NARS2	0.005218104694237942	0.1408491034813555	0.279	0.18	1	hETV2
AMD1	0.005220053687540558	0.22695996119698503	0.578	0.478	1	hETV2
LINC00476	0.005223069390359247	0.0938483007153869	0.139	0.068	1	hETV2
ZNF83	0.005231178613749565	0.1287462512722659	0.25	0.155	1	hETV2
ADGRV1	0.005293733763668842	0.18252192832531644	0.5	0.385	1	hETV2
NOL12	0.005323678479328705	0.10274600758511676	0.213	0.124	1	hETV2
CCN1	0.005339517768529879	0.35977470490687713	0.709	0.643	1	hETV2
GOLGB1	0.005340074006057735	0.12454509793830332	0.398	0.286	1	hETV2
C1orf109	0.005356891188453533	0.09581400819439564	0.148	0.075	1	hETV2
RPL3	0.0053762041365322975	-0.0984747444975218	1	1	1	hETV2
STK11	0.005451189955869107	0.10399685850092416	0.197	0.112	1	hETV2
LHFPL2	0.005479334812288057	0.09264766674087212	0.148	0.075	1	hETV2
ZNF703	0.005487574079214311	0.1571655085991972	0.43	0.311	1	hETV2
MOSMO	0.005515710636829332	0.08967262474419373	0.135	0.065	1	hETV2
PLA2G6	0.005516320964180456	0.0834691549353878	0.127	0.059	1	hETV2
PROCR	0.005521102232646513	-0.3391687049254697	0.311	0.404	1	hETV2
CHST3	0.005521362980939956	0.10975924692285798	0.16	0.084	1	hETV2
LINC01569	0.005571871912133368	0.10030836653756528	0.184	0.102	1	hETV2
AL035425.3	0.005580695678320574	0.14263813307869724	0.213	0.127	1	hETV2
REV3L	0.005614961284587131	0.12355606996998181	0.258	0.165	1	hETV2
ZNF302	0.0056470579252140786	0.11228307423915945	0.303	0.199	1	hETV2
PRKACA	0.005694910901172568	0.08449238563851368	0.139	0.068	1	hETV2
SLC10A3	0.005736569368284683	0.12204656354405302	0.213	0.127	1	hETV2
APP	0.005785799136291888	-0.14059282738478518	0.918	0.944	1	hETV2
CERCAM	0.0058123498414113465	0.169269337773576	0.43	0.326	1	hETV2
VIM	0.005827414209740361	-0.1591028021461982	1	0.997	1	hETV2
PRKX	0.0058327354412325135	0.12555716044272497	0.246	0.155	1	hETV2
BTG1	0.005838278310279189	0.25071864166913405	0.828	0.798	1	hETV2
TMEM161B-AS1	0.005838468662587163	0.22893035816203655	0.537	0.416	1	hETV2
C1orf174	0.005892054195070463	0.10558853028501353	0.254	0.158	1	hETV2
RBM45	0.00593189834155304	-0.09732011891908576	0.045	0.109	1	hETV2
IARS2	0.0059545515564043	0.1331320722113135	0.414	0.304	1	hETV2
YPEL1	0.005957087900893946	0.09556603096653726	0.156	0.081	1	hETV2
NDUFA4	0.005963943110637565	0.09620869261350906	1	1	1	hETV2
HNRNPDL	0.00598145885804521	-0.172530699345407	0.918	0.938	1	hETV2
SPIN2B	0.0060085802354793594	0.11416296446821997	0.221	0.134	1	hETV2
IPO13	0.0060487644425418485	0.12817667099605093	0.176	0.099	1	hETV2
KRAS	0.006052567189418053	0.10854536797796793	0.25	0.155	1	hETV2
YWHAB	0.006068960718255894	-0.1921342883858712	0.689	0.745	1	hETV2
IER5	0.006083124249364564	0.11552232301814155	0.209	0.124	1	hETV2
PACC1	0.006084934394339111	0.09852384069062942	0.225	0.134	1	hETV2
PDZD11	0.006087383453371214	0.16809806304684893	0.512	0.404	1	hETV2
EIF3J-DT	0.0061186440460232385	0.1420750224958795	0.348	0.248	1	hETV2
SCAND1	0.006160185874418587	-0.19161009506506455	0.873	0.888	1	hETV2
PPP3CC	0.006161718112770439	0.11416296446821997	0.213	0.127	1	hETV2
SYNE2	0.006167008467911777	0.19607641794072694	0.643	0.55	1	hETV2
FADS3	0.006206473321335277	0.12747007368015578	0.275	0.177	1	hETV2
THAP8	0.006239757793958714	-0.09330705641246248	0.041	0.102	1	hETV2
HRAS	0.00626651262081723	0.1620198033569662	0.348	0.252	1	hETV2
PRMT1	0.006273075956408996	-0.21341179074800776	0.775	0.826	1	hETV2
CYP2R1	0.006305507047620919	0.08572380072374386	0.107	0.047	1	hETV2
SLC2A10	0.006326871137717668	0.0864022867852324	0.164	0.087	1	hETV2
TMCO1	0.006334210128595919	-0.1790367987829502	0.762	0.807	1	hETV2
ZDHHC12	0.006355031545946674	0.164310886958819	0.504	0.388	1	hETV2
WFDC2	0.006355387834206286	0.12608994620894093	0.209	0.124	1	hETV2
HBEGF	0.006414041507725756	0.11346613824842638	0.123	0.059	1	hETV2
FAM102A	0.006414670347346934	0.09205724518939881	0.111	0.05	1	hETV2
RBM6	0.0064307370448933344	0.12058294337068809	0.307	0.205	1	hETV2
PELO	0.006461200177507192	0.1438397872919452	0.283	0.189	1	hETV2
AEN	0.006464526986490939	0.1045307704632174	0.119	0.056	1	hETV2
AC127526.4	0.006466213556027688	0.09832588582740866	0.115	0.053	1	hETV2
SCG5	0.006498465790381249	0.15844864792615934	0.176	0.099	1	hETV2
SMIM19	0.006503630016313968	0.19610054202528004	0.59	0.509	1	hETV2
NOA1	0.006533097657616805	0.11693191382842816	0.471	0.348	1	hETV2
EID1	0.006557370759211762	-0.14530672494309727	0.955	0.969	1	hETV2
ABHD5	0.006585811787833021	0.13790625055774175	0.25	0.161	1	hETV2
STMN2	0.006590426945434561	-0.17037553634840008	0.238	0.339	1	hETV2
UBXN2A	0.006677233925553828	0.10419471291665039	0.234	0.143	1	hETV2
SSU72	0.006677528161767993	0.15151705636438506	0.881	0.814	1	hETV2
RASSF8-AS1	0.006704618480446549	0.11024990765487647	0.242	0.149	1	hETV2
GPBP1	0.006727661708406736	0.13016909898254292	0.594	0.469	1	hETV2
TKT	0.006746106042762877	-0.16247049809882785	0.914	0.891	1	hETV2
RTCA	0.006753578022958355	0.11623091883098108	0.328	0.224	1	hETV2
CENPH	0.006761290281862021	0.12536796694158342	0.184	0.106	1	hETV2
KRT8	0.006787053034129678	-0.39289115549962594	0.496	0.575	1	hETV2
JAGN1	0.006792704256434328	-0.16308788907010663	0.484	0.571	1	hETV2
ADAMTS6	0.006793059119543875	0.11552232301814155	0.201	0.118	1	hETV2
PEPD	0.006795136010211505	-0.19407785222538698	0.389	0.484	1	hETV2
SOSTDC1	0.006808938611747031	0.24871789768195673	0.496	0.388	1	hETV2
TNFRSF21	0.006843443486585849	-0.21939671525076265	0.197	0.286	1	hETV2
HLA-C	0.006895570743096176	-0.30303192683941504	0.779	0.807	1	hETV2
C16orf87	0.006934926862168835	0.12340852090402804	0.311	0.208	1	hETV2
GPC2	0.0069399883636971655	0.10126809838934049	0.123	0.059	1	hETV2
OSBPL1A	0.006964123122247518	0.16927561935976532	0.627	0.512	1	hETV2
RP2	0.00704932070696186	0.0888206873745557	0.119	0.056	1	hETV2
FAM210A	0.00705418771756805	0.1024177567951205	0.213	0.127	1	hETV2
ETNK1	0.007060632188851049	0.12361197906424393	0.332	0.227	1	hETV2
TBC1D12	0.007066452132578521	0.10223608620810584	0.127	0.062	1	hETV2
MTA1	0.007071975539047847	0.16398131969025231	0.512	0.407	1	hETV2
CCDC74B	0.0071062749785624985	0.14677115902590243	0.475	0.36	1	hETV2
ATG7	0.0071305237199756795	0.11795743790354357	0.303	0.208	1	hETV2
MEIS3	0.007164081689552397	0.10319780279459911	0.131	0.065	1	hETV2
PDCD2L	0.007185131121854055	0.08983941993958022	0.119	0.056	1	hETV2
NAGA	0.007194959551038906	0.11502232381979671	0.209	0.124	1	hETV2
ATG2A	0.007228728568061913	0.10029377757674676	0.123	0.059	1	hETV2
SLC36A4	0.00724065635064756	0.12780727013860077	0.234	0.146	1	hETV2
AMOTL1	0.007243620415352195	0.11603610812383883	0.18	0.102	1	hETV2
SARAF	0.0072538863897710065	-0.14895085431439625	0.984	0.978	1	hETV2
ATF1	0.0072720580840920325	0.13366456598297488	0.361	0.258	1	hETV2
ADHFE1	0.007306123221028753	0.08458369448808506	0.115	0.053	1	hETV2
C11orf24	0.00734204074379517	0.10435519960026715	0.18	0.102	1	hETV2
TRAM2	0.007351100096695407	0.10378653777150587	0.16	0.087	1	hETV2
PANK2	0.007360596654275499	0.11826712451224747	0.332	0.23	1	hETV2
GK	0.007367010095055239	0.07825144566436823	0.115	0.053	1	hETV2
SCARB1	0.007371608136614443	0.11894802703359678	0.221	0.137	1	hETV2
RSBN1	0.0073902860813310055	0.09598780996117717	0.262	0.165	1	hETV2
PPP1R15B	0.007402890834283572	0.10308329864430396	0.193	0.112	1	hETV2
NECAP1	0.007402890834283572	0.10308329864430396	0.193	0.112	1	hETV2
TBL2	0.007421250347359959	0.12837492509020482	0.303	0.208	1	hETV2
POLR1D	0.007442830056108552	0.15120072993935607	0.881	0.801	1	hETV2
AC015813.1	0.00744585329315077	0.08458369448808506	0.123	0.059	1	hETV2
CACNG4	0.00744585329315077	0.08458369448808506	0.123	0.059	1	hETV2
EDEM3	0.007510483624455777	0.07930875244741087	0.115	0.053	1	hETV2
LINC01980	0.007582285674634347	0.18888231784792528	0.201	0.124	1	hETV2
BTN2A1	0.0075867746807698625	0.0856148340778549	0.123	0.059	1	hETV2
EBP	0.007587805258837578	0.13714513471793688	0.525	0.419	1	hETV2
LPIN1	0.007590464066229588	0.141717864507761	0.246	0.158	1	hETV2
PYCR1	0.007602119632382554	0.20425933057647405	0.516	0.416	1	hETV2
SLC16A1-AS1	0.007605041822197559	0.0856148340778549	0.127	0.062	1	hETV2
APTR	0.007605041822197559	0.0856148340778549	0.127	0.062	1	hETV2
ANKRD37	0.0076055011751056875	0.12056225052233277	0.299	0.196	1	hETV2
DBF4	0.007608014213512341	0.07930875244741087	0.119	0.056	1	hETV2
DBNDD2	0.007610654129348088	0.11432070037189013	0.291	0.193	1	hETV2
IER3IP1	0.007612767733088919	0.1908491825573262	0.775	0.686	1	hETV2
SMARCA1	0.007628817852110129	0.1591714410479359	0.348	0.248	1	hETV2
CHCHD6	0.0076374926368947636	0.13191323400351185	0.422	0.314	1	hETV2
CHPT1	0.007644215466643598	0.27546813877442045	0.652	0.562	1	hETV2
TAOK3	0.007650363808939599	0.1266961854869062	0.279	0.183	1	hETV2
EFCAB2	0.00765690132429239	0.125319699321147	0.266	0.174	1	hETV2
SLC23A2	0.007697186677855774	0.1479058295557209	0.213	0.13	1	hETV2
DIS3	0.007755971744210673	0.12683162610942983	0.205	0.124	1	hETV2
CACFD1	0.0077625522208822385	0.09842932760199874	0.176	0.099	1	hETV2
SLC4A7	0.0077647796137679005	0.09967042929927404	0.16	0.087	1	hETV2
EIF5A2	0.007788853045131884	0.10216406560869667	0.184	0.106	1	hETV2
RAB3IP	0.007814861955267226	0.19440934016269618	0.516	0.422	1	hETV2
SLC2A12	0.007830574587085882	0.12758630629309203	0.34	0.239	1	hETV2
C12orf29	0.007832037639328108	0.09775455717396082	0.152	0.081	1	hETV2
CDC26	0.007873824573877728	-0.14061537689385706	0.471	0.571	1	hETV2
ZNF793-AS1	0.007889765655395021	0.0876569518988212	0.127	0.062	1	hETV2
RBMS3	0.007902325123634507	0.12288444159276701	0.209	0.127	1	hETV2
LINC00472	0.007944763290042864	0.10806710009993004	0.361	0.252	1	hETV2
BMP7	0.00794649656313115	-0.2255781864791082	0.652	0.717	1	hETV2
TMEM243	0.007970320812795154	0.14657454763786748	0.213	0.134	1	hETV2
SPECC1	0.007972951849196485	0.07720259426165466	0.123	0.059	1	hETV2
SLC16A1	0.007990406152909182	0.13789439209177023	0.262	0.171	1	hETV2
CLK3	0.008013390272314846	0.12716104614531498	0.246	0.158	1	hETV2
GFPT1	0.008067138819631432	0.10822352541542746	0.279	0.183	1	hETV2
TUBA1B	0.008088380980997359	-0.17089257238598554	0.951	0.981	1	hETV2
NKIRAS1	0.008168211042726156	0.11465277426929107	0.205	0.124	1	hETV2
PPAT	0.008189775460944886	0.09067070491843604	0.139	0.071	1	hETV2
CCDC189	0.008201709269695228	0.08876467234704438	0.221	0.134	1	hETV2
RBPMS2	0.00827887236263251	0.09748091714442114	0.164	0.09	1	hETV2
ABRAXAS1	0.008318934904899995	0.15247086594677334	0.316	0.224	1	hETV2
CCN3	0.008359121156942501	-0.22419959579524118	0.246	0.354	1	hETV2
GPATCH2	0.008375719099862424	0.12393426099139446	0.225	0.14	1	hETV2
GNG5	0.00839883183932618	0.13651637243259174	0.971	0.925	1	hETV2
RPL14	0.008441671459805808	-0.11313856909240361	1	1	1	hETV2
THAP9-AS1	0.00845059950279072	0.09437111102764517	0.172	0.096	1	hETV2
ZNF688	0.008455334151884078	0.11314965364895835	0.266	0.174	1	hETV2
NEAT1	0.008475858371878548	0.34091036152747733	0.807	0.77	1	hETV2
POLR2I	0.008498807147948081	-0.18832331787467416	0.848	0.907	1	hETV2
KIF5B	0.008502399771179132	0.17276904444865804	0.643	0.543	1	hETV2
UAP1	0.008513684695753148	0.12584090418262855	0.336	0.236	1	hETV2
COL3A1	0.008528159766440155	-0.15578308844687297	0.082	0.155	1	hETV2
AP1S2	0.008529813891460054	0.24731667649667632	0.705	0.655	1	hETV2
MIR99AHG	0.008577137834068571	0.1261859227280704	0.594	0.463	1	hETV2
MAP1LC3A	0.008590014793508322	0.160570983638748	0.529	0.425	1	hETV2
SUMO1	0.008652863434382803	-0.16844011030591388	0.91	0.944	1	hETV2
MFSD14A	0.008730386091598971	0.14318573687523634	0.389	0.286	1	hETV2
P4HTM	0.008737832275137178	0.13040272771547534	0.836	0.724	1	hETV2
ZNF37A	0.008784117643573027	0.12433532766663044	0.193	0.115	1	hETV2
STX10	0.008853980974551139	0.13281364302919652	0.459	0.354	1	hETV2
AC004148.1	0.008888552411027763	0.1226455650228219	0.189	0.112	1	hETV2
ZFP36	0.008915769737549635	-0.11290362952137634	0.635	0.506	1	hETV2
TMEM245	0.00894740059240384	0.12306994950621414	0.344	0.242	1	hETV2
UQCRB	0.009059795331125923	0.11360962025714727	1	1	1	hETV2
RPL27A	0.009082782389671874	-0.07997822214556916	1	1	1	hETV2
MAN1B1	0.009085119224512524	0.13057248079445077	0.41	0.304	1	hETV2
DLGAP4	0.009120197177779931	0.10372213318048673	0.291	0.193	1	hETV2
ZHX1	0.009258450864891377	0.11724557728023194	0.201	0.121	1	hETV2
CPSF6	0.009293197646278901	0.11497947891546839	0.418	0.304	1	hETV2
CAP2	0.009468297494657099	-0.12491150419202673	0.156	0.245	1	hETV2
CRYL1	0.009468573848771157	0.15991644237659486	0.59	0.497	1	hETV2
ZNF875	0.009469696481023082	0.10580716818492988	0.201	0.121	1	hETV2
TOB2	0.009471147915333945	0.11624103154563004	0.389	0.283	1	hETV2
TOM1L1	0.009472791832691282	0.1470181932048028	0.471	0.363	1	hETV2
COMMD8	0.00956164336339181	0.15070324001265867	0.463	0.366	1	hETV2
TRIOBP	0.009576373319978692	0.12171509414833087	0.234	0.149	1	hETV2
CDKN1B	0.009587844686127521	0.1394153083427641	0.246	0.158	1	hETV2
AMOTL2	0.009612630182046339	0.16643944151197498	0.447	0.342	1	hETV2
PLOD1	0.009614268138905209	0.18143951367461608	0.533	0.441	1	hETV2
TAF1D	0.009687471185589826	0.17230158013155328	0.549	0.453	1	hETV2
ATF3	0.00970338296978887	0.12369441642553525	0.467	0.357	1	hETV2
LIX1L	0.009742217672361485	0.11981525618001976	0.32	0.224	1	hETV2
RCOR1	0.009869245151255094	0.09205724518939881	0.107	0.05	1	hETV2
CREM	0.009872918846877948	0.17358713068599696	0.541	0.466	1	hETV2
GNB1	0.009880067110279948	0.12865290483992514	0.406	0.298	1	hETV2
ARFIP2	0.009888808287981582	0.11506263663966365	0.48	0.363	1	hETV2
B4GALT4	0.009896249579392497	0.11718439298704908	0.299	0.205	1	hETV2
GOLIM4	0.009897534850017589	0.1681141128757025	0.328	0.233	1	hETV2
CSKMT	0.009948801402212002	0.08493281075601755	0.23	0.143	1	hETV2
PLK2	0.009957391184895012	0.2171747120654286	0.516	0.441	1	hETV2
ZBTB21	0.010037738454833004	0.08039035642070325	0.102	0.047	1	hETV2
KIF1C	0.010045507476709813	0.11502232381979671	0.221	0.14	1	hETV2
CINP	0.010077843912601336	0.12134642487119807	0.324	0.227	1	hETV2
FNDC3A	0.010104169923792972	0.10986105218119036	0.283	0.189	1	hETV2
SNHG21	0.010120360960977374	0.07926421863743674	0.156	0.084	1	hETV2
MYADM	0.010152552320564235	0.1395277860289308	0.492	0.388	1	hETV2
AC092958.1	0.010197525599865693	-0.12501781531111167	0.43	0.568	1	hETV2
NQO1	0.010230917294672869	-0.22928664436870538	0.52	0.602	1	hETV2
SHROOM3	0.010234005952518879	0.1038536726532458	0.238	0.152	1	hETV2
WIPI1	0.01027820540338971	0.1435429059160877	0.307	0.214	1	hETV2
CHMP5	0.01029711548243593	0.12542264969339545	0.775	0.652	1	hETV2
LINC02253	0.010309996558093193	0.09407641282605086	0.111	0.053	1	hETV2
HS6ST1	0.010332641771762081	0.10126809838934049	0.123	0.062	1	hETV2
MOSPD1	0.010337529361205787	0.14656271048003489	0.287	0.199	1	hETV2
UBR5	0.010401941204464273	0.10123910619575824	0.176	0.102	1	hETV2
MT1G	0.010419254288328746	-0.8371560197413048	0.221	0.311	1	hETV2
ARID3A	0.010445636842589251	0.10415330910712532	0.135	0.071	1	hETV2
AGRN	0.010455900724224917	0.09627285330240862	0.18	0.106	1	hETV2
TESC	0.010474664152368723	0.07611570132037715	0.102	0.047	1	hETV2
LBH	0.01052502136478937	0.10709636115092724	0.176	0.102	1	hETV2
MPC2	0.01053376124082644	0.17027484404025262	0.766	0.665	1	hETV2
COMMD6	0.010574124092781969	-0.13505920464136034	1	1	1	hETV2
WASHC1	0.01064151425483248	0.11524565314656982	0.266	0.177	1	hETV2
PHLDA1	0.01067901715721516	-0.22439073511930752	0.488	0.565	1	hETV2
PAXBP1	0.010695703449007079	0.08250091866572602	0.111	0.053	1	hETV2
OAF	0.01075014941940283	0.13837243810193922	0.467	0.36	1	hETV2
MGAT2	0.010783639630743363	0.12850621644406407	0.32	0.227	1	hETV2
ENPP2	0.010790417303603689	0.2620584687974079	0.623	0.565	1	hETV2
CD59	0.01082620022949421	-0.20676977360879967	0.939	0.95	1	hETV2
SPAG6	0.010912743177534979	0.1564672321195577	0.471	0.363	1	hETV2
CALCOCO2	0.010922679528470711	0.12473634802685646	0.303	0.211	1	hETV2
ZNF260	0.010928104038115907	0.07185367446621764	0.102	0.047	1	hETV2
SNX7	0.010948733581227013	0.09901000583116572	0.131	0.068	1	hETV2
PXDC1	0.010949983856873537	0.13395333022822734	0.193	0.118	1	hETV2
CSNK2A1	0.010970359330443682	0.11572615108303141	0.459	0.345	1	hETV2
KLHL28	0.011063530191553525	0.09185694042810674	0.127	0.065	1	hETV2
PATJ	0.011075523063108982	0.21286396641999433	0.25	0.165	1	hETV2
PPA2	0.011078288669304623	-0.14762996175195942	0.611	0.689	1	hETV2
TTLL3	0.011100800784112123	0.09581400819439564	0.143	0.078	1	hETV2
RNASEH2C	0.011107401952071145	-0.16022585592544647	0.602	0.677	1	hETV2
ELOB	0.011113194529790347	-0.11519128229205222	0.996	0.997	1	hETV2
PITPNA	0.011204799630599793	0.11552232301814155	0.201	0.124	1	hETV2
HOMER1	0.011232883972242239	0.13361344374768352	0.32	0.227	1	hETV2
MTRNR2L12	0.011264353773632406	0.09187105495349629	0.205	0.124	1	hETV2
ARMC3	0.011272436805159046	0.09294533080740175	0.398	0.289	1	hETV2
LGALS1	0.011331668709779013	-0.331190590720956	0.402	0.516	1	hETV2
SIPA1	0.011358909008138768	0.09166236492392832	0.139	0.075	1	hETV2
LINC02562	0.011405996047854756	0.08663923115708724	0.127	0.065	1	hETV2
MSRB2	0.011410574595451486	0.11100002800408038	0.512	0.391	1	hETV2
GNG4	0.011434574181067773	0.10975924692285798	0.139	0.075	1	hETV2
ZCCHC3	0.01145337756925811	0.11283167737451294	0.217	0.137	1	hETV2
TIFA	0.011480095286307982	0.08663923115708724	0.123	0.062	1	hETV2
KATNBL1	0.01149098130305918	0.16139268096461412	0.336	0.248	1	hETV2
WNT2B	0.011542929636493266	-0.34892661648668744	0.455	0.528	1	hETV2
PRRC2B	0.01154853337284431	0.12772012192866827	0.373	0.273	1	hETV2
CHPF	0.011548764692113963	0.17702115421672804	0.623	0.522	1	hETV2
PHACTR2	0.0115602789075578	0.14981896475304757	0.32	0.23	1	hETV2
RPS10	0.011564980212535254	0.11689619980972443	1	1	1	hETV2
E2F4	0.011574492170110117	0.10899780555939187	0.262	0.174	1	hETV2
LRR1	0.011623162353538743	0.06760420146485985	0.107	0.05	1	hETV2
CLUH	0.011623162353538743	0.06760420146485985	0.107	0.05	1	hETV2
AP002360.1	0.011626734118849449	0.10722562173827677	0.344	0.242	1	hETV2
RGS12	0.011678714324012419	0.11788323255730404	0.242	0.158	1	hETV2
CYREN	0.011682874894566956	0.11477732168948257	0.279	0.189	1	hETV2
SENP5	0.0116837756665202	0.12007162135899549	0.18	0.109	1	hETV2
GULP1	0.011737910411629594	0.14155801352940978	0.451	0.351	1	hETV2
MGST1	0.011746979373667189	-0.18394051048657367	0.598	0.708	1	hETV2
NEK4	0.011769449550202989	-0.08044630035468979	0.049	0.109	1	hETV2
PTGDS	0.011788053396867315	-0.3620393513158633	0.68	0.77	1	hETV2
GLI3	0.011826435189861846	0.08449238563851368	0.127	0.065	1	hETV2
TENT5C	0.011889693719082748	0.09147327633265429	0.16	0.09	1	hETV2
GALNT17	0.011978735657170447	0.0876569518988212	0.123	0.062	1	hETV2
NFIA-AS2	0.012138330388134383	-0.12291770458456613	0.09	0.161	1	hETV2
EPHB3	0.0121892309035301	0.07614685733944504	0.119	0.059	1	hETV2
RPS13	0.012292920585866878	-0.10216483174146607	1	1	1	hETV2
CYTH2	0.012308396839963695	0.10964058339077265	0.48	0.366	1	hETV2
MBD5	0.012313241325326957	0.07720259426165466	0.127	0.065	1	hETV2
NUDT22	0.01236539385296623	0.12544661333406298	0.373	0.276	1	hETV2
MXRA7	0.012417590954831779	0.12747007368015578	0.283	0.196	1	hETV2
TAF11	0.012439072889229373	0.14985618646749077	0.43	0.332	1	hETV2
SNAPC1	0.012446767887307895	0.12411845442169736	0.172	0.102	1	hETV2
CDKN2AIP	0.01244924632750971	0.10454496190662307	0.209	0.13	1	hETV2
ZNF92	0.012455917167265573	0.08540616474631571	0.156	0.087	1	hETV2
PAPOLA	0.01248185944418039	0.17009272742528214	0.734	0.637	1	hETV2
ZDBF2	0.012488896283973316	0.11979156796766893	0.209	0.13	1	hETV2
NUP98	0.012513720698729818	0.0644760670197045	0.111	0.053	1	hETV2
ZNF529	0.012527716083131026	0.07407576969317513	0.127	0.065	1	hETV2
VMP1	0.01253877161449565	-0.17991720499760944	0.426	0.516	1	hETV2
AHI1	0.012558282723354706	0.13283214184685432	0.303	0.214	1	hETV2
CDKN1C	0.012558937326958954	0.17976071055027132	0.439	0.342	1	hETV2
SNX24	0.012576430207654716	0.11276955944860048	0.266	0.18	1	hETV2
CCDC115	0.012594300916629844	0.12056225052233277	0.361	0.264	1	hETV2
SLC38A11	0.012622098747776653	0.07512985402265812	0.131	0.068	1	hETV2
ZCCHC8	0.012659348736733663	0.08032876069697717	0.135	0.071	1	hETV2
CCNQ	0.012741591879327085	0.11368616189394798	0.23	0.149	1	hETV2
CAB39L	0.01276590574916373	0.1327666942073628	0.275	0.189	1	hETV2
FOXO3	0.012769223035489496	0.096398792374628	0.283	0.189	1	hETV2
COA1	0.012803496623652367	0.13558462073031985	0.59	0.494	1	hETV2
METRNL	0.012810388219209908	0.08440367264596378	0.148	0.081	1	hETV2
MKNK2	0.012855021907232247	0.12544661333406298	0.361	0.264	1	hETV2
MBD3	0.012940820128744887	0.10670402115380029	0.197	0.121	1	hETV2
RFNG	0.012969474150642818	0.12492187909502539	0.311	0.22	1	hETV2
EGR2	0.012985304852670644	0.141717864507761	0.225	0.146	1	hETV2
C1QTNF6	0.013007803636156697	0.08423360367949395	0.18	0.106	1	hETV2
PPP1R35	0.013081228903365641	0.08746997569374704	0.283	0.189	1	hETV2
FAM184A	0.01309706939529702	0.07721762617126603	0.143	0.078	1	hETV2
DMXL1	0.013102677712715073	0.08131341011243273	0.156	0.087	1	hETV2
PIANP	0.013106514560361295	0.08122914546426399	0.189	0.112	1	hETV2
NAA35	0.013108940172363266	0.1072028193604973	0.23	0.149	1	hETV2
TBCB	0.013151645952903687	-0.16224039151833725	0.672	0.742	1	hETV2
NXPH4	0.01317539675930285	0.07825144566436834	0.123	0.062	1	hETV2
WDR33	0.013229757256158116	0.11741450123580077	0.373	0.276	1	hETV2
EPB41	0.013269743303016668	0.07617711742650984	0.135	0.071	1	hETV2
MGAT4B	0.013274391325493413	0.16650719434928007	0.377	0.289	1	hETV2
HPCAL1	0.013395980551886682	0.1304192715296238	0.266	0.183	1	hETV2
TRABD	0.013424170751483926	0.10860572850401029	0.27	0.183	1	hETV2
CROT	0.013563843662086243	0.10932145249361677	0.176	0.106	1	hETV2
ZMAT5	0.01359920116845945	-0.10846505256424294	0.258	0.357	1	hETV2
ID2	0.01368486755309615	0.24075223950276947	0.648	0.562	1	hETV2
HSDL2	0.013728353393254018	0.10242892926183728	0.373	0.27	1	hETV2
HPS1	0.013761265045872039	-0.10373923981336342	0.189	0.28	1	hETV2
PMM1	0.013778964810708862	-0.1475500539704504	0.25	0.342	1	hETV2
LRRC73	0.013794463447713458	0.16268022682507438	0.398	0.314	1	hETV2
CTDSP1	0.013807501022966809	0.1308128858942202	0.344	0.252	1	hETV2
UBE2F	0.013863135296301383	0.11527595475734631	0.447	0.335	1	hETV2
WIPI2	0.013887563220182786	0.11313223789371296	0.574	0.447	1	hETV2
DEAF1	0.013919263376899041	0.11693191382842816	0.439	0.332	1	hETV2
ZNF626	0.013932202364916858	0.09093670529548364	0.213	0.134	1	hETV2
ZNRF1	0.013982016377079336	0.1135180757892793	0.287	0.199	1	hETV2
NCALD	0.013985540394361017	-0.15154663069549362	0.262	0.354	1	hETV2
OBSL1	0.014079836682410226	0.14095818782913672	0.57	0.469	1	hETV2
B4GALT3	0.014109352728220139	0.11403977445514424	0.385	0.283	1	hETV2
DIPK1B	0.014202591442366462	0.11107162310804364	0.32	0.227	1	hETV2
GPN3	0.014220471833436823	0.10644833749502039	0.254	0.171	1	hETV2
TYR	0.014282993275117362	-0.14759803983577624	0.053	0.112	1	hETV2
AC087521.2	0.014331935218118467	0.10308329864430396	0.18	0.109	1	hETV2
GRAMD1B	0.014359223450394467	0.1420038668957045	0.328	0.239	1	hETV2
TNRC6C	0.014455989082235065	0.10183826598198437	0.184	0.112	1	hETV2
CA12	0.014456022606084407	-0.20694461009358428	0.205	0.292	1	hETV2
IKBIP	0.01447700987204382	0.12436891242903048	0.377	0.276	1	hETV2
IFNAR1	0.014484358826969563	0.12393426099139446	0.23	0.152	1	hETV2
UCHL3	0.014510804684490649	0.0938087265759297	0.287	0.196	1	hETV2
PLXDC1	0.014534319341481158	-0.1081301128554571	0.111	0.186	1	hETV2
NDRG4	0.014592974447245211	-0.08363623671252562	0.049	0.106	1	hETV2
ARGLU1	0.01460641691449438	-0.14245755069590393	0.426	0.528	1	hETV2
CEBPZOS	0.014608462610503952	0.10671323850397618	0.582	0.46	1	hETV2
SMCO4	0.014625119509400578	0.09395552841181198	0.373	0.267	1	hETV2
AJUBA	0.014658680823031841	0.10209818761873607	0.234	0.152	1	hETV2
GPRC5C	0.014677161861321163	0.10693052167092915	0.266	0.18	1	hETV2
TRAPPC2L	0.014703120468618748	-0.15770745964364807	0.664	0.733	1	hETV2
SPATA7	0.014740718573349052	0.12232642000639171	0.316	0.227	1	hETV2
SMAD9	0.014760278168157443	0.0840726843930889	0.209	0.13	1	hETV2
TGFBR3L	0.01485155002570818	0.07537850404276852	0.184	0.109	1	hETV2
DRD4	0.01487183935258241	0.10913075854834031	0.307	0.211	1	hETV2
ARHGEF9	0.014920574637898408	0.09749377338378584	0.279	0.189	1	hETV2
GPNMB	0.014955003705318213	-0.12298112811475137	0.398	0.494	1	hETV2
S100A10	0.01502163313381429	0.24560250344285417	0.18	0.112	1	hETV2
GNAS	0.015211585179494056	0.1262227078742595	0.996	0.966	1	hETV2
NUP54	0.015303259206672469	0.08939200326956903	0.266	0.177	1	hETV2
PPME1	0.01535369341590089	0.08758931024370453	0.258	0.171	1	hETV2
SNTA1	0.015375543231304467	0.16939933372256366	0.43	0.339	1	hETV2
SUCLG2	0.015432807351131632	0.1067863503141438	0.348	0.252	1	hETV2
TYMP	0.015538794915215932	0.10123910619575824	0.172	0.102	1	hETV2
HELLS	0.015581467823093874	0.07825144566436848	0.148	0.084	1	hETV2
BRD2	0.015610395923037996	0.14814014197587	0.578	0.475	1	hETV2
TP53TG1	0.01565282586389286	0.13714513471793688	0.422	0.329	1	hETV2
GDF15	0.015664572492157233	0.4140517151332884	0.18	0.109	1	hETV2
AP002387.2	0.015721500190008602	0.08354574533388151	0.102	0.05	1	hETV2
HDAC2	0.015754792774129688	-0.1758313593248969	0.607	0.683	1	hETV2
SETX	0.01579432849919661	0.09997763313593215	0.131	0.071	1	hETV2
JOSD1	0.015802144666328007	0.09362667155128432	0.152	0.087	1	hETV2
ZFYVE16	0.01584941996931872	0.17882316596780745	0.426	0.342	1	hETV2
RIC8A	0.015869802848629676	0.11610271915604975	0.398	0.295	1	hETV2
RPS8	0.015908727475132892	-0.1008754890066097	1	1	1	hETV2
LOXL1-AS1	0.015928624294132308	0.09645906413704497	0.23	0.149	1	hETV2
ZNF584	0.015939605215437035	0.09509050789077314	0.18	0.109	1	hETV2
DNAJB12	0.015943962874911597	0.10608565386109398	0.275	0.189	1	hETV2
HSF1	0.01594602221497192	0.10018054953910338	0.537	0.425	1	hETV2
DOCK7	0.015976548885218524	0.09483432985997255	0.135	0.075	1	hETV2
LTBP4	0.015985112926598127	0.10599643614727261	0.299	0.205	1	hETV2
GAB1	0.015992274739192208	0.0877952183352393	0.102	0.05	1	hETV2
STX18-AS1	0.01615793524329306	0.09185694042810674	0.123	0.065	1	hETV2
CCNO	0.016214052114498025	0.32763532795665884	0.234	0.155	1	hETV2
PAFAH1B3	0.016214650067327464	-0.1762839957323511	0.549	0.627	1	hETV2
CFAP410	0.01624390571414258	0.096398792374628	0.279	0.193	1	hETV2
KAT8	0.01626016493465358	0.09532495902331001	0.406	0.298	1	hETV2
MT-ND6	0.016355720133110065	0.10507523374007857	0.205	0.13	1	hETV2
BAZ1A	0.01643127672937923	0.10580716818492988	0.197	0.124	1	hETV2
JKAMP	0.016450881248140457	0.1319834296021581	0.422	0.329	1	hETV2
STARD3NL	0.01646610025829061	0.14714652687543583	0.455	0.37	1	hETV2
SKP1	0.016467902416586085	-0.10128434723720314	0.996	0.997	1	hETV2
PCNP	0.01647254938272745	0.13888227525399444	0.73	0.637	1	hETV2
RPL12	0.01651838555793506	-0.08920530018719397	1	1	1	hETV2
RPL7	0.01652218806713128	-0.10035434362055007	1	1	1	hETV2
DNAH14	0.016552469814893563	0.08021563254488248	0.197	0.121	1	hETV2
CAVIN1	0.016598352910603905	0.13654263103789632	0.434	0.354	1	hETV2
ACYP2	0.016718427529680255	0.13582095377055486	0.398	0.307	1	hETV2
AC009779.2	0.016797386981971005	0.08851978111819561	0.148	0.084	1	hETV2
STARD10	0.016851241634723534	0.12473634802685646	0.287	0.202	1	hETV2
MAPRE1	0.01691497843387474	0.14295713505218355	0.57	0.475	1	hETV2
PNKD	0.0169484573085598	-0.1363214712127805	0.705	0.783	1	hETV2
NUCKS1	0.01702339639258841	-0.13482722453245	0.775	0.842	1	hETV2
CRADD	0.01704076803087508	0.09067070491843604	0.131	0.071	1	hETV2
MED9	0.017073727730561886	0.08035910862635974	0.119	0.062	1	hETV2
STARD4	0.017146514655921003	0.09555245962157186	0.221	0.143	1	hETV2
ZNF431	0.017148768251748228	0.0824392426278017	0.127	0.068	1	hETV2
FAM219B	0.01715150211726859	0.12608994620894093	0.283	0.199	1	hETV2
NUP214	0.01719453685500287	0.08035910862635974	0.115	0.059	1	hETV2
KIAA0355	0.01721007009967681	0.10799878905842067	0.184	0.115	1	hETV2
PPP1R1C	0.017258347522263875	0.10981315274674167	0.205	0.13	1	hETV2
SLC1A3	0.017313095020004672	-0.18308267117958618	0.123	0.196	1	hETV2
PTK2B	0.017342099013849758	0.09128944578815304	0.156	0.09	1	hETV2
CCZ1B	0.01738450739781418	0.0834691549353878	0.127	0.068	1	hETV2
NMNAT1	0.017424444611529737	0.07401445277789759	0.115	0.059	1	hETV2
FADS1	0.017426197131959337	0.16976655628713466	0.426	0.329	1	hETV2
H2AFV	0.017458530463471535	0.16306378130425614	0.705	0.643	1	hETV2
TMCO3	0.017488314787296587	0.17158402200167178	0.5	0.416	1	hETV2
HAGH	0.017562456436243164	0.09761677053129936	0.541	0.422	1	hETV2
TIMP3	0.017564715594914754	0.1512513963733353	0.615	0.506	1	hETV2
EP300	0.017620153011826168	0.0864022867852324	0.152	0.087	1	hETV2
PROS1	0.01762130678106077	0.11882047650485633	0.332	0.242	1	hETV2
LPCAT4	0.01764416102995063	0.09879882306845394	0.197	0.124	1	hETV2
SAT2	0.01769920207614397	-0.164552023343828	0.873	0.91	1	hETV2
RRNAD1	0.017718732893003436	0.10472365702555961	0.234	0.155	1	hETV2
PLEKHO1	0.017789521573342196	0.10899780555939187	0.238	0.158	1	hETV2
CASP3	0.01780074501735119	0.12333933519290666	0.242	0.165	1	hETV2
PON2	0.017840152094106373	-0.2865572256880343	0.455	0.519	1	hETV2
MAP3K20	0.01785033520734039	0.1357017178482679	0.295	0.214	1	hETV2
FBXL17	0.01788988107522087	0.07929347896419463	0.131	0.071	1	hETV2
GLT8D1	0.017919105547463326	0.14175438797052642	0.537	0.444	1	hETV2
IFNGR2	0.01793106875574807	0.12755908588873888	0.439	0.342	1	hETV2
DRAM2	0.017983949698767335	0.16885399444527516	0.533	0.444	1	hETV2
PPP1R16A	0.01799064447140351	0.12953195060806166	0.451	0.351	1	hETV2
BUD23	0.018009292921934338	-0.14578882855356168	0.496	0.571	1	hETV2
TOR2A	0.01802836362832113	0.1357017178482679	0.295	0.214	1	hETV2
VEGFA	0.01808300629158368	0.0861783614359973	0.18	0.109	1	hETV2
P4HB	0.01815962420550079	-0.10968150492870654	0.914	0.922	1	hETV2
NTPCR	0.0181716195797411	0.11461856570132889	0.639	0.509	1	hETV2
ZFHX2	0.018210101288770996	0.07512985402265812	0.127	0.068	1	hETV2
KATNAL2	0.018243713057340814	0.07517424213535934	0.148	0.084	1	hETV2
NADK	0.018247140391799282	0.11687273969167594	0.27	0.189	1	hETV2
RASSF7	0.018249406652692892	0.10123910619575824	0.18	0.112	1	hETV2
STAM	0.01840482799969755	0.08032876069697717	0.127	0.068	1	hETV2
KPTN	0.018449601859903943	0.07407576969317513	0.131	0.071	1	hETV2
LINC00665	0.01848281147391964	0.13827180017222118	0.533	0.45	1	hETV2
TFDP1	0.01854768040461771	0.1799468427337192	0.398	0.314	1	hETV2
HNRNPA1	0.018559876215703985	-0.1515205060376772	0.996	1	1	hETV2
CHD1	0.018647741704232966	0.11067292335674567	0.221	0.146	1	hETV2
ZBED1	0.018674066047680907	0.10121259410767947	0.209	0.134	1	hETV2
KIAA0319L	0.018677019460427248	0.11700748914686077	0.316	0.227	1	hETV2
RHOA	0.018686792002320835	-0.13737001769464352	0.963	0.938	1	hETV2
WRNIP1	0.018706306001384388	0.09815100310207339	0.184	0.115	1	hETV2
THAP1	0.018747020220085616	0.10030836653756528	0.176	0.109	1	hETV2
LRRN2	0.018827550825317427	0.14642294830594782	0.381	0.292	1	hETV2
CPEB2	0.018932284463779737	0.06557761562925757	0.115	0.059	1	hETV2
AGBL5	0.018954739459439617	0.09920665205799356	0.275	0.189	1	hETV2
CNIH1	0.019026432527656404	0.13714513471793688	0.787	0.78	1	hETV2
SELENOO	0.01926754529462244	-0.0982137052225929	0.102	0.171	1	hETV2
ALKBH5	0.01926858660092749	0.11444999439576087	0.578	0.463	1	hETV2
GDF11	0.019300526654461463	0.1313627821239306	0.303	0.22	1	hETV2
NPHP3	0.01945048508337326	0.08905084651689188	0.201	0.127	1	hETV2
IMMT	0.019457328546779833	-0.1321683340060038	0.398	0.484	1	hETV2
PRKRA	0.019470017037797462	0.14088753640375362	0.43	0.345	1	hETV2
EIF3I	0.019498647964980943	-0.1263662739441036	0.865	0.938	1	hETV2
PGM5P4-AS1	0.01955272061465514	0.15614454239571748	0.131	0.075	1	hETV2
PDXK	0.01955307514221439	0.1350678196853281	0.332	0.242	1	hETV2
SNAP47	0.01955784451599602	0.1320227021053491	0.287	0.208	1	hETV2
MCL1	0.019558634169504388	0.1494693530985316	0.758	0.665	1	hETV2
HIST1H1C	0.01957354985350727	-0.016806230516634768	0.209	0.13	1	hETV2
NDUFB7	0.019653476811154903	-0.1511521822881452	0.914	0.935	1	hETV2
SMG1	0.019682479981826376	0.09205724518939906	0.193	0.121	1	hETV2
PTPRD	0.019694538917390352	0.1189977880076773	0.25	0.171	1	hETV2
FAM118B	0.019707107263062844	0.09414907254457688	0.184	0.115	1	hETV2
SLC2A1-AS1	0.019794882622319415	0.07203738706558598	0.131	0.071	1	hETV2
EMP3	0.019839845787782837	-0.17810159507777645	0.561	0.646	1	hETV2
LINC02447	0.019855166381141716	0.07137443891696571	0.176	0.106	1	hETV2
NEDD9	0.019905041614660838	0.10416425607210289	0.471	0.363	1	hETV2
TPGS1	0.019953588050195193	0.14898027115490642	0.664	0.55	1	hETV2
RNF138	0.0199654368908286	0.1554459514608808	0.348	0.27	1	hETV2
RPS3	0.020045710624361505	-0.08879214382970968	1	1	1	hETV2
ELOVL4	0.02005766936063145	0.08823553423699046	0.18	0.112	1	hETV2
RPL35	0.020162865490040236	-0.0911460510612514	1	1	1	hETV2
SUGP2	0.020245919999534057	0.12380949815645786	0.332	0.245	1	hETV2
FMR1	0.020250541610604134	0.07212534286752695	0.148	0.084	1	hETV2
RPL15	0.02025474090513118	-0.06916940709144548	1	1	1	hETV2
HEY1	0.02028052176768022	0.11691065097788311	0.152	0.09	1	hETV2
B3GALNT2	0.020336372746930138	0.08111109980360923	0.217	0.137	1	hETV2
MNT	0.020447530489973147	0.09627285330240862	0.172	0.106	1	hETV2
TMPO	0.020477468154237226	0.10265675833264626	0.221	0.143	1	hETV2
REPIN1	0.020486915828821	0.09623719113773088	0.602	0.481	1	hETV2
NDUFA11	0.02076909806373729	-0.12679596123110226	0.947	0.978	1	hETV2
MAP4K4	0.02083594078132066	0.10454496190662307	0.205	0.134	1	hETV2
LRRN3	0.020886649717286827	-0.15091950830314158	0.094	0.158	1	hETV2
MFGE8	0.02088849119743894	0.15576081288528387	0.561	0.46	1	hETV2
NRBF2	0.02093592399108422	0.09351820231767888	0.225	0.149	1	hETV2
MED22	0.0210074559027465	0.05638412275410039	0.127	0.068	1	hETV2
SNHG19	0.021181417513954616	-0.1547604770699742	0.512	0.596	1	hETV2
TBC1D14	0.02121033019736146	0.09341125283537424	0.164	0.099	1	hETV2
CEBPD	0.021507503744410687	0.10128363588204037	0.541	0.453	1	hETV2
RAMAC	0.021542055639095035	0.10364822272984969	0.201	0.13	1	hETV2
NIPBL	0.021598251750538377	0.11981525618001976	0.287	0.202	1	hETV2
NF1	0.021617228383995466	0.10404744654170578	0.266	0.186	1	hETV2
PLEKHF1	0.02165519655199692	-0.15236148247704828	0.148	0.22	1	hETV2
NTM	0.02167183071082199	0.10216406560869667	0.16	0.096	1	hETV2
CDC73	0.021685335536174813	0.09060254878090682	0.234	0.155	1	hETV2
PRR7	0.02168684880231308	0.1200716213589954	0.668	0.581	1	hETV2
SLC15A4	0.021702357093772245	0.09490991441719948	0.291	0.202	1	hETV2
RPS14	0.02171891423003916	-0.08254771613011158	1	1	1	hETV2
THUMPD3	0.021735219623434117	0.08392019575106047	0.246	0.165	1	hETV2
PLTP	0.021769223249824138	-0.21377813143424307	0.971	0.975	1	hETV2
OSBPL11	0.021840924041856457	0.08919985657284357	0.172	0.106	1	hETV2
NDUFA7	0.021905017006431736	0.12848027359080927	0.906	0.854	1	hETV2
HLTF	0.021929657038958886	0.08018924990586085	0.209	0.134	1	hETV2
FAM110B	0.021942041602832932	0.13224633530509783	0.316	0.233	1	hETV2
RHOG	0.02194216082192861	0.08009044532814935	0.27	0.183	1	hETV2
IMPAD1	0.022043748333353676	0.08919985657284357	0.176	0.109	1	hETV2
DGAT1	0.022052874141649446	0.0965265040589399	0.152	0.09	1	hETV2
RAD9A	0.02206067714695104	0.07825144566436854	0.262	0.177	1	hETV2
LIMS1	0.022075816000805548	0.11030352249929598	0.381	0.292	1	hETV2
SERBP1	0.02216039638501952	-0.12446225017126533	0.93	0.925	1	hETV2
PARD6B	0.022173989631690698	0.11152760053866673	0.225	0.152	1	hETV2
DLG1	0.022202615788381706	0.08876467234704438	0.23	0.152	1	hETV2
JUNB	0.022251151960464708	0.27339104248741664	0.689	0.618	1	hETV2
RAB11FIP2	0.02228089866127445	0.11920296400758065	0.168	0.106	1	hETV2
PCSK6	0.022334414004686404	0.09815100310207339	0.168	0.102	1	hETV2
PIP5K1C	0.02233977079418224	0.08951056307905249	0.152	0.09	1	hETV2
DUSP6	0.02235605549381629	0.1165642572954847	0.143	0.084	1	hETV2
SURF1	0.02240973008427094	0.11720096635424371	0.59	0.481	1	hETV2
CCDC51	0.022501091255454176	0.10409145059962793	0.32	0.233	1	hETV2
MAP2K5	0.02256851411992294	0.10860572850401029	0.262	0.183	1	hETV2
RFXAP	0.02256980858855945	0.08823553423699046	0.172	0.106	1	hETV2
RFK	0.022628651124871706	0.09960076585780159	0.385	0.289	1	hETV2
RCCD1	0.022631134402428196	-0.10481465546601035	0.115	0.183	1	hETV2
SLC31A1	0.022631181400173804	0.11955107470319881	0.275	0.193	1	hETV2
TBRG4	0.022669213907285497	0.09361383053107608	0.287	0.202	1	hETV2
DMKN	0.022676363215297913	0.13294208719777845	0.545	0.441	1	hETV2
GGNBP2	0.02268695789756182	0.1282669833714839	0.488	0.401	1	hETV2
MYO1C	0.022755550950614746	0.09362667155128432	0.148	0.087	1	hETV2
ABCE1	0.022781265179253215	0.10748728575900496	0.299	0.214	1	hETV2
GNB2	0.02283269562229062	-0.16424367123048222	0.865	0.894	1	hETV2
SSBP4	0.02284557103463114	0.12329792544130269	0.701	0.602	1	hETV2
THNSL2	0.022885413203090788	0.1178722044228066	0.352	0.264	1	hETV2
ARRDC1	0.022896146010460663	0.10703434629339748	0.291	0.208	1	hETV2
COL26A1	0.022929205269095688	-0.19305057615302612	0.311	0.398	1	hETV2
TPM1	0.022930876217505176	-0.323470349905854	0.947	0.932	1	hETV2
HMGB2	0.02293727032283944	0.25367542751117045	0.488	0.391	1	hETV2
ADPGK	0.022942199840841757	0.11908516317294576	0.357	0.27	1	hETV2
SPATA2	0.023010138440522267	0.08951056307905249	0.148	0.087	1	hETV2
PMP22	0.02305681021053597	-0.1562138079726546	0.287	0.373	1	hETV2
SNX3	0.02313376863243645	-0.13342115602079208	0.939	0.944	1	hETV2
RSPH1	0.023171278772104408	0.052611624506269106	0.496	0.376	1	hETV2
PRDM16-DT	0.023220211574704514	0.13083136078573465	0.422	0.329	1	hETV2
EIF3A	0.02323124383060566	0.15107397334933925	0.57	0.481	1	hETV2
TMED7	0.02326668826501893	0.09479112181429938	0.48	0.366	1	hETV2
TM4SF1	0.02332540265511146	-0.2263620639208248	0.369	0.475	1	hETV2
STAU1	0.023387357913426027	0.15296184018071168	0.516	0.429	1	hETV2
HSD17B12	0.023454944350254654	0.13616002369236913	0.656	0.547	1	hETV2
KANSL1	0.023456592456507566	0.1214023981721899	0.258	0.18	1	hETV2
AGO1	0.02346825364217373	0.08027061330102048	0.168	0.102	1	hETV2
TCF7L1	0.02347585126510535	0.09879882306845394	0.201	0.13	1	hETV2
ZNF770	0.023484961478383394	0.11756959638117603	0.217	0.146	1	hETV2
SLIT2	0.02348711813482966	0.09283242926096885	0.369	0.273	1	hETV2
CAPZB	0.02355078218902511	-0.1273581231463745	0.893	0.882	1	hETV2
PML	0.023562985504671535	-0.07643323784806651	0.057	0.112	1	hETV2
CD2AP	0.023574554440391214	0.08332243521179031	0.16	0.096	1	hETV2
SRSF3	0.023588422565618484	-0.1525090048495772	0.873	0.932	1	hETV2
NFAT5	0.023719968820181483	0.08127068996316214	0.168	0.102	1	hETV2
DROSHA	0.02377664585599085	0.08131341011243273	0.156	0.093	1	hETV2
DTWD1	0.023926024807483855	0.10899780555939187	0.25	0.174	1	hETV2
PPP2R2B	0.023950842750818824	0.16688090920276033	0.492	0.416	1	hETV2
GJA1	0.023961336252637338	0.15609204811596378	0.385	0.292	1	hETV2
TMED3	0.024002993951239365	0.11647761067932172	0.738	0.652	1	hETV2
AC021092.1	0.024058098732220916	0.08354574533388151	0.107	0.056	1	hETV2
HNRNPA2B1	0.024159681025683753	-0.15109651524047019	0.943	0.975	1	hETV2
ABHD17A	0.024203930082047312	0.1014174302434111	0.348	0.261	1	hETV2
RINT1	0.02434142273827491	-0.08203594407744245	0.053	0.106	1	hETV2
COL6A1	0.024404901682605923	0.15158805760610305	0.783	0.792	1	hETV2
CENPS	0.024422804252291767	0.10178696012515745	0.238	0.161	1	hETV2
SH3BGR	0.024465751768865576	0.08440367264596378	0.143	0.084	1	hETV2
ID1	0.02447341659683664	-0.1704806213034451	0.844	0.904	1	hETV2
MRPL18	0.02447700017599121	0.12581712891642416	0.574	0.484	1	hETV2
PSMC1	0.024492603135997177	-0.15236148247704784	0.57	0.649	1	hETV2
STC1	0.024570351395284944	0.10739779132388466	0.111	0.059	1	hETV2
CBX4	0.024613629231719704	0.09285585857314024	0.115	0.062	1	hETV2
EPHB4	0.024686172810410443	0.07825144566436823	0.107	0.056	1	hETV2
ME2	0.024692855798462792	0.1476950540588467	0.369	0.286	1	hETV2
PHF8	0.02477215401857519	0.08035910862635974	0.115	0.062	1	hETV2
PLCB1	0.024814646127547184	0.10894824288728489	0.209	0.14	1	hETV2
LPP	0.024894718370759964	0.11624103154563004	0.365	0.276	1	hETV2
EFR3A	0.02492564007004323	0.07927864046809611	0.139	0.081	1	hETV2
VDAC2	0.02494265361668146	0.0893572357636716	0.943	0.91	1	hETV2
ACTG1	0.025081211115902228	-0.11292971024385423	1	1	1	hETV2
ZNF720	0.025159399330032115	0.10399685850092416	0.18	0.115	1	hETV2
HMGA1	0.025167126387584133	-0.07776471028730514	0.27	0.36	1	hETV2
RCN2	0.02528960382955646	0.15467939266253494	0.877	0.851	1	hETV2
EPS8	0.02537782607133199	0.09761677053129941	0.197	0.127	1	hETV2
LERFS	0.02543310422492224	0.08027061330102048	0.152	0.09	1	hETV2
RAB3B	0.025436193557821497	0.07401445277789759	0.111	0.059	1	hETV2
TBC1D30	0.025436193557821497	0.07401445277789759	0.111	0.059	1	hETV2
NRBP2	0.025438874909941084	0.07926421863743674	0.156	0.093	1	hETV2
POLG	0.025459750830873443	0.07508416658568555	0.115	0.062	1	hETV2
PLEKHA3	0.025499912164829993	0.08764458062167862	0.357	0.261	1	hETV2
TMSB10	0.025505791705097498	-0.1891670028516046	1	1	1	hETV2
AL662884.3	0.025609611609202727	0.0814025827909402	0.107	0.056	1	hETV2
DYNLT1	0.025642168921484274	-0.09305717057747254	0.963	0.957	1	hETV2
MSH2	0.0257024430465743	0.08186269921674749	0.299	0.211	1	hETV2
KLHL21	0.025779612773932467	0.07301479729822126	0.119	0.065	1	hETV2
PDE11A	0.02581890628952662	0.10121259410767947	0.197	0.127	1	hETV2
PRDX6	0.025834931827990192	-0.12157535705739742	0.959	0.963	1	hETV2
PHACTR4	0.025845889819840137	0.09852384069062942	0.217	0.146	1	hETV2
RPS19	0.02589777685691978	-0.07898829614682867	1	1	1	hETV2
STK19	0.025898103744584684	-0.15574328721807185	0.402	0.491	1	hETV2
GRIK5	0.025945227007341445	0.07512985402265812	0.131	0.075	1	hETV2
UFL1	0.025955108492267676	0.08118872874392158	0.201	0.13	1	hETV2
ZNF189	0.025983787733763072	0.06760420146485985	0.107	0.056	1	hETV2
QTRT2	0.025985803117089767	-0.06717899385719543	0.074	0.134	1	hETV2
INTS13	0.026030836791759177	0.07194686881015949	0.123	0.068	1	hETV2
RMST	0.026146838017691423	-0.11698297495496557	0.266	0.351	1	hETV2
DENND1B	0.02616339779140608	0.06978986691617227	0.115	0.062	1	hETV2
UBE2Z	0.026215939089924062	0.09978460721400961	0.299	0.217	1	hETV2
DIP2A	0.02624060836944214	0.07617711742650984	0.131	0.075	1	hETV2
ALYREF	0.026245952035115913	0.09414907254457688	0.18	0.115	1	hETV2
WDR38	0.02624634217281466	0.0959224719914239	0.275	0.189	1	hETV2
KDELR2	0.0264037860827475	0.15020128754338313	0.832	0.773	1	hETV2
SLITRK5	0.026405627546359854	0.06870065288142982	0.102	0.053	1	hETV2
LINC00623	0.026436654437765727	0.12306994950621414	0.32	0.242	1	hETV2
PHF10	0.026471018100273414	0.1063222112510368	0.205	0.137	1	hETV2
EIF3G	0.026504594859453563	-0.1491942033983651	0.828	0.857	1	hETV2
SOX4	0.02650701321682679	-0.007440487164630305	0.463	0.575	1	hETV2
HSD17B11	0.02654827082326089	-0.12866287383752478	0.27	0.354	1	hETV2
FKBP1A	0.02656050452772816	-0.15956297018014842	0.84	0.86	1	hETV2
RACK1	0.026567329226154953	-0.07172593750224454	1	1	1	hETV2
NT5DC1	0.026578041247661048	0.1399036346805	0.328	0.248	1	hETV2
RPL34	0.0266077114351101	-0.10126133263500847	1	1	1	hETV2
NCK1	0.026636511969516913	0.11594373573631878	0.352	0.264	1	hETV2
SOGA1	0.026642175229011435	0.07407576969317513	0.123	0.068	1	hETV2
NFKBIA	0.026744752204217945	0.14642294830594782	0.52	0.438	1	hETV2
GLCCI1	0.026825647756647693	0.06883912132702809	0.119	0.065	1	hETV2
SLC30A7	0.026899426203326644	0.07537850404276852	0.225	0.149	1	hETV2
FUOM	0.026954103835372563	0.12388323530901435	0.393	0.304	1	hETV2
RFC2	0.026960342127851696	0.05940538476836693	0.164	0.099	1	hETV2
FUZ	0.026975122367651996	0.13060685072550482	0.561	0.472	1	hETV2
SUPT7L	0.02699801910788786	0.0843664201757301	0.316	0.227	1	hETV2
FDX2	0.027022989647911076	0.09867098690330112	0.426	0.329	1	hETV2
SREK1IP1	0.027068988071404586	0.1137262473342997	0.455	0.36	1	hETV2
PGRMC1	0.02707327279177765	-0.17603048616046157	0.926	0.938	1	hETV2
CDR2	0.02708246094995	0.0734979156937339	0.225	0.149	1	hETV2
GAS5	0.027176131848878987	0.14104027328839175	0.988	0.972	1	hETV2
IMPA1	0.027221471439759573	0.08968634072665205	0.23	0.155	1	hETV2
TLK2	0.02722861780337354	-0.0805377229991798	0.078	0.137	1	hETV2
CCDC28B	0.027276396412552608	0.08031883800414086	0.549	0.425	1	hETV2
UBE2E3	0.02731617389144979	-0.135681269275987	0.643	0.73	1	hETV2
TNFRSF10B	0.02735414829936228	0.10032170376944408	0.209	0.14	1	hETV2
PCSK4	0.027355917974877745	0.07203738706558598	0.131	0.075	1	hETV2
FAM227B	0.027530682865876177	0.0666719267694853	0.115	0.062	1	hETV2
ARPC1A	0.027544147290448073	0.14715892334595604	0.664	0.571	1	hETV2
PITPNA-AS1	0.02761511629555462	0.11653010487418353	0.398	0.311	1	hETV2
NCKAP1	0.027615630899071396	0.11219877758770597	0.348	0.264	1	hETV2
ZNF91	0.027616834250445952	0.09076739705619505	0.221	0.149	1	hETV2
STN1	0.0276388498680014	0.06897363207635769	0.139	0.081	1	hETV2
WTAP	0.027724972777391853	0.04746532024471828	0.537	0.407	1	hETV2
SPRYD3	0.027774815413116497	0.09224859674361374	0.172	0.109	1	hETV2
PIP4P2	0.02781309222405578	0.08338255376751907	0.336	0.242	1	hETV2
FAM122A	0.02783471142935969	0.08801041212669691	0.389	0.298	1	hETV2
SPAG8	0.027975784932735656	0.1638271773704425	0.311	0.23	1	hETV2
ROMO1	0.02802740659883468	0.1384928181796834	0.93	0.922	1	hETV2
PPID	0.028068913186418486	0.10698316420768467	0.373	0.286	1	hETV2
NFYB	0.02810496904105762	0.11848129045290129	0.258	0.183	1	hETV2
RTL8B	0.02810865034423853	0.10644833749502039	0.234	0.161	1	hETV2
THAP4	0.028166003209173545	0.09138684785350232	0.32	0.233	1	hETV2
ADAM23	0.028197351770562273	0.0602638157327898	0.111	0.059	1	hETV2
SMARCD1	0.028247982462231216	0.09372285442680833	0.213	0.143	1	hETV2
PRXL2A	0.028313140358239224	-0.12410322243553451	0.803	0.863	1	hETV2
RABL6	0.028347072558257073	0.14615551016617184	0.332	0.258	1	hETV2
SNX19	0.028358761685657936	0.0602638157327898	0.107	0.056	1	hETV2
ARHGAP17	0.028358761685657936	0.0602638157327898	0.107	0.056	1	hETV2
CLEC11A	0.028462092372494845	-0.13708621813812916	0.451	0.534	1	hETV2
COX19	0.02848601247487053	0.09711047291568428	0.242	0.168	1	hETV2
B3GNTL1	0.028500983543827216	0.09627285330240862	0.164	0.102	1	hETV2
FAT1	0.028586906014585307	0.11795743790354357	0.365	0.276	1	hETV2
HNRNPC	0.02860415958792353	-0.10232079997745225	0.939	0.966	1	hETV2
SERPINE2	0.028807996157591196	-0.31319923329685967	0.266	0.335	1	hETV2
CSDE1	0.02884665899034001	-0.16313796612944587	0.787	0.811	1	hETV2
LRRC24	0.028855808486949384	0.1056548485901212	0.148	0.09	1	hETV2
CYB561A3	0.02887703798913137	0.07923655668993601	0.193	0.124	1	hETV2
FRZB	0.02891854548765539	0.07731188520075377	0.148	0.087	1	hETV2
ZNF322	0.028941421318280043	0.09670420868943991	0.209	0.14	1	hETV2
RRP36	0.02919650069331347	0.08325212672273488	0.176	0.112	1	hETV2
CISD2	0.02921881148755661	0.12377901673037472	0.734	0.637	1	hETV2
MT-ATP6	0.02923737319350763	0.11892342600425909	0.984	0.994	1	hETV2
ANXA4	0.02925894659779888	0.09187105495349629	0.189	0.121	1	hETV2
EIF6	0.029269548827625124	-0.13319624806319275	0.607	0.68	1	hETV2
MT3	0.02928100288458377	0.1165138019458063	0.25	0.171	1	hETV2
TMEM107	0.02938864467678188	0.1280496787825195	0.57	0.469	1	hETV2
XPNPEP1	0.029426824448897868	0.120769305764092	0.41	0.326	1	hETV2
LRRC1	0.02945368959226237	0.09372285442680833	0.209	0.14	1	hETV2
OSTM1	0.029508293609400337	0.10505150500808347	0.279	0.199	1	hETV2
NCK2	0.02956100613371122	0.10621327516604606	0.287	0.208	1	hETV2
ZNF544	0.02957038174315671	0.08668006773494907	0.25	0.174	1	hETV2
TRAF4	0.029660215302188764	0.13611793991420917	0.586	0.5	1	hETV2
MYL6	0.029861028970910895	-0.11272559414046102	1	1	1	hETV2
DNAJA1	0.029948603873631217	0.1368636057794126	0.898	0.835	1	hETV2
ARRDC4	0.030014802355982254	0.10438117748902198	0.242	0.168	1	hETV2
SH3YL1	0.030025623732985524	0.08210377115997486	0.213	0.143	1	hETV2
NMD3	0.03007008554900992	0.0838469085578879	0.242	0.165	1	hETV2
TMED5	0.030113403192662428	0.10007780811754663	0.316	0.233	1	hETV2
ANK3	0.030382537709389493	0.09244532724712282	0.148	0.09	1	hETV2
MIDN	0.030397267080917688	0.16489012520084106	0.311	0.245	1	hETV2
KCNK1	0.030430708073808942	0.07731188520075377	0.193	0.124	1	hETV2
APOE	0.030449313146033424	-0.5753038101597729	0.799	0.789	1	hETV2
TANC2	0.030472965460258652	0.08027061330102048	0.168	0.106	1	hETV2
MYL12A	0.030619201758165977	0.18981071339830402	0.857	0.829	1	hETV2
AATF	0.030752721676074173	0.09598780996117717	0.242	0.168	1	hETV2
CLASRP	0.03077612026599326	0.07825144566436826	0.189	0.121	1	hETV2
GHITM	0.030846642113816092	0.14642294830594782	0.857	0.814	1	hETV2
NPC2	0.031033362897561076	-0.12925101359442026	0.992	0.994	1	hETV2
BBC3	0.031202381617471277	0.07654512371396549	0.307	0.224	1	hETV2
SINHCAF	0.031256697617225215	0.10152122498721572	0.197	0.13	1	hETV2
ATP6V1D	0.03131351005625514	-0.1255240780900141	0.533	0.609	1	hETV2
DIAPH2	0.031351589659105845	0.09532495902330992	0.221	0.152	1	hETV2
KIF1A	0.03145775094635564	0.11177547980390395	0.373	0.286	1	hETV2
ATF4	0.031487771519337876	0.15296184018071202	0.75	0.705	1	hETV2
GUK1	0.03153941783178687	0.12422780127468336	0.984	0.96	1	hETV2
COL1A1	0.03160069544600591	-0.18303317821946571	0.111	0.174	1	hETV2
ODF3B	0.03175002916882064	0.08389555430538098	0.451	0.342	1	hETV2
SNRNP25	0.03175034732924482	0.12944487603635468	0.529	0.435	1	hETV2
DCAKD	0.03175630366683575	-0.11742769236766093	0.16	0.23	1	hETV2
MAPK1	0.03188157704192275	0.09785600360387964	0.283	0.205	1	hETV2
AGFG1	0.03190861450761447	0.08332243521179031	0.156	0.096	1	hETV2
RMND1	0.031916951780161136	0.10558853028501353	0.23	0.158	1	hETV2
ATP5MF	0.03194451661125037	-0.11878540139518501	0.992	0.975	1	hETV2
BTG2	0.03206542533341869	0.07490800258999819	0.455	0.363	1	hETV2
RPL10A	0.032101130162330745	-0.10742752146728929	1	1	1	hETV2
CREBBP	0.0321833949879036	0.0840726843930889	0.209	0.14	1	hETV2
C4orf19	0.03220021071507869	0.08431744636372235	0.156	0.096	1	hETV2
CTDNEP1	0.032208525883546814	0.10195570625563666	0.516	0.425	1	hETV2
PDE6D	0.03221265559945548	0.10032170376944408	0.217	0.149	1	hETV2
LRIG1	0.03223429870167324	0.09067070491843604	0.131	0.078	1	hETV2
TP53BP2	0.032270919792301005	0.0864022867852324	0.148	0.09	1	hETV2
PPP1R12B	0.032364038191848105	0.08339474894032795	0.143	0.087	1	hETV2
SLC2A4	0.032364038191848105	0.08339474894032795	0.143	0.087	1	hETV2
ERO1A	0.032448105280738854	0.09151334507329068	0.234	0.161	1	hETV2
TNNI3	0.03265026206205017	0.0883627616316573	0.254	0.18	1	hETV2
HARS	0.032664792223937235	-0.10354311220924817	0.34	0.432	1	hETV2
KCNMB4	0.03267094911380286	0.07726024326131847	0.176	0.112	1	hETV2
FANCL	0.03270583803204688	-0.11281317379509473	0.123	0.186	1	hETV2
C9orf72	0.0327120534582982	0.09049504141911538	0.139	0.084	1	hETV2
DAP	0.03286119514198707	0.1261703882468206	0.656	0.575	1	hETV2
STT3B	0.03287086225564173	0.10378653777150576	0.32	0.239	1	hETV2
RAB1A	0.032881040618388535	0.10796327263097716	0.848	0.77	1	hETV2
CCT7	0.032904996686813265	-0.13014770359258	0.73	0.795	1	hETV2
IRF7	0.03290807826600794	0.07424951510687197	0.172	0.109	1	hETV2
ZIC4	0.03306474955247342	-0.13442365763292652	0.635	0.686	1	hETV2
METTL2B	0.03322827126215018	0.08431744636372235	0.156	0.096	1	hETV2
DTNBP1	0.03323321620856611	-0.12194208659919409	0.23	0.307	1	hETV2
RSPO2	0.03337526280163869	0.2075344626093349	0.201	0.137	1	hETV2
VPS37A	0.03337718553166934	0.08983941993958028	0.217	0.149	1	hETV2
STRN3	0.033438888186096395	0.07825144566436834	0.143	0.087	1	hETV2
FUBP3	0.033553102252385655	0.10364822272984969	0.201	0.137	1	hETV2
PGAP1	0.03357829763757208	0.08318374120659883	0.176	0.112	1	hETV2
PPP6R2	0.03359025607075368	0.10472365702555961	0.234	0.165	1	hETV2
RNF40	0.033612886620215686	0.12058294337068809	0.303	0.227	1	hETV2
NOL8	0.03361950464895747	-0.08127838441556533	0.066	0.118	1	hETV2
DCLK1	0.03362115938589626	-0.12528194842076357	0.082	0.137	1	hETV2
NSMCE1	0.033635148348209444	-0.15596012500367173	0.582	0.627	1	hETV2
YPEL3	0.03367017571816637	0.09869033752184586	0.307	0.227	1	hETV2
TET1	0.03375388057600474	0.07927864046809611	0.143	0.087	1	hETV2
FGD4	0.03375388057600474	0.07927864046809611	0.143	0.087	1	hETV2
RNF103	0.03377815376311744	0.07723223330061565	0.152	0.093	1	hETV2
TJP1	0.03380342251655639	0.11432070037189013	0.279	0.205	1	hETV2
REXO4	0.033985989446707034	0.10009814796261729	0.361	0.276	1	hETV2
DDX3X	0.034024954127274944	0.12837492509020454	0.639	0.581	1	hETV2
EEF2	0.03407293276142809	-0.08728737070998438	1	1	1	hETV2
NCKAP5L	0.0340771990021158	0.06541863061680189	0.189	0.121	1	hETV2
ZNF480	0.03412964206284582	0.08550899980265722	0.127	0.075	1	hETV2
UNC5B	0.034186473163498786	0.07237487932769932	0.18	0.115	1	hETV2
C11orf1	0.0342022415600736	0.10283217013956247	0.406	0.32	1	hETV2
MSL1	0.034212028908178184	0.10152122498721572	0.205	0.14	1	hETV2
IQSEC1	0.03424468464939133	0.06910435241721519	0.156	0.096	1	hETV2
FGF2	0.034261219123600355	0.08032876069697717	0.131	0.078	1	hETV2
CDC40	0.034366228933004575	0.10265675833264626	0.242	0.171	1	hETV2
PSMA3-AS1	0.034441149097820235	-0.13101170372844484	0.295	0.376	1	hETV2
KIF19	0.03458982396247445	0.10644833749502054	0.111	0.062	1	hETV2
POLR2M	0.034757163138986365	0.0715567930903602	0.225	0.152	1	hETV2
HSPA4L	0.034775172770269966	0.09509050789077314	0.168	0.109	1	hETV2
SERP1	0.034811377700854275	0.16870155414072818	0.84	0.773	1	hETV2
DUSP5	0.0349486695900624	0.09509050789077314	0.172	0.112	1	hETV2
RPS27L	0.035053018548763304	0.20545515159714256	0.971	0.944	1	hETV2
KDM5B	0.0350532232595465	0.12753514054411486	0.463	0.379	1	hETV2
TMEM108	0.035055284227257	0.07721762617126603	0.135	0.081	1	hETV2
PRR36	0.035055284227257	0.07721762617126603	0.135	0.081	1	hETV2
TTC28-AS1	0.03511035097803363	0.11387535539508947	0.307	0.233	1	hETV2
PITPNM1	0.03514434825951185	0.017459761545615182	0.246	0.168	1	hETV2
SLC25A5	0.03518106227699159	0.11130239892888127	0.93	0.885	1	hETV2
PLPBP	0.03526433849574452	0.11730422222814296	0.316	0.242	1	hETV2
ERGIC3	0.03529873782010038	-0.0841868712522178	0.984	0.991	1	hETV2
PTPN14	0.035314210550562136	0.07512985402265812	0.131	0.078	1	hETV2
CNOT6	0.035314210550562136	0.07512985402265812	0.131	0.078	1	hETV2
DIRAS1	0.03532585971795555	0.0782514456643683	0.123	0.071	1	hETV2
FOXN3	0.03533154651610984	0.12034277915340122	0.234	0.168	1	hETV2
KCNS3	0.03549437582773548	0.0876569518988212	0.115	0.065	1	hETV2
KATNB1	0.03551044813507815	0.07654512371396549	0.352	0.261	1	hETV2
BCCIP	0.0355122996289988	-0.12576244635722517	0.258	0.335	1	hETV2
CYFIP1	0.03558367483691462	0.10209818761873607	0.217	0.149	1	hETV2
LAMP1	0.035798962833644345	-0.16531966273508114	0.455	0.528	1	hETV2
PRKCA	0.03599103612329912	0.10656735700924785	0.254	0.183	1	hETV2
ASNSD1	0.035991074063463975	0.08983941993958006	0.307	0.227	1	hETV2
LCMT1	0.03604599118694474	0.11318523577375561	0.537	0.444	1	hETV2
SLC16A10	0.03605050774371947	0.12300095239766706	0.451	0.363	1	hETV2
MIB2	0.03608357078815957	0.10037425656250842	0.41	0.32	1	hETV2
CLHC1	0.03608466367748727	0.07922328473169316	0.197	0.13	1	hETV2
CDC42BPB	0.03610318973810904	0.08415204710405272	0.189	0.124	1	hETV2
MACO1	0.03613108818524496	0.09937179208601157	0.16	0.102	1	hETV2
RPL13	0.03623761745690698	-0.07060475801599608	1	1	1	hETV2
OSTC	0.03628363818904493	-0.1294011770128114	0.918	0.932	1	hETV2
NAP1L1	0.0362931792634904	-0.10642519831018893	1	0.988	1	hETV2
PPARGC1A	0.036301333434549145	0.09015821234854257	0.176	0.115	1	hETV2
MED26	0.03630396675160467	0.10030836653756528	0.164	0.106	1	hETV2
DDB1	0.03631987875603196	-0.10187641523933588	0.43	0.519	1	hETV2
MAD2L1BP	0.036378138296768885	0.08024274348345964	0.184	0.121	1	hETV2
ADH5	0.03639108914558655	-0.1563389821552752	0.615	0.661	1	hETV2
NR2F2-AS1	0.03660134986570952	0.07205010649605187	0.295	0.211	1	hETV2
EPAS1	0.03664636323754422	0.12096898721543814	0.48	0.388	1	hETV2
AKT3	0.03666752883827076	0.06790950144290947	0.139	0.084	1	hETV2
CARM1	0.03666752883827076	0.06790950144290947	0.139	0.084	1	hETV2
TRAPPC12	0.03668815772901297	0.08955993620354746	0.328	0.245	1	hETV2
AP006623.1	0.03670729459857948	0.07407576969317513	0.123	0.071	1	hETV2
ATP1A1	0.03678968452493544	0.0858934349942404	0.717	0.606	1	hETV2
DIPK2A	0.03685236693938937	0.12129497006359563	0.34	0.267	1	hETV2
MED7	0.03690054668075178	-0.09644549322337512	0.123	0.186	1	hETV2
POGLUT1	0.03692677195466623	0.06883912132702809	0.127	0.075	1	hETV2
NDUFAF4	0.03695146414572555	-0.1650775508218667	0.357	0.416	1	hETV2
HIF1AN	0.03701041370296276	0.06897363207635769	0.139	0.084	1	hETV2
CDT1	0.03706975850781611	0.11894802703359678	0.164	0.106	1	hETV2
FGF12	0.03707007372634936	-0.12430910114311022	0.414	0.516	1	hETV2
ABL1	0.037091258260649636	0.07203738706558598	0.131	0.078	1	hETV2
ERP29	0.03709963217474035	-0.1200645562833933	0.955	0.963	1	hETV2
YRDC	0.037112008203142	0.08823553423699046	0.176	0.115	1	hETV2
PPT1	0.0371637310685785	-0.11516286452279856	0.41	0.5	1	hETV2
PSMD8	0.037191824926037564	-0.10678044816815246	0.852	0.885	1	hETV2
TCERG1	0.03723650665958513	0.1119345719206572	0.242	0.174	1	hETV2
MRPL32	0.03725764010501496	0.11407952479999539	0.561	0.463	1	hETV2
TRIM11	0.03728500946105243	0.06271059476859042	0.135	0.081	1	hETV2
ALKBH3	0.037290992026034635	0.09670420868943991	0.201	0.137	1	hETV2
UBE2B	0.03731412046687074	0.11913108084658508	0.602	0.506	1	hETV2
GTF2H1	0.037342928006035295	0.07548854336914074	0.275	0.196	1	hETV2
LYPD1	0.03738185838029176	0.0834691549353878	0.102	0.056	1	hETV2
CFAP53	0.03740341915530255	0.08530620319831878	0.246	0.171	1	hETV2
PMS1	0.037433246056461894	0.06978986691617227	0.111	0.062	1	hETV2
EML2	0.03743604413684766	0.08423360367949395	0.176	0.115	1	hETV2
HMOX2	0.0374570593537033	0.08165002212623323	0.352	0.261	1	hETV2
ITM2B	0.03748473475013527	-0.09658568732454764	0.992	0.994	1	hETV2
FBXO21	0.037567305170008995	0.14173866385958528	0.381	0.317	1	hETV2
ZNF514	0.03762455048718214	0.06870065288142982	0.107	0.059	1	hETV2
BAHD1	0.03762455048718214	0.06870065288142982	0.107	0.059	1	hETV2
CFAP20	0.03762869159539521	0.1058942007334972	0.496	0.404	1	hETV2
WDR66	0.03763959171092282	0.0709782107521908	0.127	0.075	1	hETV2
LIMD2	0.03770042804036389	-0.142078509215187	0.254	0.323	1	hETV2
JARID2	0.03777200274984876	0.10419471291665039	0.201	0.137	1	hETV2
CSNK1E	0.03781584657948575	0.07199245519268604	0.389	0.295	1	hETV2
SPAG16	0.037897762864810544	0.15396110548902986	0.615	0.516	1	hETV2
DDX24	0.037932459113648946	-0.18967179927972677	0.639	0.68	1	hETV2
NDUFS1	0.037956627055655695	0.12744863610757257	0.34	0.264	1	hETV2
ARHGEF26	0.038101993147595686	0.06870065288142982	0.102	0.056	1	hETV2
DCAF15	0.03813357991718121	0.06991214475163862	0.123	0.071	1	hETV2
ZNF566	0.03813357991718121	0.06991214475163862	0.123	0.071	1	hETV2
WWC3	0.03816339929725738	0.06557761562925757	0.115	0.065	1	hETV2
BMI1	0.03816339929725738	0.06557761562925757	0.115	0.065	1	hETV2
OIP5-AS1	0.038226922212227614	0.1120541537551063	0.447	0.366	1	hETV2
MSH6	0.0382710608216572	0.07628992933108242	0.193	0.127	1	hETV2
CELF4	0.03840554448893384	0.058872429806258814	0.143	0.087	1	hETV2
ZER1	0.038423237891859675	0.0644760670197045	0.111	0.062	1	hETV2
PMCH	0.03846545403799144	0.48850320692576354	0.291	0.214	1	hETV2
ISG20L2	0.03849395157815742	0.0938087265759297	0.262	0.189	1	hETV2
RYK	0.03849671893115884	0.0904419865311481	0.242	0.171	1	hETV2
MYCBP2	0.038534145869121794	0.09442425973331514	0.23	0.161	1	hETV2
UTRN	0.038542934990416174	0.0666719267694853	0.115	0.065	1	hETV2
CLDND2	0.038542934990416174	0.0666719267694853	0.115	0.065	1	hETV2
ABCF1	0.03855628529980414	-0.10040940284232613	0.238	0.317	1	hETV2
RPP40	0.03858795842462963	0.0633672085783892	0.107	0.059	1	hETV2
FAM107A	0.0386131000126463	0.13394270267959296	0.336	0.255	1	hETV2
SNHG25	0.03863303462289922	0.10596042953241114	0.455	0.366	1	hETV2
AL157778.1	0.03864417464896556	0.06225096697065319	0.102	0.056	1	hETV2
C21orf58	0.0386698061793691	0.07927864046809611	0.123	0.071	1	hETV2
ZMYND11	0.038684615857006784	0.08968634072665205	0.234	0.165	1	hETV2
MRNIP	0.03869337788577621	0.12032051207657807	0.32	0.245	1	hETV2
MARCKS	0.0387366613436218	-0.12083904154320979	0.43	0.531	1	hETV2
ETF1	0.03875717858286177	0.12803408401818317	0.328	0.255	1	hETV2
ARPC1B	0.0387860135933569	0.09912552771463129	0.398	0.311	1	hETV2
CENPB	0.038810194019087654	0.06557761562925757	0.111	0.062	1	hETV2
SNHG6	0.03882687312375503	0.11141200894713554	0.943	0.913	1	hETV2
SELENOF	0.038853441284206966	0.09244532724712262	0.943	0.901	1	hETV2
EXTL2	0.03889739331627813	0.08576549932167493	0.25	0.177	1	hETV2
ATP13A2	0.03891702670948783	-0.10408248624715949	0.299	0.382	1	hETV2
HSP90AB1	0.03901630527221982	-0.09522871841406211	1	1	1	hETV2
OAZ1	0.03912230250178043	0.09727175198585769	0.996	0.994	1	hETV2
ZNF48	0.039231101854556985	0.06467549638549158	0.123	0.071	1	hETV2
SMS	0.039260532136288356	0.1350374717559456	0.557	0.472	1	hETV2
NOC4L	0.039321377882133156	0.09372285442680833	0.205	0.14	1	hETV2
KCTD13	0.039468903601201956	0.06185700741369968	0.143	0.087	1	hETV2
PHLDA3	0.03952909250744352	0.07057751777894744	0.197	0.13	1	hETV2
LRRIQ1	0.03958326580470752	0.12060545856800564	0.516	0.407	1	hETV2
NDUFC1	0.03961864143505437	0.10316278124946665	0.955	0.904	1	hETV2
ZSCAN21	0.03964292258073003	0.06358339587553292	0.119	0.068	1	hETV2
POLR2L	0.039730054217661064	-0.11878540139518501	0.967	0.978	1	hETV2
KLHDC8B	0.03978507205334301	0.08280972762667282	0.762	0.671	1	hETV2
PCNA	0.03980703194026877	0.07205961195010036	0.373	0.28	1	hETV2
BUB1B	0.039831697295516985	0.0602638157327898	0.111	0.062	1	hETV2
FBXL7	0.039851576555206526	0.07137443891696571	0.193	0.127	1	hETV2
GNG11	0.03991933906957403	-0.10437487645303667	0.102	0.165	1	hETV2
SLC17A5	0.039975576239784365	0.05914262271666389	0.107	0.059	1	hETV2
H3F3B	0.039976175084631235	-0.11870354403518757	0.996	1	1	hETV2
TOMM34	0.0401156448405124	0.10489222570494611	0.262	0.193	1	hETV2
C2orf73	0.04018541913752851	0.0657605014811713	0.111	0.062	1	hETV2
YWHAE	0.040293890961107796	-0.11911010461189342	0.963	0.978	1	hETV2
MPP5	0.040325317248120475	0.07925019616523837	0.172	0.112	1	hETV2
AL162411.1	0.040354821153487756	0.05941977093399642	0.123	0.071	1	hETV2
SDK2	0.04036953549999431	0.06358339587553292	0.115	0.065	1	hETV2
TMX3	0.04041860405814432	0.05914262271666389	0.102	0.056	1	hETV2
DEXI	0.04043972647376189	0.11668103215822123	0.344	0.27	1	hETV2
ITM2C	0.04048107630065063	-0.14206962565238457	0.762	0.792	1	hETV2
GALNT5	0.04059137099379255	0.11027311871489393	0.279	0.205	1	hETV2
USO1	0.04059869515515607	0.12129497006359563	0.357	0.283	1	hETV2
TMEM87A	0.04063406048958329	0.11826712451224747	0.291	0.217	1	hETV2
ENC1	0.0406362849924489	-0.12749721955220775	0.107	0.165	1	hETV2
PLBD2	0.04073983992329933	0.060523853115024256	0.123	0.071	1	hETV2
ARMH4	0.04074200334249438	0.0965265040589399	0.148	0.093	1	hETV2
ARFGAP3	0.04081841244589796	0.1200716213589954	0.463	0.373	1	hETV2
PPIL6	0.04094082362583343	0.15105988129656434	0.369	0.286	1	hETV2
NYNRIN	0.04096353269061603	0.09695604460223822	0.184	0.124	1	hETV2
SERF2	0.041037479945764205	0.1520256545353238	1	1	1	hETV2
NBAS	0.04109163882285345	0.08220945923305178	0.176	0.115	1	hETV2
RNF169	0.04111978027537662	0.060776479109737935	0.135	0.081	1	hETV2
WDR74	0.041280763635845846	0.08939200326956903	0.258	0.186	1	hETV2
FAM118A	0.041284148689094635	0.09852384069062936	0.475	0.388	1	hETV2
EXTL3	0.0413931303957439	0.055596240004057884	0.139	0.084	1	hETV2
HSPA13	0.041432593382984946	0.08502240364180447	0.209	0.143	1	hETV2
AKT1	0.04143883390280709	0.08905084651689188	0.193	0.13	1	hETV2
KCNK15	0.04153019629949025	0.1583158345935476	0.23	0.161	1	hETV2
TMUB1	0.04157526126256531	0.12439990646825783	0.545	0.469	1	hETV2
CACNB3	0.04169073089757079	0.057189830136538625	0.111	0.062	1	hETV2
ADNP2	0.0417824950037129	0.0903242779649433	0.16	0.102	1	hETV2
AC060834.2	0.041894436482844605	0.11806439315223216	0.291	0.217	1	hETV2
TMEM41B	0.04195710705924194	0.11067292335674583	0.275	0.205	1	hETV2
SHISA2	0.04199132991205179	0.10123910619575824	0.148	0.093	1	hETV2
SDF2L1	0.042058555364935524	-0.15095808252115928	0.439	0.503	1	hETV2
STX16	0.0422034945827126	0.08013855520863386	0.242	0.171	1	hETV2
ZNF274	0.0422640245669367	0.08702165529210054	0.197	0.134	1	hETV2
HPS3	0.042408482520078984	0.11295566915086602	0.336	0.258	1	hETV2
HNRNPR	0.04241065819575809	0.1120808428994291	0.59	0.5	1	hETV2
KDM6B	0.0425360365422334	0.09372285442680833	0.197	0.134	1	hETV2
PTGES3	0.04257670331546918	-0.13797697893820016	0.877	0.932	1	hETV2
HMGN1	0.04268232713643274	-0.12428373779674562	0.922	0.932	1	hETV2
ROR2	0.04280353591861639	0.09511488329801854	0.307	0.233	1	hETV2
VPS18	0.04281072832928705	-0.06279243579081527	0.057	0.106	1	hETV2
CTNNB1	0.0428141355321675	-0.11986998488369283	0.434	0.525	1	hETV2
RGS3	0.042828377513098495	0.11177547980390395	0.361	0.286	1	hETV2
NCSTN	0.04288772278672699	0.11138203865285512	0.402	0.323	1	hETV2
LPCAT1	0.04291087166700925	0.11741450123580077	0.352	0.273	1	hETV2
FNTA	0.042915133056582046	0.10606682353249341	0.5	0.416	1	hETV2
GNAI2	0.0429325126731128	0.1153407643995884	0.439	0.354	1	hETV2
PRR29	0.04298017711674299	0.10352148264658481	0.209	0.143	1	hETV2
LRP11	0.04300817566327558	0.07323337089774398	0.168	0.109	1	hETV2
PDLIM2	0.04311586260156451	0.152554574040341	0.619	0.565	1	hETV2
NDUFB2	0.04312263694701898	-0.13516682416617432	0.947	0.95	1	hETV2
SREBF2	0.043219095680349186	0.09835265172087776	0.27	0.199	1	hETV2
FAM168B	0.043337599792462225	0.09320178713034008	0.176	0.118	1	hETV2
BAG5	0.04345793807419056	0.07521738557473487	0.16	0.102	1	hETV2
MPPE1	0.04345793807419056	0.07521738557473487	0.16	0.102	1	hETV2
UBE2L6	0.043513318868307733	-0.1267508387980103	0.41	0.488	1	hETV2
PDE4DIP	0.043514808863895006	0.07915060121911355	0.27	0.196	1	hETV2
RBPMS	0.04364247159023884	-0.06705416985254165	0.135	0.202	1	hETV2
GOSR1	0.0436507364779697	0.11718439298704908	0.283	0.214	1	hETV2
TPT1	0.04365288098477026	-0.07676692445642619	1	1	1	hETV2
FAM98A	0.04366853041326725	0.08607095012366772	0.189	0.127	1	hETV2
STRN4	0.04370568495420265	0.08607095012366772	0.193	0.13	1	hETV2
IFRD1	0.043781342726390934	0.13074736351978622	0.377	0.301	1	hETV2
SEC23IP	0.04383912129408244	0.08305243192818945	0.209	0.143	1	hETV2
HERC2	0.043896736989664564	0.09101067637970983	0.27	0.199	1	hETV2
PPFIBP2	0.04391155168126648	0.07723223330061565	0.152	0.096	1	hETV2
CTH	0.043959665421796426	0.08220945923305178	0.168	0.109	1	hETV2
JUP	0.04424711257116431	0.07825144566436842	0.152	0.096	1	hETV2
ZNF579	0.044335086374373195	0.08714175477528235	0.184	0.124	1	hETV2
ACTL6A	0.04435356140194984	0.11031265489666686	0.389	0.307	1	hETV2
SOD2	0.04446599537642077	0.08790161569808752	0.373	0.28	1	hETV2
TMEM218	0.044608623674132666	0.09678739710179601	0.311	0.239	1	hETV2
MAP7	0.044612384446604356	0.08809923162071553	0.184	0.124	1	hETV2
DGCR6	0.04461296297990146	0.1786217706940958	0.57	0.494	1	hETV2
LACTB	0.04470971849560973	0.09393306789663802	0.184	0.124	1	hETV2
USP38	0.04472359807437985	0.08540616474631571	0.139	0.087	1	hETV2
ATP5PO	0.04480602507367223	-0.1042621057597386	0.988	0.991	1	hETV2
RANBP2	0.044819906578284587	0.08205301582422447	0.23	0.161	1	hETV2
CDK19	0.04502054482432297	0.08823553423699046	0.176	0.118	1	hETV2
CHPF2	0.04503725343045901	0.08476055453792325	0.25	0.18	1	hETV2
ASB3	0.045149309456339395	0.06413033741971563	0.238	0.165	1	hETV2
MTF2	0.045193274492566035	0.07087191529877085	0.254	0.18	1	hETV2
TSTD3	0.045229276560820916	0.08021563254488248	0.193	0.13	1	hETV2
TM9SF1	0.04523073124669672	-0.13423751837184894	0.545	0.606	1	hETV2
ATF5	0.04526441526113678	0.08968634072665205	0.189	0.127	1	hETV2
RAB22A	0.04528526172339529	0.08226450817099176	0.16	0.102	1	hETV2
SLC25A22	0.04533542934399559	0.0711818723395782	0.16	0.102	1	hETV2
JHY	0.04538272776391528	0.07723223330061565	0.148	0.093	1	hETV2
AGPAT4	0.04559038893331236	0.08548301489544435	0.283	0.208	1	hETV2
MAD1L1	0.04561813335491924	0.08668006773494907	0.234	0.165	1	hETV2
GAA	0.045636556824692545	0.09451456998872299	0.344	0.267	1	hETV2
DDRGK1	0.045637004174920344	-0.12296695256766976	0.59	0.646	1	hETV2
WEE1	0.04567284660469881	0.07221084350706894	0.16	0.102	1	hETV2
RPL4	0.04569434669383705	-0.07098329531163206	1	1	1	hETV2
BEX4	0.04569683637176798	-0.11132079822840435	0.943	0.978	1	hETV2
ZBTB8OS	0.04590907487888431	0.09701702201262702	0.287	0.214	1	hETV2
GTF2B	0.045909833196923766	0.10114511801735804	0.348	0.27	1	hETV2
MIF4GD	0.04592206305641123	0.08338255376751907	0.332	0.252	1	hETV2
ATP2A2	0.04593496462847981	0.09952006241801964	0.283	0.211	1	hETV2
CUL4A	0.04595490107111446	0.09861053329894753	0.254	0.186	1	hETV2
OTUD5	0.04608008656528137	0.0858870150127039	0.357	0.273	1	hETV2
ORAI2	0.04609302673524357	0.09750440672884464	0.348	0.267	1	hETV2
TMEM64	0.046200523052849454	0.08016356660814533	0.225	0.158	1	hETV2
PRNP	0.04621906801320962	-0.12104227705076553	0.943	0.935	1	hETV2
COLEC12	0.04626205116685283	0.13092051417730877	0.484	0.398	1	hETV2
EPRS	0.04644993450738194	0.11141830959956783	0.332	0.252	1	hETV2
UTP11	0.04646109497137349	0.11028379455037074	0.324	0.252	1	hETV2
DHPS	0.04654916469311463	0.10739779132388494	0.541	0.46	1	hETV2
LSM14A	0.04658512818390898	0.11037214256948125	0.541	0.469	1	hETV2
AKAP13	0.046616163427811844	0.09622034775081822	0.23	0.165	1	hETV2
RPL21	0.046691788162428034	-0.07614170016560173	1	1	1	hETV2
AC092329.4	0.046844553375462505	0.0711818723395782	0.156	0.099	1	hETV2
NRDE2	0.04689152662848781	0.07308974054858952	0.139	0.087	1	hETV2
SLC35A3	0.04692830914789433	0.125319699321147	0.262	0.199	1	hETV2
FOSB	0.04695166225186647	0.0979338115260679	0.328	0.248	1	hETV2
GADD45GIP1	0.047035929027117805	-0.13947379839491858	0.824	0.879	1	hETV2
HSPA5	0.04724110752864759	-0.15053576178115846	0.693	0.758	1	hETV2
IGSF10	0.04724135617010939	0.08566891722685144	0.25	0.18	1	hETV2
RUVBL1	0.04746241155116487	-0.09939146893878081	0.43	0.519	1	hETV2
CYB5B	0.04746825140088217	0.09338474918952411	0.611	0.519	1	hETV2
CCDC186	0.047550437569744676	0.09598780996117717	0.25	0.183	1	hETV2
TM4SF18	0.04762601214969991	-0.14344216478852584	0.164	0.23	1	hETV2
GPBP1L1	0.047654183386675486	0.09154826827782625	0.303	0.23	1	hETV2
NKD2	0.04773685805769819	-0.09155071572159752	0.07	0.118	1	hETV2
RPS27A	0.04775523343224747	-0.0807064094405634	1	1	1	hETV2
RCOR3	0.047764417705535134	0.07726024326131847	0.18	0.121	1	hETV2
PURB	0.0478404179990396	0.08311720083618424	0.205	0.143	1	hETV2
IK	0.047877620890185886	-0.10365512857705816	0.508	0.593	1	hETV2
FAM117A	0.04788285999965439	0.07620651967934403	0.135	0.084	1	hETV2
TXNIP	0.0479223509543825	0.08016356660814533	0.197	0.134	1	hETV2
CFAP44	0.04794154228392155	0.08237933128704485	0.127	0.078	1	hETV2
PPWD1	0.047944796254335995	0.07721762617126603	0.131	0.081	1	hETV2
ITPRIP	0.047944796254335995	0.07721762617126603	0.131	0.081	1	hETV2
KCTD12	0.047990724354362656	0.09151334507329068	0.221	0.155	1	hETV2
ASGR1	0.0480508496567981	0.059909809674859094	0.209	0.143	1	hETV2
CFAP97	0.04805087090418665	0.08724022889162286	0.283	0.208	1	hETV2
TRPT1	0.04805292837891027	0.06109089450618538	0.402	0.301	1	hETV2
ATP2C1	0.048058948624222435	0.08298936467103146	0.41	0.323	1	hETV2
MITD1	0.04806513825679233	0.09825612132434197	0.225	0.161	1	hETV2
OFD1	0.048140194332432065	0.08939200326956903	0.234	0.165	1	hETV2
ATP6V0D1	0.04819677790322857	-0.1707288696118764	0.566	0.606	1	hETV2
ANAPC10	0.048210429708415214	0.09947471675188174	0.25	0.183	1	hETV2
ELP4	0.048225419616211004	0.06947530818013109	0.197	0.134	1	hETV2
PNMA1	0.048240373668888094	-0.12021095887334177	0.451	0.519	1	hETV2
CALCOCO1	0.04825990146570057	0.10144926832788792	0.295	0.224	1	hETV2
SEPTIN7	0.0483211763610844	-0.1838150332355073	0.615	0.677	1	hETV2
APIP	0.04840221340009971	0.07070024763544508	0.348	0.267	1	hETV2
PTPMT1	0.048435952557256606	0.10472365702555961	0.217	0.155	1	hETV2
ARL4D	0.04846476288815466	0.17333778634131786	0.344	0.267	1	hETV2
DYNC1LI2	0.04853582835921681	0.08363799221142731	0.279	0.205	1	hETV2
ATRAID	0.04854524835181001	0.09979561977495899	0.955	0.929	1	hETV2
MRPL42	0.04861299123193104	0.09127039213423016	0.545	0.45	1	hETV2
PNP	0.048666519788695246	0.08586462977424372	0.23	0.165	1	hETV2
RBBP8	0.048689451141302485	0.07927864046809611	0.131	0.081	1	hETV2
REEP3	0.048691667399217	0.09391280176788075	0.471	0.376	1	hETV2
EEF1G	0.04875947191432036	-0.06493794070679648	1	1	1	hETV2
TSPAN7	0.048848212555244235	0.18806459841111003	0.197	0.14	1	hETV2
SRM	0.0489353766533553	0.11750226174686207	0.594	0.516	1	hETV2
MEF2A	0.049004718533694404	0.0703678465885352	0.193	0.13	1	hETV2
ANKS3	0.049067139553377506	0.09320178713034008	0.16	0.106	1	hETV2
L3MBTL1	0.04918764286940925	0.06486923374362091	0.143	0.09	1	hETV2
CASC9	0.049499399155209595	0.07212534286752695	0.139	0.087	1	hETV2
TYK2	0.049624703735338976	0.06505751935451332	0.152	0.096	1	hETV2
PPIA	0.04973589966091109	-0.09340677130729835	1	1	1	hETV2
PCDH8	0.049899337964136384	0.11020955574688852	0.102	0.059	1	hETV2
PIGG	0.050018438552768454	0.06991214475163862	0.127	0.078	1	hETV2
MPRIP	0.0500204352093943	0.07825144566436826	0.176	0.118	1	hETV2
MRPS18C	0.050116672392972184	0.10368649304063882	0.512	0.429	1	hETV2
MCUB	0.05016308499972291	0.14682304862029072	0.324	0.255	1	hETV2
RAB11FIP1	0.050234636228814855	0.1232816539246464	0.451	0.376	1	hETV2
ACAD9	0.05023502716579779	0.06935504517597213	0.184	0.124	1	hETV2
PGM2	0.05025929998919723	-0.07898829614682855	0.082	0.134	1	hETV2
ASXL1	0.05025935399034098	0.09188331125213484	0.262	0.193	1	hETV2
TBCC	0.05049903719621337	0.0810738039969528	0.242	0.174	1	hETV2
MTPAP	0.05050166584737185	0.07301479729822126	0.119	0.071	1	hETV2
GLRX5	0.05058071521030472	0.11013218308021733	0.627	0.543	1	hETV2
UNK	0.050592692026304446	0.0703678465885352	0.184	0.124	1	hETV2
PDLIM7	0.05060666017775257	-0.13603862631800734	0.693	0.792	1	hETV2
RPS3A	0.050686281678601106	-0.07616967725681967	1	1	1	hETV2
XPOT	0.05087960439059254	0.10703434629339748	0.27	0.205	1	hETV2
BCOR	0.05100953359291773	0.05914262271666354	0.156	0.099	1	hETV2
HSPB1	0.05103855205638346	-0.16409238248985591	1	1	1	hETV2
POLL	0.051084069860434234	0.08210377115997486	0.205	0.143	1	hETV2
KCTD2	0.05113228827026079	0.08210377115997486	0.213	0.149	1	hETV2
SNHG7	0.05125327179330982	0.14538369676436114	0.836	0.817	1	hETV2
HSD17B14	0.051290232885499734	-0.12319952965336839	0.27	0.354	1	hETV2
LRRC4B	0.05131735507265926	0.09013306843253155	0.275	0.205	1	hETV2
UCHL5	0.05135547567419982	0.06271059476859042	0.135	0.084	1	hETV2
AC097448.1	0.051400900104125	0.07825144566436837	0.209	0.146	1	hETV2
SLC40A1	0.051486061567800605	0.07413533719213651	0.131	0.081	1	hETV2
NRN1	0.051554233163569496	0.2982999265325171	0.152	0.099	1	hETV2
GRIN3B	0.05158293123374121	0.07508416658568555	0.107	0.062	1	hETV2
LRATD2	0.05158649498208339	0.10701874984316817	0.557	0.475	1	hETV2
PALLD	0.05168459113850869	0.13644632383438338	0.299	0.23	1	hETV2
TCEAL8	0.0517453894012604	-0.11345853769572467	0.918	0.922	1	hETV2
POFUT2	0.05176216767798553	0.08576549932167493	0.225	0.161	1	hETV2
ERLIN1	0.051763840535781744	0.08127068996316214	0.16	0.106	1	hETV2
ZNF226	0.05183054038981441	0.1021526813784317	0.361	0.286	1	hETV2
COX6C	0.051939601238202654	-0.11321724241291653	1	1	1	hETV2
LYRM7	0.052100349421646285	0.06833597679928533	0.184	0.124	1	hETV2
TECPR2	0.05217716244690657	0.07087191529877085	0.111	0.065	1	hETV2
EDRF1-DT	0.05217716244690657	0.07087191529877085	0.111	0.065	1	hETV2
NHSL1	0.05221148410347801	0.08004472748741903	0.262	0.196	1	hETV2
TAZ	0.052419283344079	0.06935504517597213	0.184	0.124	1	hETV2
FAM120A	0.052475913186353425	0.08735365277162088	0.283	0.211	1	hETV2
GBP1	0.05272750271474809	0.07003093885939973	0.123	0.075	1	hETV2
SIRT1	0.05273440955902815	0.06991214475163862	0.119	0.071	1	hETV2
FBXO28	0.05275996474055489	0.0666719267694853	0.115	0.068	1	hETV2
MAP4K5	0.05275996474055489	0.0666719267694853	0.115	0.068	1	hETV2
DTNA	0.0527997830937995	-0.12840049027190653	0.172	0.233	1	hETV2
MRAS	0.052853046479455816	0.06467549638549158	0.123	0.075	1	hETV2
COG1	0.0528636639461787	0.07525933596920406	0.168	0.112	1	hETV2
CYB5D1	0.05289596756289241	0.06978986691617227	0.107	0.062	1	hETV2
SEC24D	0.05290802196607887	0.09788025241330084	0.184	0.127	1	hETV2
AP006621.3	0.05294541448382516	0.10438117748902198	0.246	0.183	1	hETV2
MPI	0.052997135067028675	0.07912873060528935	0.307	0.23	1	hETV2
WDR54	0.05300793083862454	0.05828489674556714	0.684	0.584	1	hETV2
THAP11	0.053086448359924585	0.08626396571575273	0.303	0.23	1	hETV2
CLUL1	0.05310530885615259	0.06126072923166789	0.156	0.099	1	hETV2
AC007906.2	0.0531101149310056	0.14534106221033594	0.598	0.506	1	hETV2
ETHE1	0.05313740181836329	0.1061454518000301	0.422	0.345	1	hETV2
MAGED1	0.05332835649249683	-0.12472454667872346	0.775	0.842	1	hETV2
NHEJ1	0.05339547215172286	0.060523853115024256	0.127	0.078	1	hETV2
GCN1	0.05339547215172286	0.060523853115024256	0.127	0.078	1	hETV2
YWHAZ	0.053404975224346535	-0.08482489017547334	0.59	0.68	1	hETV2
TMF1	0.05345367783832068	0.09693286673044338	0.336	0.267	1	hETV2
SYVN1	0.053541772511340444	0.06557761562925757	0.111	0.065	1	hETV2
IL11RA	0.05373526789599036	0.07825144566436826	0.291	0.217	1	hETV2
ARHGAP1	0.053765350500940536	0.06358339587553292	0.119	0.071	1	hETV2
CHIC2	0.053780965613200823	0.0961310465095071	0.316	0.242	1	hETV2
SMIM8	0.053784614460740565	0.08681345916779243	0.328	0.252	1	hETV2
ZNF827	0.05394661453465071	0.07724643340436727	0.164	0.109	1	hETV2
KMT2A	0.053967146803789584	0.10703434629339748	0.279	0.211	1	hETV2
TMEM184C	0.05414082311447159	0.060776479109737935	0.135	0.084	1	hETV2
CUTA	0.05420061098626343	-0.11412259334917385	1	0.994	1	hETV2
LY6E	0.05420922556989823	0.09633190028972427	0.664	0.578	1	hETV2
CDC23	0.05423771689483583	0.07323337089774398	0.168	0.112	1	hETV2
TXNDC5	0.05426000674341193	0.1176793121294723	0.258	0.196	1	hETV2
ANKZF1	0.05429098153497844	0.07825144566436831	0.201	0.14	1	hETV2
UBA52	0.054348947519512	-0.07485636995409717	1	1	1	hETV2
NTRK2	0.05434976094363039	-0.21476211766229558	0.496	0.571	1	hETV2
GAS2L1	0.05455117499858284	0.08823553423699054	0.275	0.205	1	hETV2
FAM181B	0.05463209765641927	0.12350252675926876	0.48	0.404	1	hETV2
RBM47	0.054644413112274005	0.07627198725977247	0.557	0.453	1	hETV2
TSPAN13	0.054650662537609924	0.08392019575106047	0.201	0.14	1	hETV2
PAX6	0.05470655794908376	0.09842932760199874	0.107	0.062	1	hETV2
PLSCR1	0.05473553239977725	-0.08447805437373998	0.098	0.152	1	hETV2
SYDE2	0.05475226641423599	0.08837566293807592	0.152	0.099	1	hETV2
NANS	0.05475553565545078	0.11241804881555995	0.414	0.342	1	hETV2
BGLAP	0.054773703610713494	-0.07249658459505753	0.115	0.174	1	hETV2
GDE1	0.05478051116728698	0.10685121240433748	0.426	0.345	1	hETV2
MPP1	0.054811342166432124	-0.09023069413276685	0.16	0.224	1	hETV2
COA7	0.05482761862044748	0.0633672085783892	0.102	0.059	1	hETV2
ITPK1	0.05482761862044748	0.0633672085783892	0.102	0.059	1	hETV2
IL27RA	0.054935444635014256	0.0602638157327898	0.111	0.065	1	hETV2
EFCAB14	0.05493772519330006	0.07825144566436837	0.225	0.161	1	hETV2
LRP6	0.05495669900469924	0.09205724518939906	0.18	0.124	1	hETV2
TSHZ1	0.0550491136630525	0.06358339587553292	0.115	0.068	1	hETV2
TCTEX1D4	0.05519634246569909	0.05699774956056178	0.119	0.071	1	hETV2
VPS36	0.05536362091167097	0.07731188520075377	0.238	0.171	1	hETV2
PTPN13	0.05538303034410953	0.06137762709997202	0.111	0.065	1	hETV2
COA3	0.05546360324226294	-0.14184504632551032	0.75	0.789	1	hETV2
NME1	0.05558130219083063	-0.1211166461176707	0.607	0.643	1	hETV2
ALS2	0.05560399414651524	0.05914262271666389	0.107	0.062	1	hETV2
RASSF8	0.055615926256520586	0.060776479109737935	0.131	0.081	1	hETV2
CEBPZ	0.05569329063450044	0.11067292335674572	0.295	0.227	1	hETV2
EIF1	0.05571185058500832	0.08740338618318244	1	1	1	hETV2
NAB2	0.05578921407617228	0.07460366864922402	0.25	0.18	1	hETV2
TMEFF1	0.055955024767506766	0.09662997497922288	0.23	0.168	1	hETV2
KIAA1109	0.05596722869414864	0.08540616474631571	0.143	0.093	1	hETV2
MT-ND4L	0.05599113635725623	0.1517032304081063	0.463	0.398	1	hETV2
TBC1D25	0.05606229603975112	0.0602638157327898	0.107	0.062	1	hETV2
CABCOCO1	0.05606929998627072	0.06883912132702809	0.111	0.065	1	hETV2
PURG	0.056070771141689006	0.057189830136538625	0.115	0.068	1	hETV2
FAM171A2	0.056070771141689006	0.057189830136538625	0.115	0.068	1	hETV2
COX7B	0.056074761830505984	0.09382725191882235	1	0.981	1	hETV2
AGO3	0.05607591563037388	0.10419471291665039	0.201	0.143	1	hETV2
TAB1	0.05611675740159559	0.060523853115024256	0.119	0.071	1	hETV2
CES4A	0.05613286327513855	0.05606382720350425	0.107	0.062	1	hETV2
KXD1	0.05620849309116105	0.08921065765423475	0.426	0.345	1	hETV2
NBR1	0.05626040396622888	0.11981525618001976	0.291	0.227	1	hETV2
HES1	0.0562726998126584	0.1319788843708838	0.955	0.95	1	hETV2
RPL30	0.056293826824830744	-0.07428038312430907	1	1	1	hETV2
NUB1	0.056422027766252866	0.07253024170571776	0.234	0.168	1	hETV2
CPVL	0.05649083483691722	-0.13167162370986302	0.266	0.335	1	hETV2
RAB2A	0.056491396241300784	-0.13053657142076047	0.721	0.789	1	hETV2
TNPO2	0.056540341472567035	0.07316256899156875	0.156	0.102	1	hETV2
USP1	0.056646518948880294	0.1017397985867382	0.254	0.186	1	hETV2
RNF20	0.056658263631781815	0.07825144566436842	0.152	0.099	1	hETV2
TOPORS	0.05668881429885667	0.08576549932167493	0.234	0.168	1	hETV2
FAM107B	0.05669433380228971	0.09260673864143848	0.201	0.14	1	hETV2
NDFIP1	0.05669867288811315	-0.12357305905242288	0.824	0.851	1	hETV2
GDPD2	0.05672476191945203	-0.181917626475036	0.266	0.332	1	hETV2
LIPA	0.05674228307144627	-0.3964612302744237	0.549	0.602	1	hETV2
TMEM14B	0.05678046905476191	0.1374434896028569	0.881	0.826	1	hETV2
SREBF1	0.056889272635747654	0.07025865491083766	0.168	0.112	1	hETV2
WNK1	0.056979036682448865	0.09369984475303222	0.324	0.252	1	hETV2
ATP6V1F	0.05698046326396144	-0.11366036921731792	0.947	0.957	1	hETV2
CRIP1	0.05699788851834461	0.01415811513305637	0.217	0.149	1	hETV2
LINC00685	0.057346693098682365	0.11683994334161596	0.32	0.252	1	hETV2
MNS1	0.057447660040791826	-0.1468350848413426	0.193	0.255	1	hETV2
SEH1L	0.057454956306562374	-0.06869611035466322	0.078	0.127	1	hETV2
AACS	0.057462888883629125	0.050397333329738836	0.135	0.084	1	hETV2
TMEM128	0.05746848133193429	0.08253880406746639	0.332	0.252	1	hETV2
RABL2B	0.05747067044752505	0.11455844965069678	0.291	0.224	1	hETV2
C19orf81	0.057511993920574066	0.09365403012372842	0.582	0.484	1	hETV2
CRYZ	0.05777265701320513	0.10656735700924785	0.262	0.199	1	hETV2
MTF1	0.05787606833308463	0.07221084350706894	0.16	0.106	1	hETV2
SNRPD2	0.05790876260745176	-0.08654292661658358	0.992	0.994	1	hETV2
SLC9A3R1	0.058257744133939075	0.09770682359090166	0.529	0.453	1	hETV2
RGS2	0.058300982317620334	0.18308141888479573	0.258	0.199	1	hETV2
INO80C	0.05830664823088157	0.09257111698143494	0.275	0.208	1	hETV2
NDUFC2	0.058423802499747	-0.11132079822840435	0.939	0.938	1	hETV2
C1GALT1C1	0.05842516153452057	-0.08805818870770443	0.184	0.252	1	hETV2
RHOB	0.05856908109110419	0.09251213878953812	0.398	0.32	1	hETV2
RFX4	0.058582375845621384	0.06358339587553292	0.107	0.062	1	hETV2
ING2	0.05860552608999416	0.08548301489544435	0.258	0.189	1	hETV2
PCSK1N	0.0586612814175812	-0.08741583610419434	0.996	1	1	hETV2
ADAM10	0.05881734921610417	0.08513783124960805	0.332	0.258	1	hETV2
SAP30	0.05882616534873968	0.09908136808680745	0.168	0.115	1	hETV2
MCRIP2	0.05898880530209959	0.13224633530509777	0.52	0.444	1	hETV2
TBC1D19	0.05899653830069793	0.08122914546426399	0.18	0.124	1	hETV2
SNX13	0.0589992249516403	0.08520899637680926	0.172	0.118	1	hETV2
CDS1	0.059000146153992516	0.08576549932167493	0.23	0.168	1	hETV2
NSDHL	0.059000146153992516	0.08953725321088354	0.23	0.168	1	hETV2
RDH10	0.05904301621608346	0.09168981998917275	0.193	0.134	1	hETV2
IDH3A	0.05908546582045993	0.0904419865311481	0.238	0.174	1	hETV2
FANCG	0.059167786529187166	0.08220945923305178	0.184	0.127	1	hETV2
BNIP3	0.05936846590212554	0.07641478718475136	0.783	0.674	1	hETV2
TCEAL3	0.05945744902233569	-0.13167162370986296	0.783	0.811	1	hETV2
NKAPD1	0.05947199164480505	0.08305243192818945	0.213	0.152	1	hETV2
LINC00632	0.059508988386829914	0.11599529984615375	0.443	0.37	1	hETV2
HSD17B10	0.059569726515397325	-0.12570372741540337	0.566	0.621	1	hETV2
ATXN2L	0.059660864401278095	0.10682059786113918	0.217	0.158	1	hETV2
GNA13	0.05988262488324067	0.06715761578078333	0.16	0.106	1	hETV2
TM9SF4	0.059904240563988125	0.081002056680403	0.25	0.183	1	hETV2
TMEM129	0.06004604684524795	0.11744933337701702	0.447	0.37	1	hETV2
UGDH	0.06005043446592396	0.10553103017377213	0.307	0.242	1	hETV2
ARID5B	0.060133148762392376	0.19001163536174193	0.549	0.478	1	hETV2
BCL7B	0.06031837215139531	0.0790784419844564	0.373	0.295	1	hETV2
MRPL20-AS1	0.060388651077024555	0.05367342294370242	0.189	0.127	1	hETV2
BABAM2	0.06044652351577671	-0.11302333452654745	0.262	0.329	1	hETV2
LONP1	0.06056386627820055	0.09622034775081822	0.225	0.165	1	hETV2
NMT2	0.060591604729526245	0.08325212672273488	0.172	0.118	1	hETV2
HACD3	0.06060854973502913	-0.17528109240227063	0.574	0.612	1	hETV2
MTHFS	0.06080464330947188	0.08522100047921016	0.316	0.242	1	hETV2
CBWD1	0.06081815447631106	0.0997497287573762	0.238	0.177	1	hETV2
GOT1	0.06083732162900632	0.0813911531949354	0.385	0.314	1	hETV2
MAFG-DT	0.06085439472277762	0.06959236307219846	0.205	0.143	1	hETV2
PBX2	0.060881463087404046	0.06910435241721519	0.152	0.099	1	hETV2
RHOT2	0.060945433372846566	0.0858870150127039	0.34	0.264	1	hETV2
RPL6	0.060955754185774196	-0.05566938300865587	1	1	1	hETV2
POFUT1	0.06096630149291247	0.08237933128704485	0.131	0.084	1	hETV2
SUPT20H	0.06103114751737108	0.09869033752184586	0.287	0.22	1	hETV2
CDK13	0.06106081158662403	0.09785600360387964	0.287	0.22	1	hETV2
LY6H	0.06107167553834793	-0.21187662105170046	0.824	0.832	1	hETV2
RAB3A	0.06108042237133693	0.08983941993958028	0.18	0.124	1	hETV2
SMC5	0.06118601838026187	0.07922328473169316	0.197	0.137	1	hETV2
BAX	0.06136615154196986	-0.16232810934172948	0.598	0.665	1	hETV2
DDB2	0.06141771837152557	0.07229399036796885	0.156	0.102	1	hETV2
ZMAT3	0.06146113357552932	0.09920665205799356	0.258	0.196	1	hETV2
GATAD2A	0.06149452154020697	0.08122914546426399	0.172	0.118	1	hETV2
FOPNL	0.061528628261471346	0.11834073327987954	0.34	0.28	1	hETV2
USP8	0.061540078001859004	0.1257102396556532	0.414	0.345	1	hETV2
EIF1AD	0.0615748093619128	0.06611088279215632	0.156	0.102	1	hETV2
SOWAHC	0.06171236109170429	0.0929980310335547	0.176	0.121	1	hETV2
ZNF580	0.06174376258513195	-0.14396849733594375	0.623	0.652	1	hETV2
HDAC4-AS1	0.06177232813571536	0.09879882306845394	0.176	0.121	1	hETV2
ROGDI	0.061806500998395804	0.09049504141911574	0.373	0.292	1	hETV2
CWC25	0.061845477626051845	0.08305243192818945	0.213	0.152	1	hETV2
HSPA8	0.06186451677214705	-0.08774632594230392	0.992	1	1	hETV2
CYP1B1-AS1	0.061884969375990806	-0.07265412392334675	0.074	0.121	1	hETV2
CLPP	0.06191729493713726	0.10217174947072472	0.709	0.64	1	hETV2
GBA2	0.06192140591512954	0.07108148750147636	0.143	0.093	1	hETV2
KIAA2026	0.06208724141912385	0.07288493591455303	0.275	0.205	1	hETV2
UBXN7	0.06223419660170986	0.0929980310335547	0.189	0.134	1	hETV2
AC092957.1	0.062302771796814746	0.07212534286752695	0.143	0.093	1	hETV2
RPS27	0.062352778660121275	-0.07508727748893218	1	1	1	hETV2
USP15	0.062447147284281315	0.07316256899156875	0.148	0.096	1	hETV2
NOP16	0.06246258131224805	0.07530014213076577	0.18	0.124	1	hETV2
RARS2	0.06250424469574876	-0.11159861356546336	0.25	0.317	1	hETV2
C11orf68	0.06253739642293792	-0.08135337051401993	0.082	0.13	1	hETV2
ELOA	0.06257759411142476	0.06805567855848005	0.148	0.096	1	hETV2
PDS5A	0.06288679830527101	0.09670420868943991	0.193	0.137	1	hETV2
PYGL	0.06297581931871846	0.06885274766211874	0.23	0.165	1	hETV2
PHKB	0.06300302658035284	0.08190846927245726	0.275	0.208	1	hETV2
NAT14	0.06301686535137024	0.09597017148526654	0.537	0.453	1	hETV2
SFSWAP	0.06313030973823994	0.08968634072665205	0.217	0.158	1	hETV2
AEBP2	0.06345766115360994	0.08024274348345964	0.172	0.118	1	hETV2
TUFM	0.06348096087546216	-0.12623077781431236	0.877	0.873	1	hETV2
ACAP1	0.06376659010890208	0.08122914546426399	0.172	0.118	1	hETV2
AC012146.1	0.06380493646373252	0.0808376938159826	0.307	0.236	1	hETV2
DENND5A	0.06388795167596757	0.06593818422551675	0.143	0.093	1	hETV2
OAZ2	0.06391601924112406	-0.11588018062272987	0.848	0.832	1	hETV2
GOT2	0.06391973507958054	0.06519529283892217	0.377	0.295	1	hETV2
DBN1	0.06402074885567663	-0.09856866511634521	0.402	0.488	1	hETV2
ARHGAP5-AS1	0.06410955361541999	-0.06529268024286596	0.061	0.106	1	hETV2
HCFC1	0.06412062378638904	0.052611624506269106	0.18	0.121	1	hETV2
UBXN4	0.06456824683672746	-0.15766876635648464	0.758	0.773	1	hETV2
TMEM205	0.0647214525934292	-0.16712429367291848	0.832	0.839	1	hETV2
HSPA2	0.06475280188143451	0.12887751873433634	0.221	0.165	1	hETV2
TENT5B	0.06477393429036345	0.08739209952083715	0.361	0.283	1	hETV2
AGPS	0.064832953536589355	0.05914262271666354	0.16	0.106	1	hETV2
PXMP2	0.06495003507464302	0.09647520428327572	0.631	0.522	1	hETV2
DEDD	0.06496856323276436	0.058872429806258814	0.152	0.099	1	hETV2
SDHA	0.06502339029868663	0.09617335366163071	0.5	0.416	1	hETV2
B9D1	0.0650738468637007	-0.14076685602101868	0.619	0.655	1	hETV2
STXBP1	0.06511699121759254	0.08726518922935816	0.164	0.112	1	hETV2
RPS4X	0.06515217721601589	0.06795345976838352	1	1	1	hETV2
PRND	0.06521356714592863	0.2467380670863462	0.32	0.261	1	hETV2
ACSL3	0.0653068344098248	0.11572615108303133	0.221	0.165	1	hETV2
TRIB1	0.06533569200504963	0.06592469598893316	0.189	0.13	1	hETV2
UBC	0.06536740365318709	-0.0944845455506429	0.992	0.994	1	hETV2
MRLN	0.0653797787750785	-0.07591948446339193	0.082	0.13	1	hETV2
WDTC1	0.06546449784204092	0.07424951510687197	0.172	0.118	1	hETV2
ATMIN	0.0654993261905324	0.08325212672273488	0.164	0.112	1	hETV2
BCL2L13	0.06550701817414381	0.076341855655737	0.213	0.152	1	hETV2
SEC63	0.06555272607815486	0.10725825894398122	0.525	0.441	1	hETV2
B3GALT4	0.0655871974558777	0.06102200611935665	0.148	0.096	1	hETV2
MMP14	0.06580341219038341	0.10178696012515745	0.23	0.171	1	hETV2
FAM189B	0.0658192018727499	0.08823553423699054	0.27	0.205	1	hETV2
AKAP14	0.06590707196792694	0.08338255376751907	0.225	0.161	1	hETV2
KMT5B	0.06596409872360325	0.10792680008403405	0.303	0.239	1	hETV2
GLIS3	0.06599766164097658	0.09377762540841711	0.365	0.295	1	hETV2
CHM	0.06614322254655038	0.06208662623336145	0.152	0.099	1	hETV2
FBXO3	0.06628744421508424	0.045084581729169015	0.209	0.146	1	hETV2
CDH6	0.06631962009340704	0.05721345589358118	0.299	0.224	1	hETV2
GRK6	0.06632072780279882	0.06731058285371327	0.18	0.124	1	hETV2
UIMC1	0.0663213115465865	0.0709782107521908	0.127	0.081	1	hETV2
MAPKAP1	0.06650206311786751	0.09901000583116587	0.324	0.255	1	hETV2
ALKBH7	0.0665109143533215	-0.13347556711471031	0.811	0.848	1	hETV2
CDK14	0.06652267923019033	0.07617711742650984	0.123	0.078	1	hETV2
BCL6	0.06653056941919654	0.06314455327416005	0.152	0.099	1	hETV2
FNIP1	0.0666008120430419	0.08639183425330221	0.455	0.366	1	hETV2
CCDC173	0.06662636267950095	0.05046828915083029	0.16	0.106	1	hETV2
RPGRIP1L	0.0666459304060819	0.06833597679928533	0.18	0.124	1	hETV2
CD99	0.0667410975315855	0.11540444408183426	0.934	0.863	1	hETV2
FAM76A	0.06677541562734067	-0.05975449670143605	0.061	0.106	1	hETV2
PPIB	0.06680037995699357	-0.11819186626012756	0.959	0.966	1	hETV2
PANTR1	0.06698744346729103	0.1156736044151121	0.115	0.071	1	hETV2
CXXC5	0.06711268823013224	-0.12037992734375869	0.561	0.609	1	hETV2
NIFK-AS1	0.06711310234216625	0.06399746198412648	0.143	0.093	1	hETV2
RNF150	0.0671688948579005	0.07825144566436837	0.205	0.146	1	hETV2
TTF1	0.06721097629737093	0.07343442936659256	0.205	0.146	1	hETV2
COL9A2	0.06730813426741497	0.15100778809968257	0.311	0.245	1	hETV2
NAA15	0.06731987774930287	0.07343442936659256	0.209	0.149	1	hETV2
ATE1	0.06743678143354134	0.06045237772345227	0.189	0.13	1	hETV2
CAMK2D	0.06748501655252731	0.08787236367726547	0.324	0.255	1	hETV2
NDUFV3	0.06758966729073583	0.13159383719765994	0.701	0.649	1	hETV2
SLC19A1	0.06759442759646687	0.04526303371045787	0.201	0.14	1	hETV2
NFE2L1	0.06775407722866877	0.03383153418747625	0.348	0.264	1	hETV2
IFT74	0.06777603353938398	0.076341855655737	0.209	0.149	1	hETV2
DGCR2	0.06779536731405995	0.07731188520075377	0.234	0.171	1	hETV2
TRIM27	0.06784211066185139	0.11107162310804364	0.291	0.23	1	hETV2
LETMD1	0.06785678923269377	0.10891353894249178	0.574	0.494	1	hETV2
ARAP1	0.067884630910839	0.07108148750147636	0.135	0.087	1	hETV2
UPP1	0.06793034069166971	0.07723223330061565	0.135	0.087	1	hETV2
RYBP	0.06809940440314671	0.10682059786113918	0.217	0.161	1	hETV2
ANKRD42	0.06820648832354055	0.08628876472978664	0.152	0.102	1	hETV2
CSAD	0.06826726210672525	-0.09246077685108578	0.16	0.22	1	hETV2
DICER1	0.06829865811552745	0.11623091883098108	0.287	0.224	1	hETV2
DACH1	0.06837717601722616	-0.09100081384880845	0.143	0.202	1	hETV2
TAGLN2	0.0684867907853915	0.14838488582169918	0.488	0.416	1	hETV2
CHMP2A	0.06864435449469153	-0.10273071475244744	0.775	0.839	1	hETV2
SUPT6H	0.0687997305269999	0.06731058285371327	0.176	0.121	1	hETV2
PRKAR2B	0.06882321143588505	0.07203738706558598	0.123	0.078	1	hETV2
MRPL36	0.06894557519974029	0.10815293137823045	0.598	0.537	1	hETV2
ZIC5	0.06908655006484075	0.06790950144290947	0.127	0.081	1	hETV2
SFRP1	0.06914215436963193	0.24490131507381974	0.34	0.28	1	hETV2
GNB3	0.06918537396693322	0.08325212672273488	0.135	0.087	1	hETV2
SLC6A1	0.06925548554734001	0.07726024326131847	0.164	0.112	1	hETV2
SOX11	0.06927490449039833	0.11981525618001976	0.238	0.177	1	hETV2
MIER2	0.06932593060660597	0.07301479729822126	0.115	0.071	1	hETV2
RRM2B	0.06958589022329935	0.06883912132702809	0.119	0.075	1	hETV2
NFE2L3	0.06961025531483636	0.06045237772345227	0.18	0.124	1	hETV2
TMEM189	0.06963512140568182	0.08004472748741903	0.295	0.227	1	hETV2
S100A13	0.06965598655668599	0.06810349028828533	0.652	0.562	1	hETV2
CRB2	0.06968748588367042	0.08971663215782277	0.398	0.326	1	hETV2
B3GNT9	0.06985925848151188	0.08096753377295118	0.27	0.205	1	hETV2
SH2B2	0.06987095017607899	0.06467549638549158	0.123	0.078	1	hETV2
PCED1A	0.06988215742882144	0.06760420146485968	0.209	0.149	1	hETV2
PCSK7	0.06992112867475525	0.09205724518939884	0.254	0.193	1	hETV2
MINCR	0.06993944387270842	0.06634935660807695	0.352	0.273	1	hETV2
MAL	0.0700341123698951	0.05591511568626795	0.123	0.078	1	hETV2
SPAG1	0.07017684016976304	0.07555733649510527	0.27	0.205	1	hETV2
CDC37L1	0.07026565504172376	0.09257111698143494	0.283	0.217	1	hETV2
SDCBP2-AS1	0.07031155007052926	0.0657605014811713	0.123	0.078	1	hETV2
IGF2BP3	0.07040356089792574	0.06375187596925319	0.213	0.152	1	hETV2
CKB	0.07046612623899282	0.3622268247610365	0.811	0.814	1	hETV2
PLRG1	0.0705546101721894	-0.11439363227802746	0.275	0.335	1	hETV2
VPS28	0.07063793632388371	-0.1411781908557712	0.734	0.776	1	hETV2
CHCHD2	0.07065273341226168	0.07891186913247661	0.746	0.671	1	hETV2
SGMS2	0.07080291765510892	0.08127068996316214	0.131	0.084	1	hETV2
PPP2CB	0.07090741785204803	0.092357212971099	0.418	0.339	1	hETV2
ABITRAM	0.07097585336390795	0.05749288549757092	0.131	0.084	1	hETV2
MAPK8	0.07099802954250617	0.06627880399829239	0.172	0.118	1	hETV2
CCDC167	0.0710287747727756	-0.12695550832705838	0.652	0.724	1	hETV2
PREP	0.07116858737383802	0.0677590718467261	0.115	0.071	1	hETV2
HRH2	0.07118737480557556	0.06790950144290947	0.123	0.078	1	hETV2
COX7C	0.0712057325962016	-0.07725449586498012	1	1	1	hETV2
RPL26	0.07122520216495164	-0.06293154720868888	1	1	1	hETV2
PPP1R3F	0.07123317999982058	0.05738369795185233	0.23	0.165	1	hETV2
ALDH18A1	0.07129446686093041	0.08009044532814935	0.262	0.199	1	hETV2
CXorf40B	0.07148072314934932	0.06358339587553292	0.119	0.075	1	hETV2
NUP37	0.07196724339439949	0.06760420146485979	0.291	0.22	1	hETV2
PLAAT3	0.07197233219613401	-0.12830492666917115	0.66	0.689	1	hETV2
DHCR24	0.07212239256737936	0.06827363446879231	0.254	0.189	1	hETV2
PURPL	0.07214916078235538	0.12376610491673706	0.225	0.171	1	hETV2
TBC1D10A	0.07222227938451581	0.0709782107521908	0.119	0.075	1	hETV2
PBX1	0.0722581787118687	-0.11071067598261597	0.352	0.419	1	hETV2
DUSP22	0.07235065395143883	0.05638412275410039	0.123	0.078	1	hETV2
PRR3	0.07267825655207057	-0.08094714918488563	0.164	0.224	1	hETV2
RAB7A	0.07270153633314337	-0.10711646657910157	0.803	0.823	1	hETV2
SCML1	0.07270317873375162	0.0666719267694853	0.111	0.068	1	hETV2
CA9	0.07275576162546979	0.0953249590233097	0.115	0.071	1	hETV2
LRCH4	0.07303144155647494	0.07025865491083766	0.168	0.115	1	hETV2
DUSP4	0.07303432937378934	-0.05683022920242914	0.094	0.146	1	hETV2
NUDT19	0.07305051667330456	0.062484129806051905	0.115	0.071	1	hETV2
ZNF426	0.07309418816732242	0.08511443195772164	0.189	0.134	1	hETV2
MORF4L1	0.07316272961760484	-0.07052928993617646	0.996	0.997	1	hETV2
VAPA	0.07317133841246018	-0.08460408774878947	0.807	0.829	1	hETV2
CUX1	0.0734332186310896	0.08161045775428305	0.357	0.283	1	hETV2
ZFAS1	0.07376577146785407	0.12743441327846616	0.947	0.938	1	hETV2
TATDN3	0.07390264500813531	0.06230990179534687	0.172	0.118	1	hETV2
CAMSAP2	0.07393942476946724	0.054490087963621814	0.131	0.084	1	hETV2
LLGL1	0.07397560373256441	0.07316256899156875	0.152	0.102	1	hETV2
TRIM41	0.0739809166472297	0.06467549638549158	0.115	0.071	1	hETV2
MDH1	0.07401670667760966	-0.12338241550528206	0.742	0.748	1	hETV2
COX20	0.07406933531706363	-0.09500625308083965	0.5	0.565	1	hETV2
[truncated: 25,137 more rows]
