# Supplementary material for: Integrative single-cell RNA-seq analysis of vascularized cerebral organoids
Source: BMC Biol. 2023 Nov 9;21:245. doi: 10.1186/s12915-023-01711-1 (PMC10634128; doi:10.1186/s12915-023-01711-1)
Supplement: Supplementary file 13 — Additional file 13: Table S5. Differentially expressed genes in the fetal brain of endothelial populations. No cut-off p-values are used in this table. [file 12915_2023_1711_MOESM13_ESM.tsv]

gene	p_val	avg_log2FC	pct.1	pct.2	p_val_adj	sample	FDR
SEPT7	6.067162976461928e-107	-2.7109967480244856	0	1	1.740669057946927e-102	hETV2_hCO	2.6471441506749656e-104
FAM213A	3.735696912021153e-106	-3.2911533415386933	0	0.995	1.071771444058869e-101	hETV2_hCO	1.5627958411124728e-103
PECAM1	6.231134768559734e-104	-3.057733266677803	0	0.98	1.7877125650997877e-99	hETV2_hCO	2.3697638634782414e-101
ESAM	8.81306996966733e-102	-3.383729481654589	0.006	0.97	2.528469774297557e-97	hETV2_hCO	2.9151995818734943e-99
ADGRL4	1.001148820049253e-101	-2.7076712873721682	0	0.965	2.8722959647213067e-97	hETV2_hCO	3.2962824900121655e-99
FLT1	1.135062624643379e-101	-3.620173765535741	0	0.965	3.256494670101854e-97	hETV2_hCO	3.7029075109810935e-99
SOX18	5.21874360962644e-101	-3.0763958674877294	0.006	0.965	1.4972575416018255e-96	hETV2_hCO	1.6136809044757092e-98
SLC38A5	2.6894981696454167e-100	-3.7066944965128723	0.028	0.975	7.7161702487127e-96	hETV2_hCO	7.936586341445758e-98
FN1	3.210317791955401e-99	-4.90753629669323	0.05	0.98	9.210401745120046e-95	hETV2_hCO	8.918413309698603e-97
SLC7A5	6.401320239344468e-99	-4.197158346623061	0.071	0.99	1.8365387766679278e-94	hETV2_hCO	1.7375919571820606e-96
CDH5	7.925069386007365e-99	-2.6360051644327207	0	0.945	2.2737024068455132e-94	hETV2_hCO	2.142279286885331e-96
CAVIN3	7.952441459795373e-99	-2.8283720600665587	0.012	0.955	2.2815554548152926e-94	hETV2_hCO	2.142279286885331e-96
ECSCR	8.585529262429e-99	-2.97163020143426	0	0.945	2.46318834539088e-94	hETV2_hCO	2.304096868246889e-96
SLCO2B1	4.053506987784555e-98	-2.5219850676708293	0	0.94	1.1629511547953887e-93	hETV2_hCO	1.040712310315025e-95
CAV1	4.89598252125345e-98	-3.163347225114424	0.012	0.95	1.4046573853476147e-93	hETV2_hCO	1.2524909530449742e-95
ITM2A	1.0129562837784604e-97	-5.996855027591399	0.09	0.99	2.9061715781604027e-93	hETV2_hCO	2.5365994714703006e-95
ROBO4	1.945085333860519e-97	-2.482316452179859	0	0.935	5.580449822845829e-93	hETV2_hCO	4.7865252170758615e-95
ABCG2	2.4779920758417797e-97	-3.0776208971224737	0	0.935	7.109359265590066e-93	hETV2_hCO	6.056008262876827e-95
ENG	6.110744791156645e-97	-3.05227861264872	0.003	0.935	1.7531726805828415e-92	hETV2_hCO	1.4435084447377082e-94
SEPT2	7.645171697813949e-97	-2.0912958340195504	0	0.93	2.193399760102822e-92	hETV2_hCO	1.7826535108365e-94
KLF2	2.414879074234592e-96	-4.265639386434625	0.053	0.965	6.928288063979044e-92	hETV2_hCO	5.486944728479735e-94
SRARP	2.768003924816355e-96	-2.5836160264148536	0.009	0.935	7.941403260298122e-92	hETV2_hCO	6.227695549431265e-94
AES	3.192027132646141e-96	-1.7231249397786808	0	0.925	9.157925843561778e-92	hETV2_hCO	7.138697660991454e-94
CD34	5.502599146159697e-96	-2.4481837672607125	0	0.925	1.578695695033217e-91	hETV2_hCO	1.2115598949739484e-93
CD93	5.934738314410221e-96	-2.6533942263889694	0	0.925	1.7026764224042925e-91	hETV2_hCO	1.3026750600130436e-93
ICAM2	2.7542199800555e-95	-2.4321536574417637	0	0.92	7.901857122779229e-91	hETV2_hCO	5.77801228736245e-93
ADGRF5	2.7642722445434727e-95	-2.477117545505539	0	0.92	7.930697069595223e-91	hETV2_hCO	5.7820445143365494e-93
MTUS1	9.920377440040001e-95	-2.4434841540704335	0.022	0.935	2.8461562875474763e-90	hETV2_hCO	2.021539836048037e-92
MFSD2A	2.636765359206231e-94	-3.447760482649102	0.05	0.95	7.564879815562677e-90	hETV2_hCO	5.2380301345259426e-92
RAMP2	3.7013909630447354e-94	-3.7157323918357754	0.093	0.97	1.0619290672975346e-89	hETV2_hCO	7.271699516845731e-92
JCAD	7.443737726288555e-94	-2.344942661359366	0	0.91	2.1356083536721866e-89	hETV2_hCO	1.4346442808081016e-91
APOLD1	1.6253498889658402e-93	-3.388269344186911	0.012	0.92	4.663128831442996e-89	hETV2_hCO	3.033901139198756e-91
ETS1	3.4474450510988846e-93	-2.2521186283546104	0	0.905	9.8907198516027e-89	hETV2_hCO	6.335281579949625e-91
LAMA4	6.601436921493607e-93	-2.7102573231943192	0.04	0.935	1.8939522527765158e-88	hETV2_hCO	1.1825717656997035e-90
LMO2	8.736196454578924e-93	-3.8114545981397274	0.112	0.97	2.5064147628186935e-88	hETV2_hCO	1.5376007775854693e-90
RASIP1	1.7502762373426383e-92	-1.7185769096943952	0.006	0.905	5.021542524936029e-88	hETV2_hCO	3.0139502529620763e-90
TMEM204	3.698017337314998e-92	-1.7788620807249325	0.003	0.899	1.060961174075673e-87	hETV2_hCO	6.276744558357232e-90
COL4A1	4.3491461930011434e-92	-3.620965465370024	0.034	0.925	1.247770042772028e-87	hETV2_hCO	7.364347117948936e-90
PLA2G16	8.309516701801891e-92	-2.0603429056906384	0	0.894	2.3840003417469627e-87	hETV2_hCO	1.3937646433932709e-89
RAPGEF5	8.841470182328211e-92	-2.1381624390575245	0	0.894	2.536617795309964e-87	hETV2_hCO	1.4795004151219241e-89
FAM96B	1.724985822453219e-91	-1.4692838880275088	0	0.889	4.948984324618285e-87	hETV2_hCO	2.8331995778574606e-89
VWF	2.6836578768892697e-91	-2.6512235356790823	0.003	0.894	7.699414448795314e-87	hETV2_hCO	4.347525760560617e-89
MYO1B	3.8371280358531463e-91	-2.713773806963934	0.028	0.915	1.1008720334862677e-86	hETV2_hCO	6.2020198103137286e-89
MECOM	1.1663297790379117e-90	-1.9058969375523318	0.012	0.899	3.346200136059769e-86	hETV2_hCO	1.8391805149804481e-88
GNG11	1.3638292917891738e-90	-3.7879513647852128	0.165	0.98	3.91282623814314e-86	hETV2_hCO	2.1317101444717022e-88
SPINK8	1.7364823327372298e-90	-1.881044767590163	0	0.884	4.9819678126231124e-86	hETV2_hCO	2.702300887081101e-88
KDR	1.9059651901019167e-90	-2.585110446682511	0.056	0.93	5.468214130402399e-86	hETV2_hCO	2.953124888663793e-88
SRGN	2.6800319501471283e-90	-3.033146267981869	0	0.884	7.689011664972112e-86	hETV2_hCO	4.125508922739469e-88
MEF2C	3.0295543734969134e-90	-1.9172997695331855	0.04	0.925	8.691791497562645e-86	hETV2_hCO	4.6334590953624405e-88
DOCK9	4.664202586091077e-90	-2.1593452945569274	0.012	0.894	1.33815972194953e-85	hETV2_hCO	7.012870180076643e-88
CXorf36	6.372042423098144e-90	-1.6441461495869536	0	0.879	1.8281389711868575e-85	hETV2_hCO	9.440977355122786e-88
IFI16	7.0734425327112195e-90	-1.869632602498364	0.009	0.889	2.029370662634849e-85	hETV2_hCO	1.0436703029903662e-87
LPAR6	9.102860076478713e-90	-1.9217960927250155	0	0.879	2.6116105559417426e-85	hETV2_hCO	1.3320518578580517e-87
PREX2	9.673117294185824e-90	-2.0100304163391325	0.012	0.894	2.775217351701913e-85	hETV2_hCO	1.412592927572705e-87
C2CD4B	1.3391625357436837e-89	-3.4016085141881307	0	0.879	3.842057315048628e-85	hETV2_hCO	1.935743114167059e-87
PTPRB	1.374241413649358e-89	-2.125931724186942	0.006	0.884	3.9426986157600084e-85	hETV2_hCO	1.982419895657506e-87
CAVIN2	1.8471531804990122e-89	-2.569953193019481	0.022	0.899	5.299482474851665e-85	hETV2_hCO	2.637868270898168e-87
FOXQ1	3.0160980032781395e-89	-2.2292666224604476	0.003	0.879	8.653185171404983e-85	hETV2_hCO	4.247502134596727e-87
ACVRL1	3.951795377114328e-89	-1.9217960927250155	0	0.874	1.1337700936941007e-84	hETV2_hCO	5.543269894075282e-87
PDGFB	7.248049345927479e-89	-1.817966627957524	0.006	0.879	2.0794653573465937e-84	hETV2_hCO	9.951096011267768e-87
SLC7A1	8.854525812670028e-89	-3.310963618019463	0.106	0.945	2.540363455655031e-84	hETV2_hCO	1.1926442551997481e-86
COL4A2	1.1736990652087084e-88	-3.0737713750204887	0.059	0.92	3.3673426180837842e-84	hETV2_hCO	1.5690062052540022e-86
DNAJC15	1.2904231143739712e-88	-1.6348384073607256	0	0.869	3.7022239151389233e-84	hETV2_hCO	1.7153702999635154e-86
ECM1	1.3219961532573975e-88	-1.7976937554553043	0.003	0.874	3.7928069636954734e-84	hETV2_hCO	1.749869760494417e-86
TCF4	1.4638665081266704e-88	-3.5075757593423567	0.311	1	4.199833011815418e-84	hETV2_hCO	1.9279121912028246e-86
S100A16	1.7341703408406365e-88	-2.569901395333778	0.068	0.925	4.9753347078717865e-84	hETV2_hCO	2.2796807079464765e-86
TFRC	2.907416329062124e-88	-3.3165623710152543	0.134	0.955	8.341377448079234e-84	hETV2_hCO	3.773168512595623e-86
NOTCH4	2.9695342052442764e-88	-2.1641321420883983	0.05	0.915	8.51959363484583e-84	hETV2_hCO	3.846763818006602e-86
HSPA12B	4.1192767301554364e-88	-1.6489207498096619	0.003	0.869	1.1818204938815947e-83	hETV2_hCO	5.2685735436006744e-86
CLEC14A	6.080527469416573e-88	-2.2938866792593737	0.012	0.879	1.7445033309756148e-83	hETV2_hCO	7.679705089580353e-86
GIMAP1	6.622896039930473e-88	-1.525766708213256	0	0.864	1.9001088738560528e-83	hETV2_hCO	8.321680575402392e-86
CAV2	1.1139083026095618e-87	-1.7487400415933445	0.009	0.874	3.1958029201868328e-83	hETV2_hCO	1.365843632154945e-85
UACA	1.484681919691787e-87	-2.396633177446751	0.084	0.935	4.259552427595737e-83	hETV2_hCO	1.8142200818666755e-85
EGFL7	2.872281216497193e-87	-3.0368734626222587	0.255	0.985	8.240574810130446e-83	hETV2_hCO	3.4159012634589856e-85
TIE1	4.317636937496897e-87	-1.8207562585288863	0	0.859	1.2387300373678598e-82	hETV2_hCO	5.0586771617941406e-85
SOX17	6.51848769964235e-87	-2.4321536574417637	0	0.859	1.8701541210273904e-82	hETV2_hCO	7.513481494702831e-85
SNHG29	7.59609791944522e-87	4.362570079384708	1	0	2.1793204930888338e-82	hETV2_hCO	8.71321438443718e-85
SLC38A2	8.282974780097987e-87	-3.181656888982703	0.143	0.95	2.3763854644101124e-82	hETV2_hCO	9.476336955252654e-85
GABARAP	8.489129435483386e-87	3.2651672811040924	1	0.01	2.4355312350401832e-82	hETV2_hCO	9.6751587691139e-85
EEF1G	1.1106694854510155e-86	5.199258316335445	1	0.01	3.1865107537589636e-82	hETV2_hCO	1.2498195010491348e-84
ERG	1.682318070563147e-86	-1.5897875722451367	0	0.854	4.826570544445669e-82	hETV2_hCO	1.8665069663386877e-84
FLI1	1.8358977359624657e-86	-1.620763222149003	0	0.854	5.267190604476314e-82	hETV2_hCO	2.0305657105159974e-84
GIMAP4	1.8815594883971043e-86	-1.6694370688846925	0	0.854	5.398194172211293e-82	hETV2_hCO	2.077837697140144e-84
NID1	2.5934848664116084e-86	-2.037980871197141	0.019	0.874	7.440708081734905e-82	hETV2_hCO	2.8419638941365294e-84
EMCN	5.5602177104415426e-86	-1.6092003207833758	0.003	0.854	1.5952264611256785e-81	hETV2_hCO	5.991387320169418e-84
NME2	6.564390809526802e-86	2.967935369476891	0.997	0.035	1.8833237232532395e-81	hETV2_hCO	7.020245798374844e-84
ABCB1	7.524874931384456e-86	-1.9900789585810217	0.003	0.854	2.1588866178142006e-81	hETV2_hCO	8.011288254044906e-84
CYYR1	8.717672206514276e-86	-1.757486084058162	0.034	0.889	2.5011001560489456e-81	hETV2_hCO	9.23969317411151e-84
CLU	1.1058102059453521e-85	4.794106314412202	1	0.08	3.1725694808572154e-81	hETV2_hCO	1.1685439855337527e-83
MYCT1	1.2095362913308575e-85	-1.9872568694698098	0	0.849	3.4701596198282304e-81	hETV2_hCO	1.2762581894194053e-83
PLXND1	1.377995677024356e-85	-1.6002947675614836	0.009	0.859	3.9534695973828774e-81	hETV2_hCO	1.4497085289736414e-83
GNAI2	1.6738658640089913e-85	-3.4487344147576358	0.354	1	4.802321163841796e-81	hETV2_hCO	1.755781600539697e-83
DUSP6	1.9062159604024854e-85	-3.19438650174376	0.084	0.915	5.46893359039473e-81	hETV2_hCO	1.9965576829440938e-83
SNHG5	2.9166797223973904e-85	2.5714582363714085	0.988	0	8.367954123558114e-81	hETV2_hCO	3.0325793639979182e-83
TOMM6	3.152837332958996e-85	2.1089140058667755	0.984	0	9.04549030825936e-81	hETV2_hCO	3.2638061928002603e-83
KLF6	3.192388818160893e-85	-3.4618245680330237	0.339	0.995	9.158963519303602e-81	hETV2_hCO	3.2951568645858694e-83
A2M	3.4738215132964976e-85	-3.236887061817614	0.23	0.985	9.966393921647652e-81	hETV2_hCO	3.564952934814146e-83
DPEP1	7.0074504791461245e-85	-2.4836132567983107	0	0.844	2.010437542467023e-80	hETV2_hCO	7.068877491856938e-83
QKI	1.531810101753644e-84	-2.4151748602440493	0.301	0.995	4.3947631819312045e-80	hETV2_hCO	1.5109468906590244e-82
DLC1	1.7286026464936452e-84	-2.4624034548906018	0.099	0.92	4.959360992790268e-80	hETV2_hCO	1.7003425036422552e-82
AFAP1L1	2.3944483828702623e-84	-1.855228475786026	0	0.839	6.869672410454782e-80	hETV2_hCO	2.3327175355201e-82
ITGA1	4.0071534524989967e-84	-1.788788202233412	0.009	0.849	1.1496523255219621e-79	hETV2_hCO	3.8667671537967927e-82
PCSK1N	5.000985110992136e-84	3.385404155107335	1	0.206	1.4347826283436437e-79	hETV2_hCO	4.799730892355448e-82
KANK3	5.969900659448595e-84	-1.8737274782957534	0.043	0.879	1.712764499195802e-79	hETV2_hCO	5.683633133850939e-82
RASGRP3	7.187649988087493e-84	-1.9056011797783998	0.043	0.879	2.0621367815823016e-79	hETV2_hCO	6.797490583149019e-82
RHOB	8.108331088440243e-84	-3.333427290121997	0.32	0.99	2.326280189273506e-79	hETV2_hCO	7.627622888197e-82
MACF1	1.32675337433781e-83	-2.191287289164749	0.245	0.985	3.8064554309751766e-79	hETV2_hCO	1.2301961730919996e-81
PMEPA1	1.5697908193841064e-83	-2.0375940032508977	0.04	0.874	4.503729860813001e-79	hETV2_hCO	1.449875110298167e-81
UTRN	1.7827797116361637e-83	-2.514768101362013	0.065	0.889	5.1147949926841536e-79	hETV2_hCO	1.6423280768412007e-81
JUND	1.8514132844872314e-83	-3.3658047902485584	0.444	0.995	5.311704713193867e-79	hETV2_hCO	1.7033481237537247e-81
RPS17	1.855500387753173e-83	4.803805570180295	1	0.342	5.3234306124638534e-79	hETV2_hCO	1.7049027981425083e-81
NOSTRIN	3.382076986220542e-83	-1.5804890241418483	0.003	0.834	9.703178873466736e-79	hETV2_hCO	3.040790785158439e-81
RPL17	3.408479663900325e-83	5.21871600660088	1	0.402	9.778928155730032e-79	hETV2_hCO	3.060659807288678e-81
IL3RA	3.508514010358582e-83	-1.5181934885084551	0	0.829	1.0065926695718772e-78	hETV2_hCO	3.1407202381636764e-81
PALMD	3.510147155883593e-83	-2.1692012128272102	0.211	0.975	1.0070612190230027e-78	hETV2_hCO	3.1407202381636764e-81
SLC2A3	4.888895440559401e-83	-3.249594784771885	0.059	0.884	1.402624101896492e-78	hETV2_hCO	4.335267655133459e-81
ARHGAP18	6.5451589036596034e-83	-2.327617779853523	0.087	0.905	1.8778060894599402e-78	hETV2_hCO	5.775168869856869e-81
GAS5	6.847008530205878e-83	3.3043477784248965	0.972	0	1.9644067473160665e-78	hETV2_hCO	6.03402171810634e-81
FOXF2	7.835762396310433e-83	-1.7713684805896093	0.019	0.849	2.2480802315014633e-78	hETV2_hCO	6.87979938396056e-81
THSD1	1.4873098673977866e-82	-1.5634730471262468	0.003	0.829	4.26709200956425e-78	hETV2_hCO	1.2836711547281042e-80
RPL36A	1.744280823593363e-82	3.535280586126032	1	0.638	5.004341682889358e-78	hETV2_hCO	1.5036334983310641e-80
HLA-E	1.909534730528822e-82	-3.312817866756964	0.472	0.99	5.478455141887191e-78	hETV2_hCO	1.6361721803102262e-80
ATP6V0C	2.971450622164357e-82	2.173604206421687	0.966	0.005	8.52509183498954e-78	hETV2_hCO	2.5247744963809405e-80
RGCC	5.2007700848624016e-82	-3.689549146314949	0.217	0.95	1.492100937347023e-77	hETV2_hCO	4.361655269991088e-80
LXN	5.946034703033233e-82	-2.293087031471694	0.068	0.889	1.7059173563002346e-77	hETV2_hCO	4.969096310344506e-80
CD81	6.174163545718515e-82	-2.6830868028630874	0.444	1	1.771367521266642e-77	hETV2_hCO	5.153687359676166e-80
RPL31	6.250636321138511e-82	3.0257333339982537	1	0.985	1.793307560534639e-77	hETV2_hCO	5.21140391426411e-80
SLC9A3R2	6.288925982418201e-82	-2.8996300875040375	0.186	0.945	1.804292864355782e-77	hETV2_hCO	5.237187798801143e-80
PCAT19	8.022437375137794e-82	-1.5432844694712855	0	0.819	2.301637282927033e-77	hETV2_hCO	6.641905718801509e-80
RPL13A	8.661504427850336e-82	2.5875256239422413	1	1	2.4849856203502613e-77	hETV2_hCO	7.154342298488504e-80
BSCL2	9.036136154239124e-82	2.1706367147188197	0.963	0.005	2.5924674626512046e-77	hETV2_hCO	7.429270878811306e-80
QPCT	1.6231710951238643e-81	-1.6965100828207866	0.009	0.829	4.656877871910366e-77	hETV2_hCO	1.3162677530560887e-79
YES1	2.1078147153368439e-81	-2.239726394105487	0.137	0.92	6.047320418301405e-77	hETV2_hCO	1.697662139584662e-79
SPTBN1	2.4510660372496983e-81	-2.9302122523373013	0.394	0.99	7.032108460869384e-77	hETV2_hCO	1.9674369575296167e-79
PRKCH	2.694596497279265e-81	-1.4490143225413323	0.003	0.819	7.730797350694211e-77	hETV2_hCO	2.1556165769798287e-79
MIF	2.961407637503697e-81	2.9495639322037563	1	0.764	8.496278511998107e-77	hETV2_hCO	2.3663976220672802e-79
KLF13	3.4968592599723884e-81	-1.5398946489855354	0.04	0.864	1.0032489216860782e-76	hETV2_hCO	2.7880004131246226e-79
FTH1	6.9824660272614055e-81	1.8912957884233492	1	1	2.0032695032212973e-76	hETV2_hCO	5.46893192650635e-79
TJP1	7.4910304609550425e-81	-2.3069881538315817	0.205	0.945	2.1491766392480016e-76	hETV2_hCO	5.860804227967004e-79
SLC38A3	8.193109281177491e-81	-1.7179965181622368	0.031	0.849	2.350603052769822e-76	hETV2_hCO	6.396021359591447e-79
CALM1	1.0374875479098215e-80	-2.7256055042663943	0.922	1	2.9765517749532777e-76	hETV2_hCO	8.028731167818356e-79
TGFBR2	1.3976998605622672e-80	-1.7248497245469379	0.016	0.829	4.0100008999531443e-76	hETV2_hCO	1.0711381323649496e-78
BEX3	2.085848487840611e-80	2.2196485987358763	1	0.98	5.984299311614713e-76	hETV2_hCO	1.5831203088045482e-78
ECE1	2.4769728459883767e-80	-1.5219282106772387	0.031	0.849	7.106435095140652e-76	hETV2_hCO	1.8720228996918317e-78
PODXL	2.7506397361424678e-80	-2.7730875680759888	0.168	0.925	7.89158540299274e-76	hETV2_hCO	2.0766454007959662e-78
RPL7	2.9357700072549217e-80	2.34590522591202	1	1	8.42272415081437e-76	hETV2_hCO	2.2093766283169896e-78
BMPR2	4.395038321388182e-80	-1.967446299028819	0.127	0.92	1.2609364944062695e-75	hETV2_hCO	3.2763766807178694e-78
SLC39A10	9.165644919222174e-80	-2.8233904202596896	0.289	0.965	2.6296235273248417e-75	hETV2_hCO	6.740872134076966e-78
SLC2A1	1.0496241855946176e-79	-3.377911811206327	0.339	0.975	3.0113717884709583e-75	hETV2_hCO	7.679750291267287e-78
RPL21	1.1467135342281105e-79	1.7395682265009818	1	0.995	3.289921129700449e-75	hETV2_hCO	8.372892518196587e-78
RNASEK	1.8695683409019694e-79	2.2456355240173584	0.981	0.176	5.36379157004775e-75	hETV2_hCO	1.3512191185799419e-77
COMT	2.124678673124861e-79	-1.6075041719762049	0.034	0.844	6.095703113195226e-75	hETV2_hCO	1.532483751270729e-77
TMOD3	3.246391838741746e-79	-1.9337141061828118	0.165	0.93	9.31389818535007e-75	hETV2_hCO	2.3064624853909644e-77
HSPG2	3.667283114711288e-79	-1.9719803589523703	0.078	0.884	1.0521435256106685e-74	hETV2_hCO	2.5977075752194957e-77
FAM124B	4.9191580212592994e-79	-1.843155643485451	0	0.799	1.411306436299293e-74	hETV2_hCO	3.45692371695572e-77
RPL41	5.407227485889572e-79	1.6990778360924068	1	1	1.5513335657017182e-74	hETV2_hCO	3.7924181887721365e-77
SNHG32	5.961480868061741e-79	2.1649381487725536	0.941	0	1.7103488610469136e-74	hETV2_hCO	4.1688160902145025e-77
COBLL1	7.04980571130474e-79	-2.4079024550711434	0.217	0.945	2.0225892585733298e-74	hETV2_hCO	4.910559084981102e-77
NDUFA13	8.025448674566597e-79	2.413623081595919	0.991	0.412	2.3025012247331568e-74	hETV2_hCO	5.579216606430374e-77
ACTN4	9.714821180673483e-79	-2.6196534566782126	0.385	0.965	2.7871821967352223e-74	hETV2_hCO	6.733904997340514e-77
PDXK	1.2308633749333515e-78	-2.645024712654272	0.242	0.945	3.5313470226837855e-74	hETV2_hCO	8.498693349369911e-77
COX7A1	1.301592515982462e-78	-1.3746026348796054	0	0.794	3.734268928353683e-74	hETV2_hCO	8.96095416763221e-77
RPL34	1.5358747589201192e-78	1.8319756365229827	1	1	4.406424683341822e-74	hETV2_hCO	1.0502725106238562e-76
HOPX	1.6295125716700942e-78	-2.61834340433767	0.149	0.925	4.6750715681215005e-74	hETV2_hCO	1.1121657876394793e-76
MARCKS	1.8521301704642186e-78	-2.6910731523880935	0.531	0.995	5.313761459061843e-74	hETV2_hCO	1.2592714480217428e-76
NPIPB5	1.95878064718358e-78	-2.077547363391176	0.016	0.814	5.619741676769691e-74	hETV2_hCO	1.3279748528732302e-76
ABHD17A	2.1546371726760074e-78	-2.0293076734186073	0.261	0.95	6.181654048407465e-74	hETV2_hCO	1.4552087981611802e-76
APLNR	2.315383521143819e-78	-1.883011632299564	0	0.794	6.642835322161617e-74	hETV2_hCO	1.5622907519611585e-76
ELK3	3.086738779431887e-78	-1.4718998362345204	0.022	0.819	8.855853558190084e-74	hETV2_hCO	2.0729243485895837e-76
TCF15	5.14015963887603e-78	-1.3349189334071232	0	0.789	1.474711800393533e-73	hETV2_hCO	3.4100547872909096e-76
MCAM	5.507993417129221e-78	-2.1506705522307112	0.062	0.859	1.5802433113743734e-73	hETV2_hCO	3.643883496180427e-76
GIMAP7	7.342489027608245e-78	-1.5307935252880889	0	0.789	2.1065601020208055e-73	hETV2_hCO	4.839510052506425e-76
COX7C	9.688910442769309e-78	1.659344697043732	1	0.995	2.7797484060305147e-73	hETV2_hCO	6.333234677103563e-76
ARHGAP29	9.721151405712163e-78	-2.7938279311218825	0.335	0.955	2.7889983382988195e-73	hETV2_hCO	6.348474248589877e-76
MYH9	1.487065047231031e-77	-2.0555032270662874	0.242	0.945	4.266389620505828e-73	hETV2_hCO	9.640573566907608e-76
RPS19	1.4908226763497033e-77	1.6808297559312964	1	1	4.2771702584472985e-73	hETV2_hCO	9.656131793865045e-76
GIMAP6	1.7566115068380078e-77	-1.224462285451745	0	0.784	5.039718413118244e-73	hETV2_hCO	1.1356972467573222e-75
WSB1	2.3835620581331332e-77	-1.8343905572737706	0.416	1	6.83843954478396e-73	hETV2_hCO	1.5274624662457403e-75
RPL35	3.2070929792729553e-77	1.6315257153405942	1	1	9.201149757534108e-73	hETV2_hCO	2.0437458646947495e-75
MMRN2	3.3353348223407277e-77	-1.5232467162347405	0	0.784	9.569075605295548e-73	hETV2_hCO	2.1235661763225414e-75
HHEX	4.687334449819278e-77	-1.4855136475975945	0.034	0.829	1.344796253653151e-72	hETV2_hCO	2.963145345797755e-75
KLHL5	4.735576957580583e-77	-1.3970629318535777	0.034	0.829	1.3586370291298692e-72	hETV2_hCO	2.988329743293841e-75
XIST	5.1691299006766986e-77	-2.6113028928999364	0	0.784	1.483023368504145e-72	hETV2_hCO	3.2532582325338536e-75
MDK	5.834273305270051e-77	2.8741821203616196	1	0.462	1.6738530112819777e-72	hETV2_hCO	3.662152241166774e-75
GNAS	5.9229598060193786e-77	-2.2511545464670717	0.966	1	1.6992971683469596e-72	hETV2_hCO	3.714541935489296e-75
MTRNR2L12	6.5562992075699545e-77	-1.8142736779654924	0.124	0.92	1.88100224265182e-72	hETV2_hCO	4.1081135422375335e-75
SEC14L1	6.647419516606126e-77	-2.0017932818230504	0.214	0.935	1.9071446593142977e-72	hETV2_hCO	4.1615420878696696e-75
TACC1	7.057588584644778e-77	-2.1162302587558224	0.124	0.889	2.024822164934587e-72	hETV2_hCO	4.4028209207260293e-75
NRP1	7.649696635370735e-77	-1.6686056139073187	0.05	0.844	2.194697964687864e-72	hETV2_hCO	4.768020379616967e-75
PARVB	8.861945936101667e-77	-1.425161334795201	0.031	0.819	2.542492289067568e-72	hETV2_hCO	5.50431328457361e-75
FOXC1	1.3147337359581061e-76	-2.271601185748689	0.14	0.899	3.7719710884638067e-72	hETV2_hCO	8.109387149511587e-75
SLC26A2	1.3439480938166611e-76	-2.0666433577482617	0.062	0.849	3.855787081160001e-72	hETV2_hCO	8.282400393072211e-75
PREX1	1.4267037643451618e-76	-1.6880059947235369	0.065	0.854	4.093213099906269e-72	hETV2_hCO	8.769604002826207e-75
RPS20	1.4650862323558036e-76	1.7513757672884425	1	0.995	4.2033324006288006e-72	hETV2_hCO	8.982241609713796e-75
PCDH12	1.5140613480214868e-76	-1.505482436758901	0	0.779	4.3438420074736455e-72	hETV2_hCO	9.266524522254054e-75
FAM43A	1.6458167564850284e-76	-1.9331518904961862	0.043	0.829	4.721848274355546e-72	hETV2_hCO	1.0064247299028567e-74
S100A10	2.1859035384375187e-76	-2.242794820475888	0.112	0.894	6.271357251777242e-72	hETV2_hCO	1.3286930585179441e-74
ETS2	2.5277773234971495e-76	-1.6756765794036212	0.078	0.869	7.252193141113322e-72	hETV2_hCO	1.528660439561822e-74
GMFG	3.0090564394478636e-76	-1.4496698888510546	0.016	0.799	8.632982924775921e-72	hETV2_hCO	1.8120074162629394e-74
CLDN5	3.067882797743815e-76	-3.3700742373855803	1	1	8.801755746727006e-72	hETV2_hCO	1.845868771657738e-74
KLF4	3.228330356976235e-76	-2.9321408209748907	0.13	0.894	9.262079794164818e-72	hETV2_hCO	1.939124985873614e-74
RPL36	3.343201810091343e-76	1.5173510562311319	1	1	9.591645993152063e-72	hETV2_hCO	2.004737152867421e-74
MIDN	5.483725305112627e-76	-2.198850944919406	0.245	0.965	1.5732807900368127e-71	hETV2_hCO	3.2635278347196638e-74
AFDN	6.947132033188536e-76	-2.0590006713025146	0.252	0.945	1.993132180321791e-71	hETV2_hCO	4.110367187490036e-74
TMSB10	7.545681051157142e-76	-2.250164833290965	1	1	2.164855893576984e-71	hETV2_hCO	4.4496993780778905e-74
RPS29	1.2734317732595005e-75	1.505067803651392	1	0.995	3.6534757574815065e-71	hETV2_hCO	7.45382064614561e-74
PPFIBP1	1.339963337317958e-75	-1.8446688626353	0.099	0.874	3.844354814765222e-71	hETV2_hCO	7.830362582036034e-74
APCDD1	1.5433530262474068e-75	-3.0172906010540665	0.416	0.965	4.42787983230381e-71	hETV2_hCO	8.97466725434694e-74
DUSP1	1.6518236880107872e-75	-3.427192598037965	0.481	0.985	4.7390821609029485e-71	hETV2_hCO	9.589746697465402e-74
DGKH	2.1772396132266685e-75	-1.380183667142905	0	0.769	6.246500450347312e-71	hETV2_hCO	1.2568257046546608e-73
EFNB2	2.573423868674847e-75	-2.0201892546612763	0.115	0.889	7.383153079228136e-71	hETV2_hCO	1.480718112398202e-73
SKIL	2.8056752716006586e-75	-1.8324804965880928	0.168	0.915	8.04948235422229e-71	hETV2_hCO	1.6130478089385258e-73
MICOS10	2.9075126362406505e-75	1.9717220456729352	0.913	0	8.341653753374426e-71	hETV2_hCO	1.663527624007744e-73
CGNL1	2.953169069797893e-75	-1.9529137845932893	0.161	0.899	8.472642061250155e-71	hETV2_hCO	1.6882916230376733e-73
RNF19A	3.1335533673638447e-75	-1.9107157211131722	0.075	0.849	8.99016461096687e-71	hETV2_hCO	1.7899762922102966e-73
SNHG6	3.355450869634862e-75	2.0144883686031787	0.913	0	9.626788544982419e-71	hETV2_hCO	1.9141322955227546e-73
RPS6KA2	3.6809329023681093e-75	-1.6295865681831527	0.062	0.839	1.0560596496894106e-70	hETV2_hCO	2.0959214263459983e-73
DYNC1H1	3.769259539069508e-75	-1.6890429065731485	0.242	0.965	1.0814005617590417e-70	hETV2_hCO	2.144497599196362e-73
VASH1	3.932574807527045e-75	-1.5916771910880816	0.037	0.819	1.1282557122795092e-70	hETV2_hCO	2.23205790232808e-73
SCARF1	4.2559005931999796e-75	-1.2343073522381498	0.009	0.784	1.2210178801890741e-70	hETV2_hCO	2.41364544168418e-73
NOTCH1	4.891710938852392e-75	-1.5983003446463653	0.037	0.814	1.4034318683567513e-70	hETV2_hCO	2.7610214170579717e-73
TRPM3	6.767856413880284e-75	2.990205916701102	0.919	0.02	1.9416980051422534e-70	hETV2_hCO	3.798866712252076e-73
CFLAR	7.570137543181081e-75	-1.9424277870254232	0.127	0.874	2.171872461138652e-70	hETV2_hCO	4.229167649614706e-73
EFNA1	8.074423270347171e-75	-1.8984915621414467	0.05	0.829	2.3165520362626034e-70	hETV2_hCO	4.4967645586574013e-73
SNHG16	8.298295537249986e-75	1.9556408834933405	0.91	0	2.380780989637021e-70	hETV2_hCO	4.614215652995657e-73
SERPINF1	1.2008958729993936e-74	2.909779066097893	0.913	0.005	3.4453702596352603e-70	hETV2_hCO	6.63084725900395e-73
ITGB1	1.4072195078236593e-74	-2.27560698127698	0.472	0.96	4.0373127679460783e-70	hETV2_hCO	7.740033794076025e-73
MYO10	1.4375229468569294e-74	-2.2158636484763043	0.342	0.97	4.1242533345325304e-70	hETV2_hCO	7.894498604986186e-73
ABLIM1	1.851728299881353e-74	-2.5440891581721283	0.295	0.94	5.3126084923596014e-70	hETV2_hCO	1.0099019419552304e-72
KIF5B	1.8706499037742996e-74	-2.3212180513958156	0.543	0.99	5.366894573928466e-70	hETV2_hCO	1.0194396923878976e-72
MMP28	2.743500717108394e-74	-1.4004204478145812	0.025	0.799	7.871103557383982e-70	hETV2_hCO	1.4871363109703867e-72
LYL1	3.344222701825384e-74	-1.2627837486132236	0.003	0.764	9.594574931537026e-70	hETV2_hCO	1.800412037156833e-72
TROVE2	4.0468589202541006e-74	-1.0568623369556764	0	0.754	1.1610438242209016e-69	hETV2_hCO	2.1721095297406123e-72
CSRP2	4.29634042191853e-74	-2.577219138394391	0.531	0.99	1.2326200670484264e-69	hETV2_hCO	2.2990755314221374e-72
WASF2	5.064394937832669e-74	-2.1200068902298366	0.385	0.955	1.4529749076641928e-69	hETV2_hCO	2.6898404719102594e-72
SSFA2	5.241921982716235e-74	-1.5507274526568475	0	0.759	1.503907416841288e-69	hETV2_hCO	2.7820522952747253e-72
LIMCH1	6.808380433969731e-74	-1.3574880461142347	0.019	0.789	1.9533243465059157e-69	hETV2_hCO	3.591976258924772e-72
RNASE1	7.049741401460375e-74	-2.055118898627626	0	0.759	2.0225708080789817e-69	hETV2_hCO	3.7129416492397635e-72
FMNL3	7.225489345203878e-74	-1.3739830463854252	0.037	0.809	2.0729928931389926e-69	hETV2_hCO	3.7979479028249033e-72
JAG1	8.038268991158911e-74	-1.5991836713716587	0.04	0.814	2.3061793735634916e-69	hETV2_hCO	4.209614242365534e-72
PEA15	9.96223218879702e-74	-1.813500490335004	0.37	1	2.858164414965865e-69	hETV2_hCO	5.198048633916849e-72
RPL27A	1.1184526466958466e-73	1.4634382941499608	1	0.995	3.2088406433703837e-69	hETV2_hCO	5.810234866889351e-72
SLC1A4	1.2567318118078053e-73	-2.0112936713784038	0.087	0.849	3.6055635680765935e-69	hETV2_hCO	6.514304153946611e-72
LAMC1	1.2752276300807954e-73	-1.9509851365309354	0.168	0.894	3.658628070701802e-69	hETV2_hCO	6.605363335476038e-72
PLLP	1.5496383552002758e-73	-1.612350644034792	0.012	0.774	4.4459124410695913e-69	hETV2_hCO	7.986027575734291e-72
TMEM2	1.8888472105562536e-73	-1.4561325203762037	0	0.754	5.419102647085891e-69	hETV2_hCO	9.685006194689232e-72
MINOS1	2.0366301665121055e-73	-1.3995489920098363	0	0.754	5.843091947723231e-69	hETV2_hCO	1.0427722403312305e-71
TPM3	2.0839184404595483e-73	-1.8988990983979939	0.516	0.98	5.978762005678444e-69	hETV2_hCO	1.0639203994874525e-71
CST3	2.2421582209100944e-73	1.8845545280110998	0.997	0.834	6.432751935791061e-69	hETV2_hCO	1.1430667265568752e-71
RPS27	3.314873897040532e-73	1.513668477615414	1	1	9.510373210609288e-69	hETV2_hCO	1.6791111240009158e-71
TSPAN5	3.390122767697017e-73	-1.7799483421156763	0.155	0.899	9.726262220522743e-69	hETV2_hCO	1.7160053451464517e-71
RPL26	4.3169038630919594e-73	1.5260080376597926	1	1	1.2385197183210832e-68	hETV2_hCO	2.174288731836926e-71
NPC2	6.805200698251094e-73	2.1277791644943003	0.994	0.638	1.9524120803282386e-68	hETV2_hCO	3.389161507410513e-71
TSPAN14	7.013398849260628e-73	-1.6982941881284646	0.118	0.874	2.012144129852874e-68	hETV2_hCO	3.4879643312008205e-71
ST3GAL1	7.374252959428088e-73	-1.5394492123409567	0.04	0.809	2.1156731740599183e-68	hETV2_hCO	3.6623053210098235e-71
ATP5MPL	7.507641991619561e-73	1.580157127149511	1	0.899	2.153942487395652e-68	hETV2_hCO	3.723350649651325e-71
SOX7	8.569228584210411e-73	-1.5388109928919778	0.003	0.754	2.458511680809967e-68	hETV2_hCO	4.240963106832819e-71
AGRN	8.936273469238678e-73	-1.7222291340740914	0.106	0.859	2.5638168583245767e-68	hETV2_hCO	4.4195403100508785e-71
FCHO2	9.020836911743973e-73	-1.4112503041021143	0.037	0.799	2.588078109979346e-68	hETV2_hCO	4.458261844957664e-71
GPCPD1	9.207334882996069e-73	-2.586061566154824	0.248	0.92	2.6415843779315723e-68	hETV2_hCO	4.54411687861842e-71
TTR	9.602186705195495e-73	8.130034891383822	0.898	0	2.7548673657205876e-68	hETV2_hCO	4.7357025943141e-71
EDN1	1.1412672601858772e-72	-2.3025245376149717	0.019	0.774	3.2742957694732816e-68	hETV2_hCO	5.60142477639056e-71
RPLP2	1.150663750803348e-72	1.241379406375815	1	1	3.3012543010548054e-68	hETV2_hCO	5.643648595147069e-71
SMARCA2	1.4849484134710528e-72	-2.0906263181714038	0.258	0.93	4.26031699824845e-68	hETV2_hCO	7.243248372375469e-71
RPL4	1.5530586057504293e-72	1.565894778011899	1	0.99	4.455725139897982e-68	hETV2_hCO	7.559919365075909e-71
RHOJ	1.7120495183000334e-72	-1.6367047660180245	0.065	0.829	4.911870068002796e-68	hETV2_hCO	8.316771696889466e-71
GTF2I	1.9253041714927418e-72	-1.6778310108717989	0.596	0.985	5.523697668012676e-68	hETV2_hCO	9.320883735072894e-71
GRASP	2.9568411952272927e-72	-1.3113483880019774	0.012	0.764	8.483177389107104e-68	hETV2_hCO	1.4151051959769489e-70
ADGRL2	3.8470627829701734e-72	-1.6031443695127725	0.065	0.824	1.1037223124341427e-67	hETV2_hCO	1.8312945850018258e-70
SLC3A2	8.511792578896071e-72	-2.776754417762941	0.888	0.98	2.4420332908852825e-67	hETV2_hCO	4.0195329656436305e-70
CTHRC1	1.0806483909648232e-71	-1.619594890293367	0.016	0.764	3.1003802336780775e-67	hETV2_hCO	5.05948336199054e-70
DYNC1LI2	1.4009846449812031e-71	-1.5859926422240793	0.205	0.935	4.019424946451072e-67	hETV2_hCO	6.529176014532975e-70
RPLP0	1.4303461704108308e-71	1.4942107129010882	1	1	4.1036631629086734e-67	hETV2_hCO	6.65728788921973e-70
IER2	1.4988086011900977e-71	-2.778415954893217	0.54	0.995	4.30008187681439e-67	hETV2_hCO	6.971371491133903e-70
ISYNA1	1.509329066901432e-71	2.022027588333013	0.975	0.281	4.330265092940208e-67	hETV2_hCO	7.015716639208892e-70
CTNND1	1.988055744061516e-71	-1.7752767007015648	0.227	0.915	5.7037319297124896e-67	hETV2_hCO	9.192883511454284e-70
MGLL	2.1777790753169764e-71	-1.6766443917515435	0.022	0.769	6.248048167084406e-67	hETV2_hCO	1.0057096901194333e-69
EMP1	3.009450176575834e-71	-2.0559106911158347	0.043	0.794	8.634112556596067e-67	hETV2_hCO	1.384386013309962e-69
ANGPT2	3.220805902614507e-71	-2.6403534504601645	0.016	0.759	9.240492134601021e-67	hETV2_hCO	1.4806546488826019e-69
RPL37A	3.851827937163054e-71	1.269401854102953	1	1	1.1050894351720803e-66	hETV2_hCO	1.7661785895239337e-69
PTPRG	4.3203600378257335e-71	-1.6147152664863371	0.165	0.899	1.239511294852203e-66	hETV2_hCO	1.9721140254819675e-69
XAF1	5.643126340127609e-71	-1.302954593771044	0	0.734	1.619012946982611e-66	hETV2_hCO	2.56603490445777e-69
PCP4	6.117147006389707e-71	3.9486980553901954	0.885	0.005	1.7550094761332068e-66	hETV2_hCO	2.779803583389286e-69
MAP4K2	9.806867831821213e-71	-1.5110920254130213	0.075	0.824	2.813590380949506e-66	hETV2_hCO	4.4114157271566164e-69
MTPN	9.915161407206722e-71	-1.7916253428453688	0.292	0.945	2.8446598077276084e-66	hETV2_hCO	4.4573100439805794e-69
S1PR1	1.6916461273201778e-70	-1.658558045837755	0.016	0.754	4.85333273928159e-66	hETV2_hCO	7.552196439595505e-69
ERGIC3	1.890586383182376e-70	1.732919955653978	0.991	0.553	5.424092333350237e-66	hETV2_hCO	8.413937571912655e-69
C4orf48	2.2990039145887302e-70	1.9597118875798394	0.991	0.372	6.595842230955067e-66	hETV2_hCO	1.0193301770431504e-68
MYLK2	2.435175315386046e-70	-1.218628399340624	0.006	0.739	6.986517979842567e-66	hETV2_hCO	1.0770198885548808e-68
CIAO2B	2.4445264331165907e-70	1.657767808657549	0.873	0	7.013346336611499e-66	hETV2_hCO	1.0804837220036402e-68
TSC22D1	2.953479713441625e-70	-2.52897002172842	0.615	0.995	8.473533297864022e-66	hETV2_hCO	1.2989831184943814e-68
CYR61	3.481098335826254e-70	-1.8063188753050794	0	0.729	9.987271125485522e-66	hETV2_hCO	1.5272594167013665e-68
HAPLN3	3.4926416526197806e-70	-1.412778431129514	0.025	0.764	1.002038890136615e-65	hETV2_hCO	1.5313790940259775e-68
TM4SF18	4.3393554748440497e-70	-2.3734122521164718	0.23	0.91	1.244961085732758e-65	hETV2_hCO	1.897947617834927e-68
C8orf59	4.422688852615516e-70	-1.0603429056906384	0	0.724	1.2688694318153915e-65	hETV2_hCO	1.9308335532247406e-68
SGK1	4.6920002355466993e-70	-2.3626707664797615	0.043	0.784	1.346134867578348e-65	hETV2_hCO	2.0471513665742953e-68
TFPI	4.6982759550323457e-70	-1.654028387357241	0.012	0.749	1.34793537149878e-65	hETV2_hCO	2.0486326754751095e-68
CCDC186	5.5256297326168744e-70	-1.7852867897915607	0.183	0.889	1.5853031702877812e-65	hETV2_hCO	2.3990948432493704e-68
SOS1	5.593077948095133e-70	-1.8506794938672635	0.071	0.814	1.6046540633084937e-65	hETV2_hCO	2.4254177897111566e-68
MT-ATP6	5.813064253627455e-70	-2.167884761567599	0.994	1	1.667768134365717e-65	hETV2_hCO	2.517743627219716e-68
VWA1	6.31720852674261e-70	-2.257121739802538	0.227	0.899	1.8124071263224546e-65	hETV2_hCO	2.727791354006563e-68
RCSD1	8.764410197011298e-70	-1.2732684632263929	0	0.724	2.5145092855225416e-65	hETV2_hCO	3.759392788848308e-68
SLC22A17	1.0379017412512311e-69	2.0593966941863644	0.916	0.09	2.9777400956497824e-65	hETV2_hCO	4.435907213600064e-68
LMCD1	1.0811627365954996e-69	-1.6019775075872886	0.112	0.854	3.1018558912924883e-65	hETV2_hCO	4.6180259159879124e-68
MMD	1.177296320372484e-69	-1.6290745981244874	0.118	0.849	3.3776631431486565e-65	hETV2_hCO	5.016594350644117e-68
FRMD4B	1.8284802862049398e-69	-1.3497089570232954	0.093	0.844	5.245909941121972e-65	hETV2_hCO	7.740348868709696e-68
JMJD1C	1.864417191097145e-69	-2.2179846149514204	0.394	0.965	5.349012921257709e-65	hETV2_hCO	7.887782379324614e-68
PELO	2.721299713339217e-69	-2.240209558729108	0.189	0.879	7.807408877570213e-65	hETV2_hCO	1.143138765583334e-67
SESTD1	2.7449831568512796e-69	-1.5653058168508902	0.171	0.884	7.875356677006322e-65	hETV2_hCO	1.1524068013515306e-67
CYP1B1	2.7683147491415654e-69	3.5231509477937464	0.888	0.035	7.942295015287152e-65	hETV2_hCO	1.1615162733300876e-67
PLTP	2.9819389521495435e-69	2.2200253559376195	0.975	0.407	8.55518285371704e-65	hETV2_hCO	1.2504099905599718e-67
RPL35A	3.520125428156694e-69	1.2455169470285314	1	1	1.0099239853381555e-64	hETV2_hCO	1.471747679010275e-67
MEF2A	3.552610411911261e-69	-1.6030161774320466	0.13	0.864	1.0192439271773408e-64	hETV2_hCO	1.4844567994965045e-67
SRGAP2C	3.981686871642295e-69	-1.5166785204468805	0.053	0.794	1.1423459634741744e-64	hETV2_hCO	1.6588729170325526e-67
PRXL2A	4.077755739066365e-69	1.6363093807213767	0.863	0	1.16990812153814e-64	hETV2_hCO	1.6969094947391558e-67
PRDX4	5.684126626742753e-69	1.9049544691564355	0.984	0.467	1.6307759292124957e-64	hETV2_hCO	2.3529902062904024e-67
MCF2L	6.780867206892565e-69	-1.3022464009183536	0.031	0.764	1.9454308016574768e-64	hETV2_hCO	2.7923666127376106e-67
FKBP1A	8.059113380927274e-69	-2.0281435198341495	0.86	0.99	2.312159628988035e-64	hETV2_hCO	3.3110804472835694e-67
ARHGEF12	8.791181293886754e-69	-1.7168348262220565	0.174	0.874	2.5221899132161096e-64	hETV2_hCO	3.603522946735667e-67
CUTA	9.379473538330307e-69	1.5754621004017741	0.994	0.774	2.690970958146965e-64	hETV2_hCO	3.842450455639255e-67
BCL6B	1.2772695643632022e-68	-1.1739470141974981	0	0.714	3.664486380158027e-64	hETV2_hCO	5.1847521049304914e-67
MYO6	1.2896406952685282e-68	-1.485196658847978	0.155	0.879	3.6999791547254076e-64	hETV2_hCO	5.231983283862361e-67
FAM69B	1.4281094741352596e-68	-1.2088654304007262	0	0.714	4.09724608129406e-64	hETV2_hCO	5.7739789415322e-67
ABLIM3	1.624028933004104e-68	-1.194952257935113	0.003	0.719	4.659339008788775e-64	hETV2_hCO	6.543778450843392e-67
IL6ST	1.9201734270297546e-68	-1.6184484995874622	0.14	0.859	5.508977562148366e-64	hETV2_hCO	7.71083533503682e-67
RPL18A	1.956298429142959e-68	1.2370337749297198	1	1	5.61262019321115e-64	hETV2_hCO	7.851469056647233e-67
ADGRA2	2.081486285802183e-68	-1.0983919103649238	0.028	0.759	5.9717841539664636e-64	hETV2_hCO	8.33978262950308e-67
CTGF	2.3924486965287248e-68	-1.9632882216434788	0	0.714	6.863935310340912e-64	hETV2_hCO	9.564146509259689e-67
EIF3E	2.45810466896539e-68	1.6962355472837483	0.997	0.925	7.052302295261703e-64	hETV2_hCO	9.821094822892169e-67
APLN	2.4599005591841886e-68	-2.2445982762164385	0.003	0.719	7.057454704299437e-64	hETV2_hCO	9.822751710727744e-67
UQCRB	2.6244741055443414e-68	1.4709713665014812	1	0.98	7.529616208806716e-64	hETV2_hCO	1.0468163176562114e-66
MTSS1	2.7312866731933604e-68	-1.3242786829781197	0.071	0.814	7.836061465391752e-64	hETV2_hCO	1.0888096727811962e-66
EBF1	2.7567294029155867e-68	-1.2748629891749665	0.019	0.744	7.909056656964819e-64	hETV2_hCO	1.0983365920254941e-66
AGFG1	3.3982611099273224e-68	-1.302101827005739	0.096	0.839	9.749611124381489e-64	hETV2_hCO	1.3493999643540554e-66
C1orf54	3.4102134971808392e-68	-2.218098262523241	0.413	0.935	9.783902523411828e-64	hETV2_hCO	1.3533904212751503e-66
INSR	4.326911768083692e-68	-2.3804947380552877	0.149	0.854	1.2413909862632112e-63	hETV2_hCO	1.7067183090547754e-66
RPS15	6.3213003891850785e-68	1.2840707749331024	1	1	1.813581081657199e-63	hETV2_hCO	2.467388809429552e-66
RPS16	7.090408331167241e-68	1.1337105795741675	1	1	2.0342381502118813e-63	hETV2_hCO	2.7645595378067534e-66
JUP	7.463993476483837e-68	-1.3749018854855055	0.096	0.829	2.141419728403213e-63	hETV2_hCO	2.9070333409670185e-66
PRDM1	8.115813222173073e-68	-1.515660221762933	0	0.709	2.3284268134414545e-63	hETV2_hCO	3.1591702503256954e-66
RPL38	8.598316286058232e-68	1.20567892409776	1	1	2.4668569424701066e-63	hETV2_hCO	3.343330003454835e-66
TEK	9.002193597954768e-68	-1.386169962208636	0.037	0.769	2.582729343253223e-63	hETV2_hCO	3.4946397614593184e-66
CCDC85B	1.2764368269935366e-67	-1.9693607630376146	0.714	0.97	3.6620972566444566e-63	hETV2_hCO	4.938935487602086e-66
ANXA1	1.5450424495238833e-67	-2.315544365783661	0.208	0.899	4.432726787684021e-63	hETV2_hCO	5.96203629545521e-66
SOD1	1.7228850665797983e-67	1.4408673257106677	1	0.879	4.942957256017441e-63	hETV2_hCO	6.633900387927564e-66
NAMPT	1.7695863264033826e-67	-2.2665994574860955	0.311	0.915	5.076943170451305e-63	hETV2_hCO	6.810034651577693e-66
MAP4K4	1.8177900985263564e-67	-1.4852687863872835	0.134	0.864	5.215239792672116e-63	hETV2_hCO	6.984202929605479e-66
SNRPD2	2.2586391410526387e-67	1.508378022494469	0.994	0.779	6.48003569568002e-63	hETV2_hCO	8.63601604480546e-66
MYL12A	2.5000905627336947e-67	-1.9259032089367947	0.829	0.98	7.17275982448297e-63	hETV2_hCO	9.554080636243682e-66
RPS25	2.6248524988704553e-67	1.2322990965934726	1	1	7.530701819259336e-63	hETV2_hCO	1.0025470462656769e-65
B2M	2.711390720634232e-67	-2.2563770532706178	0.975	1	7.778979977499612e-63	hETV2_hCO	1.0344886548823247e-65
RPL23A	3.093569411936654e-67	1.3017493543848735	1	1	8.87545064284626e-63	hETV2_hCO	1.1790378855204233e-65
NRP2	3.115843160901268e-67	-1.470186217977593	0.078	0.809	8.939354028625737e-63	hETV2_hCO	1.1868909154631835e-65
MT-ND5	5.470356779650762e-67	-1.984642541589504	0.916	1	1.5694453600818038e-62	hETV2_hCO	2.0693661354000156e-65
ACTR2	5.696159548214406e-67	-1.6212904266280612	0.342	0.94	1.6342281743827131e-62	hETV2_hCO	2.1513514325539675e-65
BEX2	6.113310199100811e-67	1.7700697836998278	0.932	0.161	1.7539086961220227e-62	hETV2_hCO	2.30645302249152e-65
RPL27	6.357097322274676e-67	1.0766822287601374	1	1	1.8238512217606046e-62	hETV2_hCO	2.394618894944547e-65
ENTPD1	7.598049615235464e-67	-1.0418964865587261	0.003	0.704	2.1798804346110546e-62	hETV2_hCO	2.848487572674305e-65
WWTR1	7.897467310391512e-67	-2.1084965514897256	0.295	0.894	2.265783371351325e-62	hETV2_hCO	2.959178504638691e-65
FOLR1	9.983361353027406e-67	2.443211266178967	0.851	0.005	2.864226372183563e-62	hETV2_hCO	3.732895334934822e-65
GNB1	1.0120823265411259e-66	-1.5030422112030775	0.298	0.95	2.9036641948464904e-62	hETV2_hCO	3.7823053546480184e-65
INPP5D	1.1637234575273407e-66	-1.1928944734889433	0.009	0.719	3.3387225996459405e-62	hETV2_hCO	4.339889085077579e-65
NFIB	1.2632959944761607e-66	-1.7279379755192588	0.304	0.93	3.624396208152105e-62	hETV2_hCO	4.7038264154531734e-65
TNFSF10	1.4869078456701607e-66	-1.5224238583006338	0.009	0.714	4.265938609227691e-62	hETV2_hCO	5.530643941860381e-65
ITGA6	1.6376530353344822e-66	-1.8139624882335845	0.143	0.849	4.698426558374629e-62	hETV2_hCO	6.078633014974828e-65
UNC5B	1.7445333157384974e-66	-2.4004349282702746	0.115	0.824	5.005066082853749e-62	hETV2_hCO	6.468598558325884e-65
RPS2	2.8316561687006065e-66	1.1604453232148968	1	1	8.12402154800204e-62	hETV2_hCO	1.0385854739847845e-64
EVA1B	4.5053288373866903e-66	-1.7212929528579881	0.208	0.874	1.2925788434462414e-61	hETV2_hCO	1.6406040770981394e-64
PRRC2C	4.816047592283495e-66	-1.4431874490805734	0.512	0.99	1.3817240542261348e-61	hETV2_hCO	1.7510617212066338e-64
ARHGDIB	5.771857881366864e-66	-1.2643353384563853	0.006	0.704	1.6559460261641535e-61	hETV2_hCO	2.096440187982884e-64
DANCR	6.585328911892816e-66	1.6872833006986088	0.839	0	1.889330864822049e-61	hETV2_hCO	2.3870306909072033e-64
PLD3	8.63177808609143e-66	1.8017276900704315	0.966	0.427	2.4764571328996313e-61	hETV2_hCO	3.1192824894646867e-64
SLC16A1	1.4417598420184465e-65	-2.4184605772730596	0.171	0.849	4.136408986750923e-61	hETV2_hCO	5.162894080798987e-64
IFNAR1	1.5978763640278623e-65	-1.4731885322030929	0.152	0.844	4.584307288395937e-61	hETV2_hCO	5.713311777623606e-64
MGST2	1.6337305389322975e-65	-2.002170090500979	0.339	0.899	4.687172916196761e-61	hETV2_hCO	5.8385752998888004e-64
KRT18	2.127345579251578e-65	2.288607832915249	0.919	0.191	6.103354466872777e-61	hETV2_hCO	7.575992133460878e-64
CLIC4	2.6132496078107824e-65	-1.6358459851874112	0.217	0.879	7.497413124809134e-61	hETV2_hCO	9.283171109305057e-64
NR3C1	2.781021158643555e-65	-1.6514460021468922	0.193	0.869	7.978749704148359e-61	hETV2_hCO	9.864372207501862e-64
SMAD1	2.8634319873596426e-65	-1.8012074614874805	0.161	0.849	8.215186371734815e-61	hETV2_hCO	1.01465648269578e-63
PON2	3.198580233150942e-65	-2.227960044573757	0.519	0.96	9.176726688910053e-61	hETV2_hCO	1.1311617554511623e-63
GADD45A	3.776338121797687e-65	-2.430931413215386	0.28	0.899	1.0834314071437564e-60	hETV2_hCO	1.330850418959405e-63
UQCR11	3.844053736903732e-65	1.468260755214992	0.997	0.849	1.1028590171176807e-60	hETV2_hCO	1.354043653596432e-63
SEPT9	4.290339891363328e-65	-1.0603429056906384	0	0.683	1.2308985148321388e-60	hETV2_hCO	1.509002929742716e-63
RPS10	4.568876399778352e-65	1.6050767452201793	1	0.915	1.310810639096409e-60	hETV2_hCO	1.604589391602157e-63
RPS15A	5.246292554880941e-65	1.2711110332270001	1	1	1.505161333995342e-60	hETV2_hCO	1.8361507574705846e-63
JUN	6.2942803072717256e-65	-2.5086298527746873	0.826	1	1.805829020156258e-60	hETV2_hCO	2.1964505735650175e-63
TGM2	7.787394911646962e-65	-1.3111548427584117	0.012	0.709	2.2342036001515134e-60	hETV2_hCO	2.7081855810587216e-63
TTN	8.533278203720048e-65	-1.6942922575709682	0.022	0.719	2.4481975166472818e-60	hETV2_hCO	2.9646784528195524e-63
YWHAH	1.403362776900508e-64	-1.5785995678123612	0.475	0.985	4.0262478069275577e-60	hETV2_hCO	4.8378261739025847e-63
MRPS24	1.4400233868225783e-64	1.497901907712377	0.829	0.005	4.131427096793977e-60	hETV2_hCO	4.96180151279303e-63
C19orf70	1.9836386100115985e-64	-1.0638150975974434	0	0.678	5.691059172123276e-60	hETV2_hCO	6.775812231835007e-63
EEF2	2.3261030673631426e-64	1.4247451205128092	1	0.995	6.673589700264856e-60	hETV2_hCO	7.926583514361858e-63
PAK2	2.4631629569014697e-64	-1.2508263499656067	0.224	0.94	7.066814523350316e-60	hETV2_hCO	8.381589625307115e-63
EEF1A1	2.7422118731223597e-64	0.9417739281465884	1	1	7.86740586398805e-60	hETV2_hCO	9.308860333781193e-63
CTSZ	3.0296795385152204e-64	-1.0938997162802058	0.019	0.714	8.692150596000168e-60	hETV2_hCO	1.0260226162863116e-62
CAVIN1	3.041442367849488e-64	-1.6638545243501643	0.354	0.925	8.725898153360181e-60	hETV2_hCO	1.0295159367763917e-62
NREP	3.749254496041694e-64	-1.5634174722869367	0.736	1	1.0756611149143622e-59	hETV2_hCO	1.2666958729192076e-62
DLL4	3.843676874902826e-64	-1.4856063757202334	0.003	0.683	1.1027508954096207e-59	hETV2_hCO	1.2972696791396254e-62
LRP8	4.1249345499280346e-64	-1.4141843383782327	0.093	0.809	1.183443722374353e-59	hETV2_hCO	1.3883440384372075e-62
DDX17	4.376197594568327e-64	-1.566684658501355	0.568	0.975	1.2555310898816531e-59	hETV2_hCO	1.4687419562553576e-62
USP53	4.669747521458986e-64	-1.4590757958769367	0.053	0.754	1.339750563906583e-59	hETV2_hCO	1.5650476165462776e-62
FXYD5	5.7222238514211046e-64	-1.2001217973287501	0.022	0.719	1.641706022972715e-59	hETV2_hCO	1.9069967941207408e-62
YWHAB	6.045730345314479e-64	-1.468535126673799	0.745	0.99	1.7345200360707241e-59	hETV2_hCO	2.0129225219947335e-62
SNRK	7.253447464101778e-64	-1.4296174933559185	0.093	0.794	2.0810140774508002e-59	hETV2_hCO	2.408266464761859e-62
NDUFA7	7.638639799303428e-64	1.5601290179581178	0.854	0.045	2.1915257584201537e-59	hETV2_hCO	2.533790975964838e-62
DSP	9.050768974210653e-64	-1.1740354462376275	0.012	0.698	2.5966656187010364e-59	hETV2_hCO	2.992434160427305e-62
PTPRM	9.678979907464341e-64	-1.1767290421353984	0.065	0.779	2.7768993354515195e-59	hETV2_hCO	3.1956810262722796e-62
ST8SIA4	9.794678518380931e-64	-1.0697083365763949	0.003	0.678	2.8100932669234893e-59	hETV2_hCO	3.230881015167973e-62
RPL39	9.897224485890394e-64	1.183854494926492	1	1	2.839513705001954e-59	hETV2_hCO	3.2631933750002456e-62
ALPK3	1.0688153910446061e-63	-1.0054939458652723	0.006	0.683	3.066431356906975e-59	hETV2_hCO	3.51581928678586e-62
SMTN	1.1732392440352605e-63	-1.240894284593364	0.059	0.769	3.3660233911371624e-59	hETV2_hCO	3.8504120238716966e-62
THBD	1.2529029855080624e-63	-1.4401909765071819	0	0.673	3.594578665422631e-59	hETV2_hCO	4.1080661375455216e-62
LIMS2	1.6843913810251282e-63	-1.1596552058218201	0.022	0.714	4.832518872161093e-59	hETV2_hCO	5.500025079694448e-62
SP100	1.7414963907404075e-63	-1.0073422011118778	0.012	0.693	4.996353145034229e-59	hETV2_hCO	5.681272491590656e-62
MYL12B	2.109714186572854e-63	-1.5107942728757253	0.96	1	6.052770001277518e-59	hETV2_hCO	6.857342482663997e-62
JUNB	2.2791970814956694e-63	-3.209211082690258	0.618	0.945	6.5390164268110755e-59	hETV2_hCO	7.398080239242767e-62
HBEGF	2.5294089934566965e-63	-1.9822730205349928	0.059	0.754	7.256874402227263e-59	hETV2_hCO	8.191553223891317e-62
EPAS1	2.686043554631406e-63	-1.9619272312835392	0.388	0.94	7.706258958237503e-59	hETV2_hCO	8.68695068295936e-62
ZEB1	2.91372542392665e-63	-1.6848443191495563	0.161	0.854	8.35947824124556e-59	hETV2_hCO	9.406188138847731e-62
RASSF8	3.0865065311693175e-63	-1.4377822044773203	0.081	0.789	8.855187237924771e-59	hETV2_hCO	9.945907180956027e-62
CD2AP	4.7476047658551635e-63	-1.1474295467847047	0.096	0.809	1.3620878073238464e-58	hETV2_hCO	1.5174838460138765e-61
FOS	4.952566857274708e-63	-2.7580591316473946	0.727	1	1.4208914313521138e-58	hETV2_hCO	1.580864675743549e-61
ITGA5	5.829741541087417e-63	-1.2007807002690396	0.056	0.754	1.6725528481379797e-58	hETV2_hCO	1.851717547650982e-61
HSPB1	6.683005880252473e-63	1.7229347929566372	1	0.879	1.9173543870444346e-58	hETV2_hCO	2.118956808701718e-61
SHANK3	6.736702192081048e-63	-1.1561357380810375	0.012	0.688	1.932759858908053e-58	hETV2_hCO	2.1350302428539216e-61
LUZP1	7.579833104265613e-63	-1.5072067049704727	0.127	0.819	2.1746541176138043e-58	hETV2_hCO	2.3990323574061496e-61
CCNL1	8.24201688954286e-63	-2.1578699048744032	0.453	0.95	2.3646346456098466e-58	hETV2_hCO	2.6051366984467074e-61
SDC2	8.91576667153168e-63	1.8977596679365074	0.826	0.02	2.557933458062439e-58	hETV2_hCO	2.8130944726973827e-61
TTYH2	8.993147847106038e-63	-1.309170336196412	0.081	0.779	2.5801341173347225e-58	hETV2_hCO	2.834994187014571e-61
TPM4	9.062342829691735e-63	-1.8160375299233373	0.575	0.96	2.599986157838559e-58	hETV2_hCO	2.8555414149845675e-61
RPS14	9.251947130289037e-63	1.0522877410501907	1	1	2.6543836316799248e-58	hETV2_hCO	2.9139767282985642e-61
RPL15	9.94922612258386e-63	1.0484130834080476	1	1	2.8544329745693094e-58	hETV2_hCO	3.125305050291162e-61
TMEM98	1.0424517423229992e-62	1.7675005646063127	0.87	0.09	2.9907940487246847e-58	hETV2_hCO	3.273160397815764e-61
DNPH1	1.0513063300709348e-62	1.6396084789824703	0.86	0.075	3.0161978609735118e-58	hETV2_hCO	3.298050444728043e-61
FAM89A	1.775431080497492e-62	-1.6974388128878322	0.295	0.915	5.0937117699473045e-58	hETV2_hCO	5.528244640228574e-61
SOX4	2.1215802287391382e-62	-1.8282421350623828	0.575	0.995	6.0868136762525876e-58	hETV2_hCO	6.583007971530106e-61
TBX3	2.8216750864013733e-62	-1.3415181957308464	0.009	0.678	8.09538582288554e-58	hETV2_hCO	8.717284482827665e-61
KITLG	3.0355465153265043e-62	-1.291007939717802	0.012	0.683	8.708982952471741e-58	hETV2_hCO	9.365813322212162e-61
CPD	4.319265924885127e-62	-1.787849078632461	0.208	0.854	1.239197393849543e-57	hETV2_hCO	1.3223312701075354e-60
PTMA	6.2299484662259304e-62	-1.3074279661880661	1	1	1.7873722149602194e-57	hETV2_hCO	1.8958556911470078e-60
ADAM10	6.335895185428979e-62	-1.3984441135021564	0.258	0.884	1.8177683286995742e-57	hETV2_hCO	1.927272000844047e-60
SLC7A11	7.916509114360008e-62	-1.6581964590690539	0.065	0.754	2.271246464909886e-57	hETV2_hCO	2.3957714689151278e-60
RPL8	8.216825015620322e-62	0.9773872656371436	1	1	2.3574070969814704e-57	hETV2_hCO	2.4834855990687892e-60
METRN	1.1863631131541403e-61	1.6793670004755463	0.919	0.196	3.4036757716392284e-57	hETV2_hCO	3.5690258833035595e-60
RPS6KA3	1.4996057338006821e-61	-1.3088357488418423	0.093	0.784	4.302368850274157e-57	hETV2_hCO	4.488592616853406e-60
RPL12	1.5878338038285773e-61	1.1855291988860008	1	1	4.555495183184188e-57	hETV2_hCO	4.7367266971762065e-60
FOSB	1.602222912969115e-61	-2.2461124736694944	0.248	0.879	4.596777537308391e-57	hETV2_hCO	4.7776473427479046e-60
PFDN5	1.6097317110868118e-61	1.0362470674358053	1	0.99	4.618320279108063e-57	hETV2_hCO	4.798025977748193e-60
SLC39A8	1.6799821447424083e-61	-1.1989669693344884	0.071	0.774	4.8198687732659694e-57	hETV2_hCO	5.001128931343265e-60
SIPA1L2	1.739319614766622e-61	-1.2547895179513961	0.047	0.729	4.9901079747654385e-57	hETV2_hCO	5.171276436579122e-60
S100B	1.8679389312537215e-61	2.666262602823004	0.804	0	5.359116793766926e-57	hETV2_hCO	5.549042644649213e-60
BGN	2.2985901338647556e-61	-1.9462714748957661	0.152	0.834	6.594655094057983e-57	hETV2_hCO	6.805625859291993e-60
FCGRT	3.32444690183808e-61	-1.8972972057546775	0.373	0.905	9.537838161373452e-57	hETV2_hCO	9.789979907450127e-60
CCNY	3.388450181661771e-61	-1.4140454507688944	0.134	0.814	9.721463571187621e-57	hETV2_hCO	9.97432947100256e-60
LDHB	3.502698820757968e-61	1.2787406948287625	0.997	0.965	1.004924291675461e-56	hETV2_hCO	1.0302106481996078e-59
SLC30A1	4.275045258468966e-61	-1.524602663658082	0.161	0.839	1.2265104846547465e-56	hETV2_hCO	1.251795289972773e-59
PRDX5	4.957848246492111e-61	1.3520261681665917	0.997	0.905	1.4224066619185866e-56	hETV2_hCO	1.449207774739112e-59
TGFB1	5.241179249545373e-61	-1.084575709843802	0.05	0.734	1.5036943266945675e-56	hETV2_hCO	1.5307687304688618e-59
RPL6	6.1812414073981965e-61	1.0952244279697405	1	1	1.7733981597825426e-56	hETV2_hCO	1.802367881965334e-59
TNFAIP8L1	6.487503104762635e-61	-1.1908835904734125	0.028	0.698	1.8612646407564002e-56	hETV2_hCO	1.8901198107517785e-59
IQGAP1	7.441409967363299e-61	-1.5926785209443224	0.214	0.844	2.1349405196365304e-56	hETV2_hCO	2.164491591243121e-59
VSIR	8.420049756666768e-61	-1.2981327684978134	0.019	0.683	2.4157122751876957e-56	hETV2_hCO	2.4431542170323428e-59
DDX5	8.482975513769071e-61	-1.2417343654364883	0.978	1	2.4337656749003465e-56	hETV2_hCO	2.459405840147692e-59
MPRIP	9.720961181896595e-61	-1.3220909562023822	0.118	0.799	2.788943763086133e-56	hETV2_hCO	2.8080232223156868e-59
RPS6	9.788259255731949e-61	1.146217032741327	1	1	2.808251580469496e-56	hETV2_hCO	2.826315151234855e-59
EFR3B	9.814741574976736e-61	-1.2059181463503894	0.062	0.749	2.8158493578608253e-56	hETV2_hCO	2.832811653121735e-59
TAGLN2	1.3242636813249905e-60	-2.3014710125273043	0.416	0.925	3.799312501721398e-56	hETV2_hCO	3.8067495751200756e-59
SNRPN	1.5412896680178998e-60	1.441432478999998	0.969	0.487	4.421960057543354e-56	hETV2_hCO	4.425249842959104e-59
MBNL2	1.6899075126232278e-60	-1.257353843734912	0.096	0.779	4.8483446537160405e-56	hETV2_hCO	4.8441290803199805e-59
TSC22D3	1.7997938473882114e-60	-1.8617298531541855	0.453	0.91	5.163608548156779e-56	hETV2_hCO	5.154963304009457e-59
SLC25A6	1.8442710569355407e-60	1.3548898117092336	0.997	0.99	5.2912136623480665e-56	hETV2_hCO	5.278103381373914e-59
ATP5MC2	2.336630150955413e-60	1.1803191028930713	1	0.95	6.70379190309108e-56	hETV2_hCO	6.652380427367777e-59
COMMD6	2.3848649982518033e-60	1.3230868293479134	1	0.915	6.842177679984424e-56	hETV2_hCO	6.786987953008073e-59
FAM110D	2.914204773264948e-60	-1.1182628816198197	0	0.643	8.360853494497136e-56	hETV2_hCO	8.26035930908954e-59
CLIC1	3.400824878751988e-60	-1.6604832871170843	0.86	0.965	9.756966577139455e-56	hETV2_hCO	9.620519639104371e-59
MLEC	3.8651659751671383e-60	-1.6590869262979062	0.491	0.935	1.108916118275452e-55	hETV2_hCO	1.0912380858353971e-58
PTPN12	4.322308560280083e-60	-1.2872035114076152	0.109	0.794	1.2400703259443558e-55	hETV2_hCO	1.2188498818001544e-58
RYBP	4.440589512368992e-60	-1.4173410714019894	0.161	0.819	1.2740051310986638e-55	hETV2_hCO	1.2512117469915133e-58
FGD5	5.648968128485955e-60	-0.8467419367000946	0.003	0.643	1.6206889560626205e-55	hETV2_hCO	1.5872908548465592e-58
SH2D3C	7.902823090277511e-60	-1.056370537039242	0.012	0.663	2.2673199446006178e-55	hETV2_hCO	2.2049155454466694e-58
FOXP1	8.261185762546724e-60	-1.7942880475476894	0.242	0.849	2.3701341952746553e-55	hETV2_hCO	2.30309294026185e-58
AP000459.2	9.154336521446004e-60	-0.9780852235715592	0	0.638	2.6263791480028586e-55	hETV2_hCO	2.5490920310579364e-58
MMP25	9.183312772553504e-60	-0.9927319995359607	0	0.638	2.6346924344456005e-55	hETV2_hCO	2.5561598346710766e-58
CALD1	9.63794844180137e-60	-2.1853631933822224	0.519	0.98	2.7651274079528133e-55	hETV2_hCO	2.6806085932109105e-58
SHC2	1.2008226792702052e-59	-1.169407577445055	0.056	0.734	3.445160266826219e-55	hETV2_hCO	3.3307374143657744e-58
RACK1	1.8109115647824843e-59	1.1429108807709856	1	1	5.195505279360947e-55	hETV2_hCO	4.9840715427322254e-58
ZIC2	1.8989226288261713e-59	-1.6177340294433347	0.255	0.859	5.4480090221022854e-55	hETV2_hCO	5.222257521920327e-58
C1orf115	2.276440772015582e-59	-1.464534006611473	0.115	0.784	6.531108574912705e-55	hETV2_hCO	6.2363603553237346e-58
CETN2	2.680356332738843e-59	1.8180977697614014	0.894	0.201	7.68994231862774e-55	hETV2_hCO	7.334420225922317e-58
SPTAN1	3.220787322590762e-59	-1.2837844167726382	0.276	0.93	9.240438828512895e-55	hETV2_hCO	8.782820276380744e-58
RHOA	3.3442631291640124e-59	-1.277036933042306	0.938	1	9.594690917571552e-55	hETV2_hCO	9.095116834412475e-58
RPL10A	3.6416365981159593e-59	1.1531330582313037	1	1	1.0447855399994688e-54	hETV2_hCO	9.8962900873064885e-58
ATRX	4.711469419929638e-59	-1.4248054541348054	0.388	0.945	1.351720576577813e-54	hETV2_hCO	1.2764582179297373e-57
FZD4	5.484329564605437e-59	-1.1027571029263257	0.025	0.678	1.5734541520852998e-54	hETV2_hCO	1.4830211025688572e-57
CLEC2B	6.005511891397077e-59	-1.4481837672607127	0	0.633	1.7229813616418214e-54	hETV2_hCO	1.621488210677211e-57
IGFBP7	6.03535015408165e-59	-2.1548129239928455	0.807	0.99	1.7315419592060255e-54	hETV2_hCO	1.6289261186261053e-57
STX12	6.673419710241228e-59	-1.4462525899670364	0.211	0.859	1.9146041148682084e-54	hETV2_hCO	1.797047568924406e-57
GGT5	7.185961144189131e-59	-1.0303992876280923	0.006	0.643	2.0616522522678617e-54	hETV2_hCO	1.9328713489124154e-57
C18orf32	7.416539058201053e-59	1.4734550905659742	0.848	0.09	2.127805055797882e-54	hETV2_hCO	1.993384069316487e-57
PLEKHG1	9.14805559730477e-59	-1.5133100971541522	0.093	0.754	2.6245771508667387e-54	hETV2_hCO	2.4541358655945706e-57
RRP1B	1.1748489476412107e-58	-1.3364364189394013	0.14	0.809	3.3706416307826333e-54	hETV2_hCO	3.1387268015908197e-57
BOD1L1	1.1974927545066425e-58	-1.1422899556242105	0.096	0.784	3.435606712679557e-54	hETV2_hCO	3.1956206272046305e-57
TRAPPC5	1.4322900765940621e-58	1.3634582499323813	0.786	0.015	4.109240229748364e-54	hETV2_hCO	3.8179012618896745e-57
SRGAP2B	1.7148769729071227e-58	-1.2806643285467958	0.053	0.719	4.919982035270535e-54	hETV2_hCO	4.564319631706914e-57
HIC1	2.332569252066091e-58	-1.0895212757696315	0.025	0.673	6.692141184177616e-54	hETV2_hCO	6.176011171572459e-57
PITPNA	2.3670733466395095e-58	-1.1300457338899104	0.124	0.799	6.791133431508753e-54	hETV2_hCO	6.265036184082941e-57
AKAP13	2.3881089155094893e-58	-1.48579022401796	0.165	0.814	6.851484478596725e-54	hETV2_hCO	6.318360485610263e-57
UQCRH	2.4572400933259597e-58	1.1671998522620335	1	0.98	7.049821827752178e-54	hETV2_hCO	6.496431262347792e-57
PPARD	2.5378618292745395e-58	-1.1305774905538515	0.043	0.704	7.281125588188654e-54	hETV2_hCO	6.704593520592374e-57
IRF2BP2	2.8196126449578803e-58	-1.4054947556720925	0.342	0.905	8.089468678384159e-54	hETV2_hCO	7.443400597034689e-57
TNS2	3.020190478899765e-58	-0.9909830609593078	0.075	0.749	8.664926483963425e-54	hETV2_hCO	7.966984661661479e-57
TCTN1	4.060282821606831e-58	1.4748655569131488	0.804	0.025	1.164895141519e-53	hETV2_hCO	1.067896426431341e-56
EFCAB14	4.233162837208519e-58	-1.60092635126026	0.161	0.809	1.214494417995124e-53	hETV2_hCO	1.1113107222465686e-56
CYBA	4.311903548265018e-58	-1.7733638285621671	0.311	0.899	1.2370851279972337e-53	hETV2_hCO	1.131147017873521e-56
TMEM255B	4.456962134521619e-58	-1.0529232354207734	0.012	0.648	1.2787024363942525e-53	hETV2_hCO	1.167477838242757e-56
PFN2	4.47843680988084e-58	1.5730619380755373	0.907	0.256	1.284863520754813e-53	hETV2_hCO	1.1722394885723429e-56
SCARB1	4.643855476737298e-58	-1.4531054629482367	0.137	0.789	1.3323221362759308e-53	hETV2_hCO	1.2146440374939433e-56
PPDPF	4.8429159916028915e-58	1.428939508423303	0.981	0.824	1.3894325979908696e-53	hETV2_hCO	1.2653141054034328e-56
DKK3	4.955094506971025e-58	1.6535144691419998	0.835	0.08	1.421616614049987e-53	hETV2_hCO	1.2931978390706986e-56
RBM17	5.0858340110978574e-58	-1.4063877449724846	0.516	0.955	1.4591257777839753e-53	hETV2_hCO	1.3268317799018981e-56
SLC40A1	6.748400701428575e-58	-1.3369971202269342	0.081	0.744	1.9361161612398582e-53	hETV2_hCO	1.7528588790511227e-56
BHLHE40	6.996077595503621e-58	-2.111663837670996	0.158	0.804	2.007174662149989e-53	hETV2_hCO	1.8165280994414988e-56
RUNDC3B	7.625696661893994e-58	-1.4174106424605402	0.034	0.683	2.187812372297387e-53	hETV2_hCO	1.9756804925339786e-56
KRAS	8.774682952767893e-58	-1.1857200937528654	0.155	0.824	2.5174565391491083e-53	hETV2_hCO	2.2659328330971205e-56
RPS3A	9.273662363068794e-58	1.0579799407914905	1	1	2.660613731964437e-53	hETV2_hCO	2.39391767672133e-56
ACE	1.136666073670226e-57	-1.125931724186942	0.006	0.633	3.2610949653598785e-53	hETV2_hCO	2.9214823934687073e-56
CIRBP	1.3888429625067775e-57	1.3033668445588147	0.997	0.96	3.9845904594319445e-53	hETV2_hCO	3.55805957520018e-56
BAZ2B	1.5923053177218028e-57	-1.21189949049036	0.168	0.834	4.568323956543852e-53	hETV2_hCO	4.0675851144302864e-56
NGRN	1.652690101077815e-57	1.3281750825549623	0.848	0.116	4.741567899992251e-53	hETV2_hCO	4.218808851703231e-56
CTNNB1	2.0253601955928965e-57	-1.575904960349384	0.525	0.955	5.81075840115602e-53	hETV2_hCO	5.1479473334587425e-56
NAV1	2.2276797233512326e-57	-1.0798429923494313	0.071	0.739	6.391213126294686e-53	hETV2_hCO	5.654108728240291e-56
DOCK6	2.5540630973876307e-57	-0.991376281480852	0.019	0.653	7.327607026405113e-53	hETV2_hCO	6.470960433203189e-56
EGLN1	2.759563110448298e-57	-1.4255186296844617	0.22	0.844	7.917186563876167e-53	hETV2_hCO	6.981665218387125e-56
SEMA3G	3.740167912436619e-57	-1.3784926312349242	0.003	0.623	1.0730541740780659e-52	hETV2_hCO	9.412358867539542e-56
CD320	4.269173784567899e-57	-2.0539970032612866	0.516	0.899	1.2248259587925303e-52	hETV2_hCO	1.0713306323602676e-55
TNFRSF14	4.279508736230188e-57	-0.9064071997115889	0	0.613	1.227791056424441e-52	hETV2_hCO	1.0735453344028873e-55
FAM129B	4.836177837350111e-57	-0.8790752177403935	0	0.613	1.3874994215357469e-52	hETV2_hCO	1.2119073130255997e-55
SHE	5.888488866764297e-57	-0.9102698393439878	0	0.613	1.6894074558746766e-52	hETV2_hCO	1.4730128428650835e-55
SEPTIN2	7.756886287081978e-57	1.3183392994026977	0.758	0	2.2254506757638193e-52	hETV2_hCO	1.9329160440248635e-55
SLFN5	7.935076383148084e-57	-1.1018184975724274	0.043	0.693	2.2765734143251852e-52	hETV2_hCO	1.9766261373615604e-55
RPLP1	8.170943438840228e-57	0.9675303330884439	1	1	2.3442436726032613e-52	hETV2_hCO	2.0332440709707464e-55
ARHGEF7	8.931721621665504e-57	-1.5045634835140524	0.087	0.739	2.562510933255833e-52	hETV2_hCO	2.219448561459145e-55
CALML4	9.82548725315378e-57	1.7311292596058736	0.761	0	2.8189322929298196e-52	hETV2_hCO	2.4364330630048483e-55
LGALS3BP	1.2612258226937713e-56	1.545952039722686	0.82	0.07	3.6184568853084295e-52	hETV2_hCO	3.1155212941415638e-55
PALD1	1.6805435335654437e-56	-1.2121405624335875	0.087	0.744	4.821479397799258e-52	hETV2_hCO	4.134102214462374e-55
CDA	1.8314070242162971e-56	-0.8986507560771544	0	0.608	5.2543067524765565e-52	hETV2_hCO	4.497444915338902e-55
SMG1	2.175823230535861e-56	-1.3886214412027327	0.121	0.769	6.242436848407386e-52	hETV2_hCO	5.330354685127433e-55
MICOS13	2.731738475320157e-56	1.4239706240488514	0.755	0	7.837357685693531e-52	hETV2_hCO	6.678438531722892e-55
SPARC	2.769876892382054e-56	-1.869449908784523	0.978	0.98	7.946776804244113e-52	hETV2_hCO	6.769350681526698e-55
MT-ND3	3.265370689354123e-56	-1.6910186118711428	0.997	1	9.368348507756979e-52	hETV2_hCO	7.963876292369222e-55
ATP5PO	3.326970429089902e-56	1.2011700069008093	0.991	0.864	9.54507816105893e-52	hETV2_hCO	8.111329550086241e-55
TBC1D4	3.4153954070746882e-56	-0.9521702293802379	0.016	0.638	9.79876942289728e-52	hETV2_hCO	8.321208994872822e-55
RPL19	3.8590142697960904e-56	0.8366098950247851	1	1	1.1071511940044984e-51	hETV2_hCO	9.382747926131909e-55
RARRES2	3.981575193956859e-56	2.3674839400157217	0.761	0.005	1.1423139231462227e-51	hETV2_hCO	9.674125884654044e-55
VAMP5	4.0482836058344465e-56	-1.537406942746172	0.472	0.945	1.1614525665139027e-51	hETV2_hCO	9.832849504089282e-55
PSAP	4.988522945050359e-56	1.4664707386599185	0.981	0.839	1.431207232934948e-51	hETV2_hCO	1.2079461178280265e-54
RPL29	6.5148987366400745e-56	0.996645195444386	1	1	1.8691244475420372e-51	hETV2_hCO	1.5716640717515902e-54
BRI3	7.187620212266477e-56	-1.3370075259411232	0.752	0.975	2.0621282388992522e-51	hETV2_hCO	1.7307395467234258e-54
STAB1	7.207399585699799e-56	-0.9294294176274428	0	0.603	2.0678029411372723e-51	hETV2_hCO	1.7346052241482176e-54
CALCRL	7.588100966172927e-56	-1.0046323781831186	0.009	0.623	2.1770261671950126e-51	hETV2_hCO	1.8243764858427525e-54
MORF4L2	8.426618453126638e-56	1.239896558798602	0.988	0.829	2.4175968342020325e-51	hETV2_hCO	2.0218766907876526e-54
MALT1	9.009869241124944e-56	-1.1326166093857277	0.05	0.688	2.5849314852787462e-51	hETV2_hCO	2.158180803941811e-54
ADM	9.73018074021066e-56	-2.0046323781831186	0.062	0.704	2.791588854366438e-51	hETV2_hCO	2.3244574870080675e-54
HEG1	1.0422640440573977e-55	-1.66203189384837	0.211	0.824	2.990255542400674e-51	hETV2_hCO	2.4857053750930248e-54
IL32	1.1480245918737443e-55	-1.8266720492554032	0.059	0.714	3.2936825540857725e-51	hETV2_hCO	2.735183012558692e-54
RGS3	1.45378881993462e-55	-1.4119372414959463	0.286	0.874	4.170920124392425e-51	hETV2_hCO	3.4475009435181834e-54
FYN	1.5654533626074034e-55	-1.0843353773829425	0.189	0.859	4.49128569732064e-51	hETV2_hCO	3.70970395524005e-54
CDH11	1.6345021629788884e-55	-1.5488883457372737	0.217	0.824	4.6893867055864306e-51	hETV2_hCO	3.8683036547997534e-54
MFNG	1.8671642407016326e-55	-0.9166846789074162	0.006	0.613	5.356894206572984e-51	hETV2_hCO	4.4130603679035796e-54
IGFBP4	1.8876312290816624e-55	-1.4914290013197737	0.457	0.94	5.41561399623529e-51	hETV2_hCO	4.459952084711949e-54
RBMS2	2.804110578710366e-55	-1.056400304913012	0.078	0.724	8.04499325032004e-51	hETV2_hCO	6.599031639203303e-54
LIMS1	2.8906496944335814e-55	-1.7075280847276622	0.292	0.849	8.293273973329945e-51	hETV2_hCO	6.800437478290686e-54
HNRNPU	2.996275365382118e-55	-1.3700650465940178	0.739	0.995	8.596314023281297e-51	hETV2_hCO	7.044268146619685e-54
PIK3R6	4.113642662137166e-55	-0.996370576599309	0	0.598	1.180204079767153e-50	hETV2_hCO	9.617161040298191e-54
SLC52A2	4.154636714644182e-55	-1.2407512710084574	0.326	0.879	1.191965273431416e-50	hETV2_hCO	9.709807882749423e-54
HINT1	4.848487285408394e-55	0.9977313610211787	1	0.995	1.3910310021836682e-50	hETV2_hCO	1.1312818857075923e-53
NID2	4.916929362370419e-55	-1.2092672393549708	0.109	0.754	1.4106670340640732e-50	hETV2_hCO	1.146874983250441e-53
CCDC141	5.02653553755266e-55	-1.0893382816623458	0.016	0.628	1.4421130457238582e-50	hETV2_hCO	1.171672089018912e-53
IGFBP2	5.5341687501479834e-55	1.634672834395826	1	0.95	1.5877530144174564e-50	hETV2_hCO	1.2878894410112053e-53
MIR4435-2HG	6.640699811593466e-55	-1.2916740175461923	0.075	0.714	1.9052167759461655e-50	hETV2_hCO	1.5418651296144438e-53
SLC38A1	7.610207229629286e-55	-1.2481113753851314	0.109	0.754	2.183368454180642e-50	hETV2_hCO	1.7628559108750645e-53
CCN2	7.612321075251445e-55	2.4788512505957967	0.745	0	2.1839749164896396e-50	hETV2_hCO	1.7628559108750645e-53
HERPUD1	7.772618761753936e-55	-1.7095053515174756	0.481	0.93	2.229964322747204e-50	hETV2_hCO	1.798806056291625e-53
MSN	8.131875695492541e-55	-1.4826401305189327	0.453	0.889	2.33303513703681e-50	hETV2_hCO	1.8807243437789872e-53
FOXF1	8.284204680693947e-55	-1.089151874912182	0.006	0.608	2.3767383228910936e-50	hETV2_hCO	1.9147093548313036e-53
LBR	8.697694112115747e-55	-1.1220150164809275	0.127	0.789	2.4953684407660075e-50	hETV2_hCO	2.008320161900804e-53
SIPA1	8.832366004102267e-55	-1.0651299529392768	0.075	0.719	2.5340058065769404e-50	hETV2_hCO	2.0380928146649742e-53
SRGAP2	1.0229753420641876e-54	-1.1072848308647876	0.093	0.739	2.9349162563821543e-50	hETV2_hCO	2.3567204527671167e-53
ZBTB38	1.1967215118107034e-54	-1.2622122743031288	0.121	0.764	3.433394017384908e-50	hETV2_hCO	2.748980635560517e-53
CSNK1A1	1.3902805403216927e-54	-1.2917968038865226	0.602	0.985	3.9887148701829363e-50	hETV2_hCO	3.188272834309153e-53
MKL2	1.4601997942166577e-54	-0.9854271989127273	0	0.593	4.189313209607591e-50	hETV2_hCO	3.344492398231892e-53
CRIP2	1.4677839051801625e-54	-1.5994132595687869	0.652	0.96	4.211072023961886e-50	hETV2_hCO	3.3607809326658986e-53
CASP10	1.548711315221917e-54	-0.8706545566444227	0.003	0.598	4.443252763371679e-50	hETV2_hCO	3.5415193349180803e-53
UBE2H	1.6951163189668782e-54	-1.246239701064161	0.301	0.894	4.863288719115974e-50	hETV2_hCO	3.8713321249931425e-53
MAP4K3	1.9564750208298643e-54	-1.0404118161750822	0.065	0.704	5.613126834760881e-50	hETV2_hCO	4.45963431190315e-53
ABCA1	2.0485312748354504e-54	-1.4388310714419752	0.056	0.683	5.877236227502907e-50	hETV2_hCO	4.667973316364869e-53
CNOT6L	2.4431321056491487e-54	-1.1009904559370822	0.071	0.714	7.009346011107408e-50	hETV2_hCO	5.549366626942068e-53
LRRC36	3.095380114634813e-54	-0.8711700196550474	0	0.588	8.880645548887278e-50	hETV2_hCO	7.008508213708965e-53
SF3B1	3.6963946411851816e-54	-1.2446284151824918	0.422	0.945	1.0604956225560286e-49	hETV2_hCO	8.348053162648706e-53
ZFP36L1	3.787816353461706e-54	-1.879978477272307	0.801	0.98	1.0867245118081634e-49	hETV2_hCO	8.549093095064728e-53
SDC3	5.38694004927091e-54	-1.1620100735259895	0.124	0.764	1.545513100135824e-49	hETV2_hCO	1.2093068258334866e-52
SERINC3	5.525587240480656e-54	-1.1469474661879937	0.202	0.824	1.5852909792939003e-49	hETV2_hCO	1.2392580049463995e-52
GRAP	5.541969483469176e-54	-1.0072315692310758	0	0.588	1.5899910448073067e-49	hETV2_hCO	1.2425403080875186e-52
PTGDS	5.557537611566286e-54	2.963783179630168	0.77	0.045	1.5944575407583674e-49	hETV2_hCO	1.2456380707827643e-52
SPINT2	6.788994869701305e-54	1.5643369691428248	0.758	0.025	1.9477626281173043e-49	hETV2_hCO	1.5135414957473901e-52
KIAA0355	6.89117914672966e-54	-1.1682234459033805	0.115	0.749	1.9770792971967394e-49	hETV2_hCO	1.5353598952290726e-52
LEF1	8.855020546705464e-54	-1.4027846760595326	0.354	0.879	2.5405053948497975e-49	hETV2_hCO	1.9630653093534888e-52
PKP4	9.445708617229719e-54	-1.2925515809055825	0.112	0.744	2.7099738022832064e-49	hETV2_hCO	2.0907560082170655e-52
FRY	9.552039486625372e-54	-0.961705103915336	0.022	0.628	2.7404801287128192e-49	hETV2_hCO	2.1136339272240917e-52
SH3BP5	1.0525478725042395e-53	-1.3250584479052492	0.236	0.839	3.019759846214663e-49	hETV2_hCO	2.3261373398619176e-52
MGEA5	1.2043544736984928e-53	-0.8869373355133641	0	0.583	3.455292985040976e-49	hETV2_hCO	2.6566774646553788e-52
ANKRD11	1.326852455256121e-53	-1.3426310773531989	0.441	0.95	3.806739694129811e-49	hETV2_hCO	2.923268058020595e-52
PRNP	1.3739284117562694e-53	1.5803564008969038	0.935	0.528	3.941800613328737e-49	hETV2_hCO	3.0251096218972865e-52
SAMM50	1.4891788236587657e-53	-1.4044785206215744	0.469	0.91	4.2724540450769985e-49	hETV2_hCO	3.27683847713379e-52
PIK3C2A	1.5363162970009088e-53	-1.21631515636497	0.124	0.764	4.407691456095607e-49	hETV2_hCO	3.3784706991376196e-52
UQCR10	1.5810683960409294e-53	1.1952463793140025	1	0.915	4.536085228241426e-49	hETV2_hCO	3.4736614825344086e-52
ACAP2	1.6456773059661994e-53	-1.0808578180246549	0.134	0.779	4.721448190817026e-49	hETV2_hCO	3.611147135010928e-52
MOB2	1.9179103209226813e-53	-1.1874271798764728	0.211	0.829	5.502484710727173e-49	hETV2_hCO	4.2007374870150674e-52
ACSL3	2.101764497903015e-53	-1.2614277613202498	0.165	0.794	6.02996234448375e-49	hETV2_hCO	4.597763382401311e-52
SULT1C4	2.6970214663551428e-53	-1.5841093398205452	0.22	0.824	7.737754586972904e-49	hETV2_hCO	5.883643332645553e-52
RPS5	3.087444197847273e-53	0.9587988141891244	1	1	8.857877403623826e-49	hETV2_hCO	6.722990093769208e-52
PLAT	3.127776253783122e-53	-1.0437666793439933	0.025	0.633	8.973590072103777e-49	hETV2_hCO	6.808729464846895e-52
PQLC1	4.620734829506322e-53	-0.8471911567206076	0	0.578	1.3256888225853639e-48	hETV2_hCO	9.997487666712219e-52
GET1	4.680144494736425e-53	1.2856319656643724	0.724	0	1.3427334555398804e-48	hETV2_hCO	1.0122947572283001e-51
CD109	4.7759542139302195e-53	-0.8512154132794024	0	0.578	1.37022126397658e-48	hETV2_hCO	1.0327038971915152e-51
C6orf48	5.309714342928535e-53	-0.8869373355133641	0	0.578	1.5233570449861966e-48	hETV2_hCO	1.1446385712045817e-51
GATA2	5.563653480057733e-53	-1.1031511819206878	0.081	0.714	1.5962121834285634e-48	hETV2_hCO	1.1990179036204419e-51
IGFBP5	6.022888564797662e-53	2.2789408328662466	0.745	0.02	1.727966729240449e-48	hETV2_hCO	1.2948482132747284e-51
STAT3	6.574730511751553e-53	-1.5554184360695527	0.363	0.859	1.8862901838215205e-48	hETV2_hCO	1.4100774563774032e-51
FLT4	6.827713410908376e-53	-0.814229123181604	0.003	0.583	1.958870977589613e-48	hETV2_hCO	1.4638930429815554e-51
ITSN2	6.904358056877732e-53	-1.0410237434589031	0.071	0.698	1.9808603265182214e-48	hETV2_hCO	1.479433974959417e-51
STARD4	6.9885876198084e-53	-1.5606513734534322	0.143	0.764	2.00502578812303e-48	hETV2_hCO	1.4965804707784817e-51
GPD1L	9.037260813221084e-53	-1.112546469533355	0.043	0.653	2.592790127313129e-48	hETV2_hCO	1.9283285764016114e-51
SERPINB6	9.069384436604783e-53	-1.3987765397316645	0.525	0.91	2.602006394861912e-48	hETV2_hCO	1.9346025265820606e-51
ZC3HAV1	9.353894934997307e-53	-1.1761093371343359	0.065	0.688	2.6836324568507275e-48	hETV2_hCO	1.9940956234626454e-51
PHLDB2	9.664239107455658e-53	-0.808750982155883	0.016	0.608	2.7726701999290286e-48	hETV2_hCO	2.057172573612785e-51
SON	1.4106753424271882e-52	-1.1248616124621547	0.689	0.99	4.047227557423603e-48	hETV2_hCO	2.991186911232462e-51
OCLN	1.6210428866051652e-52	-1.0755988995372623	0.102	0.734	4.650772041670219e-48	hETV2_hCO	3.431110952666254e-51
PICALM	1.6302674188310788e-52	-1.2437560770707379	0.161	0.784	4.677237224626365e-48	hETV2_hCO	3.44960899412165e-51
PLK2	1.8757244941689877e-52	-1.8671078531297371	0.441	0.91	5.381453573770826e-48	hETV2_hCO	3.9583909369824943e-51
IFNAR2	2.0822394314397347e-52	-1.1222854119537249	0.189	0.809	5.973944928800599e-48	hETV2_hCO	4.383798220400564e-51
CFI	2.6149961915379596e-52	1.6035009708089776	0.78	0.065	7.502424073522406e-48	hETV2_hCO	5.498914818148924e-51
PSAT1	3.3239122003737292e-52	1.6949272575521444	0.786	0.065	9.536304102872229e-48	hETV2_hCO	6.956738901300143e-51
PPP3CA	3.703703605755359e-52	-1.1581456727928578	0.174	0.794	1.0625925644912126e-47	hETV2_hCO	7.724339971674769e-51
MRPS6	3.854066324295176e-52	1.6120655607795924	0.932	0.528	1.1057316284402858e-47	hETV2_hCO	8.030866945538363e-51
VPS13C	5.182729578438804e-52	-0.9763276253348179	0.093	0.724	1.486925116054093e-47	hETV2_hCO	1.0755335925281906e-50
GBP4	6.627767757037211e-52	-0.8458513765423221	0.009	0.588	1.9015065694939757e-47	hETV2_hCO	1.3722084056622193e-50
YWHAZ	7.441179803679408e-52	-1.1224715405699122	0.68	0.98	2.1348744856756224e-47	hETV2_hCO	1.5369570109034443e-50
PIFO	7.608642338257013e-52	1.6276358373163942	0.714	0	2.1829194868459369e-47	hETV2_hCO	1.5702595061293156e-50
RBIS	8.664576199069923e-52	1.212114942140621	0.711	0	2.485866911513161e-47	hETV2_hCO	1.7850733781154542e-50
SLK	1.4854644199759714e-51	-1.1054567477026056	0.134	0.769	4.261797420911062e-47	hETV2_hCO	3.0374714956828966e-50
ARAP3	1.58815663572358e-51	-0.8301756856527412	0.006	0.578	4.556421387890951e-47	hETV2_hCO	3.2446573863656868e-50
TMEM173	1.605043146357949e-51	-1.233207390772688	0.161	0.779	4.604868786900956e-47	hETV2_hCO	3.2763334811333124e-50
CDC42	1.6111100591718873e-51	-1.1842665906053593	0.78	0.995	4.622274759764145e-47	hETV2_hCO	3.287774036963738e-50
JAK1	1.7010229765631204e-51	-1.4094111494389256	0.457	0.894	4.880234919759592e-47	hETV2_hCO	3.467278648530123e-50
RCN1	1.9032896203203796e-51	1.442209742333894	0.863	0.281	5.460537920699169e-47	hETV2_hCO	3.8718006641288545e-50
YY1	1.917438725554944e-51	-1.1044380760741335	0.438	0.955	5.501131703617134e-47	hETV2_hCO	3.898353553002187e-50
TPPP3	2.1366809963028318e-51	2.3783169956600867	0.72	0.01	6.130137778392825e-47	hETV2_hCO	4.334183659300194e-50
CLEC3B	2.2801449020037134e-51	-0.8632212665395566	0	0.563	6.541735723848654e-47	hETV2_hCO	4.619924362982908e-50
NECTIN2	2.799741370813838e-51	-1.4943718488253972	0.534	0.894	8.0324579928649e-47	hETV2_hCO	5.6517742494901645e-50
MGST1	2.916882552143682e-51	1.41055010828653	0.708	0	8.368536042100223e-47	hETV2_hCO	5.8832346382119785e-50
SHROOM4	2.9458806825383016e-51	-0.7976937554553043	0.003	0.568	8.451731678202388e-47	hETV2_hCO	5.9383543758718515e-50
EIF3L	2.9725173839384375e-51	1.2470318351014245	0.981	0.769	8.528152374519377e-47	hETV2_hCO	5.986958122654596e-50
BCAP29	3.044569530396631e-51	-1.2161825806975264	0.252	0.829	8.734869982707934e-47	hETV2_hCO	6.125139911251701e-50
NDUFS5	3.154754046932629e-51	1.026005930217413	1	0.98	9.050989360649713e-47	hETV2_hCO	6.343223022611103e-50
IFI27L2	3.728265378559633e-51	1.5294378505009911	0.811	0.141	1.0696393371087587e-46	hETV2_hCO	7.464717826362725e-50
SEPT11	3.7566760006451474e-51	-1.3689999286502295	0	0.563	1.0777903445850928e-46	hETV2_hCO	7.519484486740265e-50
VIM	4.0738983859847935e-51	-1.5514175673037798	0.997	1	1.1688014469390372e-46	hETV2_hCO	8.14527707097179e-50
LRRC55	4.883526690840765e-51	-1.031327244848539	0.003	0.568	1.4010838076022156e-46	hETV2_hCO	9.731203451925288e-50
MT-ND1	8.492985417028631e-51	-1.3680387458998315	0.997	1	2.4366375161455145e-46	hETV2_hCO	1.679188592961474e-49
BTG1	9.29689249958982e-51	-1.6231012097140154	0.798	0.98	2.6672784581323194e-46	hETV2_hCO	1.8355813458795914e-49
IER5L	1.0080515434932678e-50	-1.419535366712633	0.071	0.668	2.8920998782821853e-46	hETV2_hCO	1.9886438188669686e-49
SPRY4	1.087382683006254e-50	-1.0051781816667456	0.059	0.663	3.1197009175449426e-46	hETV2_hCO	2.143955687553057e-49
PPP2CB	1.1178232430581276e-50	-1.1702380317303247	0.339	0.889	3.207034884333768e-46	hETV2_hCO	2.2027529343255174e-49
OSTF1	1.1740852448706471e-50	-1.0086735434049823	0.071	0.678	3.3684505675338865e-46	hETV2_hCO	2.3116997354571064e-49
LAPTM4A	1.1761274170598293e-50	-1.2464010771690464	0.898	0.99	3.3743095595446505e-46	hETV2_hCO	2.3150797023653734e-49
MEG3	1.2515481694174645e-50	-1.7427537465276133	0	0.558	3.590691698058706e-46	hETV2_hCO	2.4614934378493153e-49
CCM2L	1.258011248111491e-50	-0.8131696534228879	0.012	0.583	3.609234270831867e-46	hETV2_hCO	2.473520706198314e-49
ZNF366	1.283645893147752e-50	-0.8507549992067179	0.003	0.563	3.6827800674409e-46	hETV2_hCO	2.5225291138127058e-49
AHNAK	1.3508993832910095e-50	-1.498008602565224	0.208	0.784	3.8757303306619065e-46	hETV2_hCO	2.65249205800359e-49
COX8A	1.605405416821098e-50	1.1635445329444707	0.994	0.92	4.60590814085973e-46	hETV2_hCO	3.1444016092944876e-49
PLEKHA1	1.792373549732211e-50	-1.1682234459033805	0.211	0.804	5.1423197141817135e-46	hETV2_hCO	3.505776185639587e-49
GLS	1.9688161811626595e-50	-1.0753096479173085	0.087	0.704	5.64853362375567e-46	hETV2_hCO	3.847712810440396e-49
BMP7	2.0453910039268146e-50	1.2967966885216358	0.717	0.015	5.868226790266031e-46	hETV2_hCO	3.9929760476878184e-49
POMP	2.251290499576694e-50	-1.3394441675952509	0.919	1	6.4589524432855346e-46	hETV2_hCO	4.390109069067599e-49
IFT22	2.2592915057020864e-50	1.4085494517591193	0.854	0.196	6.481907329859286e-46	hETV2_hCO	4.4045036541261235e-49
TOMM5	2.2822893871892534e-50	1.2564750661341972	0.817	0.146	6.547888251845968e-46	hETV2_hCO	4.445682186746791e-49
FERMT2	2.578927488419476e-50	-1.1695052718792107	0.217	0.814	7.398942964275476e-46	hETV2_hCO	5.0138918841283845e-49
RPS4X	2.614523227281362e-50	1.080263401265987	1	1	7.501067139070229e-46	hETV2_hCO	5.078930971805406e-49
MYO1E	2.6524515298976234e-50	-0.9027942911239762	0.019	0.593	7.609883439276282e-46	hETV2_hCO	5.1512028373364055e-49
HES4	2.7606261038367053e-50	-1.7393801470995063	0.323	0.869	7.920236291907508e-46	hETV2_hCO	5.355433913056705e-49
JAG2	2.7847244894996784e-50	-0.9834001750146552	0.022	0.598	7.989374560374577e-46	hETV2_hCO	5.400710014841509e-49
SNRPE	3.412495406250035e-50	1.1716148468417487	0.991	0.829	9.790449320531351e-46	hETV2_hCO	6.6056028389137176e-49
CTNNA1	3.421997169661989e-50	-1.1984322785421666	0.522	0.925	9.817709879760247e-46	hETV2_hCO	6.622193053388335e-49
FKBP9	3.4441792278116395e-50	-1.0246147932005631	0.158	0.784	9.881350204591594e-46	hETV2_hCO	6.66330626560142e-49
HMGN2	3.53227232080354e-50	1.4971963513388493	0.984	0.779	1.0134089288385357e-45	hETV2_hCO	6.831877696788309e-49
HSPA1A	3.8588587482197866e-50	-2.899948772327187	0.292	0.859	1.1071065748642568e-45	hETV2_hCO	7.45745425151888e-49
UBE2V1	4.066912985063033e-50	1.161404907665564	0.776	0.09	1.1667973354145842e-45	hETV2_hCO	7.85312836469489e-49
TNFRSF10D	4.231407836241962e-50	-1.0603429056906384	0	0.553	1.2139909082178189e-45	hETV2_hCO	8.16411455501508e-49
KBTBD2	4.370085234570374e-50	-0.9100209486264053	0.056	0.658	1.2537774537982404e-45	hETV2_hCO	8.429393048879193e-49
NDUFA4	4.505200048030681e-50	0.903609298857686	1	1	1.2925418937800023e-45	hETV2_hCO	8.68765772819539e-49
RBP1	4.975455894508187e-50	1.474408564722042	0.988	0.925	1.427458296134399e-45	hETV2_hCO	9.567885314508684e-49
HNRNPA3	5.3162641302919885e-50	-1.0698363006574387	0.804	0.99	1.5252361789807714e-45	hETV2_hCO	1.0204644329773431e-48
SPCS3	5.4735193710040995e-50	-1.0483804068854803	0.255	0.854	1.570352707541076e-45	hETV2_hCO	1.0503662995873435e-48
ATP5MF	6.659398708368363e-50	1.1543186924241469	0.975	0.844	1.910581489430883e-45	hETV2_hCO	1.2738115044156567e-48
CYB5A	6.849683742629316e-50	-1.3035023045388017	0.37	0.869	1.9651742657603506e-45	hETV2_hCO	1.30985697340229e-48
ELK4	8.322505902338076e-50	-0.9293957306569699	0.047	0.643	2.387726943380794e-45	hETV2_hCO	1.5863842797171787e-48
RAB5IF	9.08850976827214e-50	1.080594109897454	0.689	0	2.6074934525172767e-45	hETV2_hCO	1.729613694674814e-48
SEMA6A	9.748418805307103e-50	-1.3112764313426502	0.189	0.804	2.796821355242608e-45	hETV2_hCO	1.852720600202647e-48
TNFRSF1B	1.0041500410797487e-49	-0.8228069980936485	0	0.548	2.880906467857799e-45	hETV2_hCO	1.9074023136086957e-48
GALNT18	1.1217674291813745e-49	-1.1456716039135324	0.168	0.789	3.2183507543213635e-45	hETV2_hCO	2.124576725127057e-48
SORT1	1.4540217224151066e-49	-1.0461954119038204	0.109	0.724	4.171588321608941e-45	hETV2_hCO	2.739987198058229e-48
DCBLD1	1.4757219182016293e-49	-0.9091706252501094	0.025	0.598	4.2338461833204747e-45	hETV2_hCO	2.78014281797784e-48
FRYL	1.5032041249614135e-49	-1.0028928208113377	0.078	0.683	4.312692634514295e-45	hETV2_hCO	2.831167133448247e-48
CYFIP1	1.514108363647734e-49	-1.0624087094623196	0.149	0.764	4.343976895305349e-45	hETV2_hCO	2.8509493938548994e-48
MBD2	1.6770915872515398e-49	-0.8255367908492208	0.043	0.633	4.811575763824668e-45	hETV2_hCO	3.1519925872662527e-48
STRA6	1.7510933310694005e-49	-1.201718157821104	0.065	0.658	5.0238867668381104e-45	hETV2_hCO	3.288467270108097e-48
TPGS2	2.014480747048377e-49	1.4316604035075304	0.882	0.357	5.779545263281793e-45	hETV2_hCO	3.7751209952196695e-48
MBNL1	2.1898163594883387e-49	-0.9655942793883623	0.081	0.683	6.282583135372044e-45	hETV2_hCO	4.101536999054297e-48
CHID1	2.3792048667168166e-49	1.300190737461466	0.863	0.261	6.825938762610547e-45	hETV2_hCO	4.450402201766611e-48
PLAAT3	2.4570522474739783e-49	1.2929646118988416	0.689	0	7.049282898002844e-45	hETV2_hCO	4.5923953150027435e-48
GET3	2.6919768661568037e-49	1.12851474052268	0.686	0	7.723281629003869e-45	hETV2_hCO	5.028841890395051e-48
BPTF	2.8029462854473212e-49	-1.1377115582196344	0.345	0.92	8.041652892948364e-45	hETV2_hCO	5.2306463901454366e-48
WWC2	2.960680233250116e-49	-1.0463199593240116	0.087	0.693	8.494191589194582e-45	hETV2_hCO	5.517758302627928e-48
MT-CYB	3.042165862281734e-49	-1.2360851489878533	0.997	1	8.727973858886295e-45	hETV2_hCO	5.66813601765136e-48
ARHGEF15	3.195820195730373e-49	-0.789640134158449	0	0.543	9.16880814155044e-45	hETV2_hCO	5.951305071483442e-48
CYSTM1	4.317620753786868e-49	1.3395011622552597	0.925	0.503	1.2387253942614525e-44	hETV2_hCO	8.002620609012626e-48
TMEM123	5.100132402550557e-49	-1.2815538743817125	0.602	0.945	1.4632279862917549e-44	hETV2_hCO	9.421070550768585e-48
DDX3X	5.786063739713576e-49	-1.4003259921852838	0.581	0.94	1.660021686923825e-44	hETV2_hCO	1.0665974106815711e-47
TPBG	6.275426896362522e-49	1.7103384266466437	0.693	0.005	1.8004199765664075e-44	hETV2_hCO	1.1559073038474744e-47
HMGB1	7.298943236720812e-49	-1.0442872609456288	0.944	1	2.0940668146152008e-44	hETV2_hCO	1.340961625184993e-47
RPL32	7.432518689335125e-49	0.8485862844789356	1	1	2.1323896119702473e-44	hETV2_hCO	1.3651494425313416e-47
PARP14	7.46692250722574e-49	-0.9446528333696514	0.065	0.658	2.1422600673230647e-44	hETV2_hCO	1.3711143683678806e-47
AFAP1L2	8.229246715937095e-49	-0.8489400722715819	0.016	0.573	2.360970882802352e-44	hETV2_hCO	1.5083700204742638e-47
ADCY4	8.953560324578132e-49	-0.768516842592695	0	0.538	2.568776457121466e-44	hETV2_hCO	1.639442078175457e-47
SPAG9	9.251971437385664e-49	-1.0765700083731624	0.239	0.854	2.654390605385947e-44	hETV2_hCO	1.6923397754217945e-47
MIR181A1HG	9.959470829920323e-49	-0.8582679926820942	0.006	0.553	2.8573721811041404e-44	hETV2_hCO	1.8180124396362256e-47
TNS1	1.0081330162112051e-48	-0.7993382817301482	0.028	0.598	2.8923336235099474e-44	hETV2_hCO	1.8393125666215618e-47
FHL3	1.0103809338869292e-48	-1.0918311664724727	0.199	0.799	2.8987828993216e-44	hETV2_hCO	1.8429410427332814e-47
FOXL2	1.0671651403092563e-48	-0.7727663155940528	0	0.538	3.0616967875472565e-44	hETV2_hCO	1.944520892864814e-47
RAPH1	1.1009877364931168e-48	-0.8836347128405212	0.019	0.578	3.158733815998752e-44	hETV2_hCO	2.005122812904417e-47
FXYD1	1.1536037651259125e-48	1.539902465382844	0.689	0.005	3.309689202146243e-44	hETV2_hCO	2.099871834354355e-47
NPM1	1.169991453092761e-48	0.9482101487745744	1	0.995	3.356705478923131e-44	hETV2_hCO	2.1286122323113577e-47
PEBP1	1.3752399475618478e-48	1.1641844806601207	0.991	0.859	3.9455634095549415e-44	hETV2_hCO	2.496281638353841e-47
SLCO2A1	1.6164135754148292e-48	-1.144412216005257	0.006	0.553	4.637490547865145e-44	hETV2_hCO	2.9258361073136124e-47
PTOV1	1.9842303695221998e-48	1.2733422167636888	0.904	0.352	5.692756930159191e-44	hETV2_hCO	3.5797690365215574e-47
HDAC7	2.2323697991252782e-48	-1.0365244489134193	0.158	0.764	6.404668953690423e-44	hETV2_hCO	4.022337861013214e-47
BEX4	2.7332397305126584e-48	1.086394714024556	0.978	0.688	7.841664786840817e-44	hETV2_hCO	4.907410834501369e-47
CRK	2.828875736664739e-48	-1.2211976567023515	0.295	0.839	8.1160444884911365e-44	hETV2_hCO	5.076557775425761e-47
SEPTIN7	2.960562820237795e-48	1.2101797372349072	0.677	0	8.493854731262234e-44	hETV2_hCO	5.306182123227608e-47
YPEL2	2.977443313022833e-48	-1.011027683238008	0.037	0.608	8.542284865062508e-44	hETV2_hCO	5.333748451777276e-47
CHST15	2.9980880030558086e-48	-1.146647263135561	0.093	0.683	8.6015144807671145e-44	hETV2_hCO	5.369378559590103e-47
ELF1	3.0768894065214397e-48	-1.1815049670087336	0.075	0.658	8.827595707310011e-44	hETV2_hCO	5.509119355815503e-47
DOK4	3.1093389740414627e-48	-0.9078500215326546	0.084	0.688	8.920693516524956e-44	hETV2_hCO	5.564690554431154e-47
PHPT1	3.119174729747887e-48	1.3370340766229376	0.95	0.673	8.948912299646687e-44	hETV2_hCO	5.580615557992711e-47
CTTNBP2NL	3.403103712010575e-48	-0.9912739953280996	0.078	0.673	9.76350454975834e-44	hETV2_hCO	6.08401030142705e-47
ARF6	3.4147132849710075e-48	-1.1675974120289927	0.342	0.859	9.79681241458182e-44	hETV2_hCO	6.103231450127371e-47
PTPRE	3.5774501297421514e-48	-1.0602689383989257	0.022	0.578	1.0263704422230232e-43	hETV2_hCO	6.392489907713626e-47
ATP5MG	4.0183660194920855e-48	0.9129450746316636	1	0.985	1.1528692109922793e-43	hETV2_hCO	7.167749048764438e-47
RPL9	4.2021061132948246e-48	0.8058147304630348	1	1	1.2055842439042851e-43	hETV2_hCO	7.487982524813363e-47
ITIH5	4.374129569450674e-48	-1.5296153340908074	0.062	0.638	1.2549377734753983e-43	hETV2_hCO	7.790617248189157e-47
EHD4	5.743399827840034e-48	-1.005792152741401	0.115	0.714	1.6477814106073057e-43	hETV2_hCO	1.0175862206186534e-46
EPN2	7.123637114405648e-48	-0.9968550275913994	0.109	0.714	2.0437714881229805e-43	hETV2_hCO	1.2552498124437584e-46
WDFY1	8.073726501871376e-48	-0.9877139247693361	0.127	0.734	2.316352133386898e-43	hETV2_hCO	1.4205524031669682e-46
PSMA2	8.284751396806389e-48	1.2283032387434254	0.932	0.487	2.3768951757437528e-43	hETV2_hCO	1.4562406076077032e-46
MT-ND4L	1.0482246971230287e-47	-1.2407015175227314	0.398	0.91	3.0073566560459694e-43	hETV2_hCO	1.8393201088081804e-46
ANKH	1.0663288335711727e-47	-0.9476487495024082	0.081	0.673	3.0592974235156945e-43	hETV2_hCO	1.8701645865823592e-46
HSBP1	1.0779512055312028e-47	1.1215202212302882	1	0.975	3.0926420086690207e-43	hETV2_hCO	1.890082195142211e-46
CASP3	1.1005277303199426e-47	-1.2535833506899272	0.165	0.749	3.1574140582879152e-43	hETV2_hCO	1.9287168833142847e-46
KTN1	1.1305785157654453e-47	-1.1977248727955259	0.826	0.975	3.2436297617310624e-43	hETV2_hCO	1.9804059823696288e-46
LOXL1	1.1709667497296451e-47	1.4211849598489679	0.696	0.02	3.359503604974352e-43	hETV2_hCO	2.050143114408491e-46
RALB	1.354437854133747e-47	-1.075508089753076	0.248	0.829	3.8858822035097204e-43	hETV2_hCO	2.3690337262735813e-46
C21orf59	1.3750756748413243e-47	-0.8021672320346122	0	0.528	3.945092111119759e-43	hETV2_hCO	2.403948668715961e-46
MCL1	1.415794819483293e-47	-1.8032090480391767	0.665	0.935	4.0619153370975674e-43	hETV2_hCO	2.471489837310084e-46
FAM84A	1.4465799569072592e-47	-0.8350505938483954	0	0.528	4.150237896366926e-43	hETV2_hCO	2.5239910052828865e-46
ISG15	1.4555443625817452e-47	-1.5163299370632377	0.22	0.779	4.175956776247027e-43	hETV2_hCO	2.539009172874382e-46
TMEM88	1.5555028320064732e-47	-1.212834332603672	0.121	0.709	4.462737625026571e-43	hETV2_hCO	2.710714295678421e-46
SERF2	2.0201200036464176e-47	0.9295800368074878	1	1	5.795724290461572e-43	hETV2_hCO	3.509206019035807e-46
CDO1	2.1364743098059893e-47	1.3023797247112776	0.739	0.055	6.129544794833383e-43	hETV2_hCO	3.7077057092431026e-46
ICA1	2.245038473575073e-47	-0.7909280406160877	0.028	0.588	6.441015380686884e-43	hETV2_hCO	3.893261306113437e-46
ERG28	2.411255193238924e-47	1.1721363416935027	0.783	0.095	6.9178911494024725e-43	hETV2_hCO	4.176416143028879e-46
CD82	2.4257548296593753e-47	-1.352895520544389	0.214	0.784	6.959490606292748e-43	hETV2_hCO	4.197441167292347e-46
CLTC	2.5070854651790455e-47	-1.1529566892500702	0.422	0.91	7.192828199598682e-43	hETV2_hCO	4.3339548884930324e-46
RPL5	2.980334929725575e-47	0.8974680214143822	1	1	8.550580913382675e-43	hETV2_hCO	5.138314170478145e-46
RPSA	3.9220446998967164e-47	0.8803299103392579	1	1	1.125234624400368e-42	hETV2_hCO	6.7357637036284636e-46
ZCCHC11	4.238302213720107e-47	-0.8145864912886799	0	0.523	1.2159689051162986e-42	hETV2_hCO	7.266624321006426e-46
CETP	4.858400002014758e-47	-0.8187025997609119	0	0.523	1.3938749605780342e-42	hETV2_hCO	8.313755807105044e-46
NKTR	5.989296953378374e-47	-1.1350354710422867	0.311	0.874	1.7183292959242556e-42	hETV2_hCO	1.023418598583285e-45
EEA1	6.028569129926836e-47	-1.0194227844966743	0.115	0.704	1.7295964833760092e-42	hETV2_hCO	1.0296344365565243e-45
SH3GLB1	6.229483726936504e-47	-1.0561006183313872	0.258	0.819	1.787238881258083e-42	hETV2_hCO	1.0634383670001686e-45
KCNJ2	6.97232223987227e-47	-1.2017453910712088	0.006	0.538	2.000359250619354e-42	hETV2_hCO	1.1876829055215236e-45
TPM1	6.99924337025655e-47	2.0865530344681593	0.932	0.508	2.0080829229266043e-42	hETV2_hCO	1.1919832136156736e-45
A1BG	9.241993482310054e-47	1.1068663985227303	0.668	0.005	2.6515279300747543e-42	hETV2_hCO	1.5697924348577178e-45
KRTCAP2	1.2397504383297583e-46	1.1182841506093806	0.944	0.638	3.556844007568077e-42	hETV2_hCO	2.0957587752112133e-45
HYAL2	1.2954915267117884e-46	-1.8111486304781417	0.509	0.879	3.716765190136121e-42	hETV2_hCO	2.1873876162556734e-45
TMCC3	1.4368831301813235e-46	-0.8209256961019854	0.016	0.553	4.122417700490217e-42	hETV2_hCO	2.421522617351549e-45
C17orf49	1.5686024873781895e-46	1.225487849795426	0.705	0.045	4.500320536288026e-42	hETV2_hCO	2.6403756614760257e-45
C20orf24	1.5880556079289661e-46	-0.789640134158449	0	0.518	4.556131539148204e-42	hETV2_hCO	2.6712237162888416e-45
SCML1	2.0427526704403266e-46	-1.097750237954929	0.068	0.633	5.860657411493297e-42	hETV2_hCO	3.422296452682571e-45
MYH10	2.0816372586349243e-46	-1.1892628574120807	0.295	0.844	5.972217295023598e-42	hETV2_hCO	3.484158120960192e-45
NRARP	2.1368100483732025e-46	-1.0153322668403275	0.009	0.538	6.130508028782718e-42	hETV2_hCO	3.573980644877832e-45
SH3BP4	2.390616935427509e-46	-1.0332755166380603	0.137	0.719	6.858679987741522e-42	hETV2_hCO	3.9919205262675176e-45
RPS27A	2.422450276388816e-46	0.742026161795053	1	1	6.950009842959513e-42	hETV2_hCO	4.0422294405495025e-45
MSRB3	2.4737712330530098e-46	-1.046078200623674	0.143	0.729	7.097249667629085e-42	hETV2_hCO	4.124962779654489e-45
TM9SF3	2.800450338599367e-46	-1.0377486453756417	0.307	0.844	8.034492021441584e-42	hETV2_hCO	4.663133392191754e-45
GPR146	2.9840544086198732e-46	-0.8944318720602883	0.043	0.603	8.561252098330417e-42	hETV2_hCO	4.957252544550996e-45
ARID3A	3.567229443481734e-46	-0.8336953142363847	0.071	0.648	1.0234381273349095e-41	hETV2_hCO	5.913618264837621e-45
COX6B1	4.080716603231796e-46	1.010526706571612	0.994	0.98	1.1707575934672024e-41	hETV2_hCO	6.753837639949707e-45
IFI27	4.1077774930784944e-46	-2.998171715682145	0.109	0.668	1.17852136276422e-41	hETV2_hCO	6.797043270189772e-45
HDDC2	4.115188389888871e-46	1.2369237604571377	0.823	0.176	1.180647549059117e-41	hETV2_hCO	6.807721979811972e-45
DEPP1	4.483104178484564e-46	-1.8063820701924007	0.016	0.548	1.2862025888072215e-41	hETV2_hCO	7.41119021305126e-45
RPS9	4.486864164317097e-46	0.6869501918641854	1	1	1.2872813287425752e-41	hETV2_hCO	7.415682213290805e-45
UBE2J1	4.860235728119266e-46	-1.0594878063624993	0.258	0.834	1.3944016303974172e-41	hETV2_hCO	8.016007525797446e-45
DLGAP4	5.832065637756316e-46	-1.0213505916902732	0.193	0.779	1.673219631472287e-41	hETV2_hCO	9.578864758105166e-45
COX16	6.187847911952693e-46	1.1625828003304348	0.764	0.116	1.7752935659392276e-41	hETV2_hCO	1.0151496373754363e-44
GSTP1	6.6402644277624915e-46	0.996473182377434	1	0.985	1.9050918643250588e-41	hETV2_hCO	1.0881159575428869e-44
CRIM1	6.840077960966244e-46	-1.085223140078766	0.075	0.643	1.9624183670012154e-41	hETV2_hCO	1.120342386982951e-44
TMA7	8.433218634442796e-46	0.8282061562035343	1	0.995	2.4194904262216383e-41	hETV2_hCO	1.3762130400282304e-44
PCDH1	8.937528915125191e-46	-0.768292839014745	0.003	0.518	2.5641770457494176e-41	hETV2_hCO	1.4561722368519435e-44
COL5A2	9.596625847492115e-46	-0.895550465818072	0.034	0.583	2.753271955645488e-41	hETV2_hCO	1.5621259716684463e-44
KLF3	9.839335776059338e-46	-1.0752558227552826	0.233	0.799	2.8229054341514243e-41	hETV2_hCO	1.600901124964054e-44
MORN2	1.1455618125526434e-45	1.4342919484904446	0.786	0.141	3.286616840213534e-41	hETV2_hCO	1.8591981968306458e-44
GRM8	1.201394030963395e-45	1.129295691342989	0.668	0.015	3.4467994748339804e-41	hETV2_hCO	1.9480333035580191e-44
LINC01088	1.2186789359628248e-45	1.2543085899223876	0.658	0.005	3.496389867277344e-41	hETV2_hCO	1.9738102611661165e-44
NOP53	1.2428493227550975e-45	1.0851357567169524	0.975	0.774	3.565734706984375e-41	hETV2_hCO	2.0120409318392222e-44
TAOK1	1.2445935485475438e-45	-1.0107659223662224	0.143	0.734	3.5707388907829033e-41	hETV2_hCO	2.014406098898594e-44
RBM39	1.3615088898230322e-45	-0.9729105586232172	0.795	0.995	3.9061690049022796e-41	hETV2_hCO	2.1996317407186374e-44
NUFIP2	1.4698518716505272e-45	-1.2339036272628305	0.158	0.729	4.2170050197653625e-41	hETV2_hCO	2.371436601815839e-44
DENND2C	1.529334166434586e-45	-0.8097694749909042	0.006	0.523	4.3876597235008277e-41	hETV2_hCO	2.465726303525162e-44
ESYT2	1.6273608400864037e-45	-1.0850822106031348	0.109	0.683	4.668898250207892e-41	hETV2_hCO	2.6178386841272303e-44
MAST4	1.6664077242819712e-45	-1.5603810044190385	0.112	0.683	4.780923760964976e-41	hETV2_hCO	2.679438944957839e-44
PLSCR1	2.012833933722469e-45	-1.026188521549566	0.152	0.739	5.774820555849763e-41	hETV2_hCO	3.227705156673609e-44
FAM107B	2.0268246976515282e-45	-1.0413909281932365	0.14	0.724	5.814960057562234e-41	hETV2_hCO	3.249407548412565e-44
SHROOM1	2.442443902617073e-45	-0.7206837564623688	0.009	0.528	7.007371556608383e-41	hETV2_hCO	3.90428692889011e-44
IPO11	2.6025845473917894e-45	-0.788727059429017	0.056	0.618	7.466815066467043e-41	hETV2_hCO	4.1584050290139136e-44
AFF1	2.6047803126610625e-45	-0.7663360524336956	0.031	0.573	7.473114717024589e-41	hETV2_hCO	4.160978577624201e-44
GIHCG	3.3106001529963795e-45	1.3468027635263917	0.649	0	9.498111838946612e-41	hETV2_hCO	5.273085367990963e-44
FGD6	4.107966395066333e-45	-0.7332279201179108	0.022	0.553	1.178575558744531e-40	hETV2_hCO	6.538727710034186e-44
PINK1	4.296016749810413e-45	-1.1567836759573236	0.388	0.854	1.2325272055206075e-40	hETV2_hCO	6.83040731529213e-44
SVIL	4.326721707094986e-45	-0.9067777212413262	0.031	0.573	1.2413364577655516e-40	hETV2_hCO	6.877688743075128e-44
SETX	4.421456682090103e-45	-0.9285490142004906	0.071	0.638	1.2685159220916505e-40	hETV2_hCO	7.025137540591687e-44
PDE4B	5.863327241207626e-45	-1.1353062425785323	0.059	0.613	1.6821885855024679e-40	hETV2_hCO	9.264343628975872e-44
ENO1	6.13651999934459e-45	1.132616645026332	0.984	0.92	1.760567587811963e-40	hETV2_hCO	9.689543279604543e-44
RPL22	6.204114578696311e-45	0.7514077418143894	1	0.995	1.7799604726279716e-40	hETV2_hCO	9.791926777801248e-44
UFM1	7.027808665686413e-45	-1.2204483756648519	0.357	0.839	2.0162783061854316e-40	hETV2_hCO	1.1062498819970923e-43
HNRNPH1	8.016140839826384e-45	-1.1820416423250164	0.441	0.925	2.2998308069461895e-40	hETV2_hCO	1.259871611595078e-43
TMEM14A	8.276565599286733e-45	1.0505082832522339	0.658	0.015	2.3745466704353636e-40	hETV2_hCO	1.2999399123014e-43
CORO1C	9.005596048072421e-45	-0.9661351210220213	0.158	0.744	2.5837055061919777e-40	hETV2_hCO	1.4135069074085509e-43
RFLNB	9.659188363478666e-45	-1.0666433577482615	0.053	0.603	2.771221141482029e-40	hETV2_hCO	1.5130884538191096e-43
CFAP126	1.0679165192371064e-44	1.9086816511345066	0.646	0	3.0638524936912585e-40	hETV2_hCO	1.6713927600155047e-43
TLN1	1.1462948571958442e-44	-1.0412147319252003	0.236	0.809	3.288719945294877e-40	hETV2_hCO	1.7924845570372482e-43
HSP90AA1	1.1481944057981658e-44	-1.204116371192904	0.988	1	3.2941697502349375e-40	hETV2_hCO	1.7950602275566926e-43
SLC16A14	1.326052515651301e-44	-0.9240266542485841	0.04	0.583	3.804444667403583e-40	hETV2_hCO	2.068572116869691e-43
FSCN1	1.382604615474519e-44	-1.2995017093489571	0.835	0.975	3.966692641796395e-40	hETV2_hCO	2.1553720965216317e-43
GGH	1.4693598619601902e-44	1.1894323534585076	0.748	0.101	4.215593443963786e-40	hETV2_hCO	2.2886100451792556e-43
BCLAF1	1.4700914577217797e-44	-1.1969712489629751	0.376	0.889	4.217692392203786e-40	hETV2_hCO	2.289248178021842e-43
CCN1	1.6023549030998726e-44	1.4322954886997832	0.643	0	4.597156216993534e-40	hETV2_hCO	2.49139212939783e-43
P4HTM	1.944845335206645e-44	1.2081796667705451	0.724	0.08	5.579761266707865e-40	hETV2_hCO	3.0159945606024024e-43
RAPGEF2	2.018632642924336e-44	-0.9237741036937355	0.075	0.638	5.79145705254992e-40	hETV2_hCO	3.1290565889165852e-43
UBL5	2.0481437463981564e-44	0.8760541683772991	0.994	0.985	5.8761244084163105e-40	hETV2_hCO	3.17272679059778e-43
GADD45B	2.0527679237008953e-44	-2.324342647820662	0.326	0.814	5.889391173097869e-40	hETV2_hCO	3.1791974999512256e-43
UBALD2	2.1576173237794829e-44	-1.1585973017665083	0.217	0.769	6.1902041019233366e-40	hETV2_hCO	3.340126879245739e-43
EIF3A	2.3654280265220144e-44	-1.056563239817487	0.481	0.93	6.786413008091659e-40	hETV2_hCO	3.657849758429933e-43
JAM2	2.709188814198175e-44	-1.1701619010702424	0.317	0.854	7.772662707934563e-40	hETV2_hCO	4.177625543975407e-43
FKBP2	2.8795499625159805e-44	-1.0404200473296608	0.224	0.779	8.261428842458348e-40	hETV2_hCO	4.4345568262063985e-43
CD200	3.323020761264893e-44	-0.9359325635006948	0.087	0.648	9.533746564068978e-40	hETV2_hCO	5.104246015110943e-43
PRKD3	3.906590452525556e-44	-0.8760763428815973	0.081	0.648	1.120800800829582e-39	hETV2_hCO	5.9928580630438415e-43
WBP1	3.921017541112468e-44	1.0568871958149388	0.652	0.015	1.124939932545167e-39	hETV2_hCO	6.0136925919524794e-43
RGL1	4.1004695848704917e-44	-0.8933256634759114	0.05	0.593	1.176424723899344e-39	hETV2_hCO	6.284853360707319e-43
MAGED1	4.310164571476192e-44	1.1503356536201184	0.842	0.266	1.2365862155565195e-39	hETV2_hCO	6.6005659774815635e-43
RPS24	4.3983929099229883e-44	0.764883477870808	1	1	1.2618989258569053e-39	hETV2_hCO	6.732778884371569e-43
ARFIP1	4.9911603693543e-44	-0.8371756323315558	0.121	0.704	1.4319639099677485e-39	hETV2_hCO	7.628655558730691e-43
ZIC4	5.018086409067683e-44	1.141380430603387	0.686	0.05	1.4396889907615182e-39	hETV2_hCO	7.668162209713697e-43
ACVR1	5.024627962478016e-44	-0.9383969348699108	0.102	0.668	1.4415657624349427e-39	hETV2_hCO	7.676508945983062e-43
C19orf66	5.220687958837503e-44	-0.6942922575709682	0	0.492	1.4978153753904797e-39	hETV2_hCO	7.972619417148497e-43
BICD1	5.328708844997076e-44	-0.878226310754708	0.096	0.663	1.528806567629661e-39	hETV2_hCO	8.132341537306911e-43
TSPAN13	6.410963624164663e-44	-1.1568186826311313	0.14	0.714	1.8393054637728416e-39	hETV2_hCO	9.754704985522946e-43
ATP11A	6.657966991026732e-44	-0.9746461396047882	0.068	0.618	1.9101707297255693e-39	hETV2_hCO	1.0121874657286e-42
B9D1	6.660415903883513e-44	1.0791636778221165	0.655	0.02	1.91087332282418e-39	hETV2_hCO	1.0123433602316471e-42
PGD	6.67992181269055e-44	1.137216526195413	0.727	0.09	1.9164695680609187e-39	hETV2_hCO	1.0150911954592448e-42
DACH1	6.878571723891276e-44	-1.2744617471032251	0.202	0.759	1.9734622275844072e-39	hETV2_hCO	1.0441627830516537e-42
TRIOBP	7.155799909396035e-44	-0.9243382514508511	0.149	0.729	2.0529989940057226e-39	hETV2_hCO	1.085319210826247e-42
CCDC50	7.643804370957538e-44	-1.0654911459162877	0.267	0.824	2.1930074740277177e-39	hETV2_hCO	1.1573601857648673e-42
NOS3	7.954290869853254e-44	-0.8238250702123232	0.022	0.543	2.2820860505608986e-39	hETV2_hCO	1.2041150661605444e-42
ATP5ME	9.686860079739436e-44	1.05984246866053	0.988	0.824	2.7791601568772443e-39	hETV2_hCO	1.462964780528582e-42
RAI14	1.0315949702494759e-43	-0.9940975415601905	0.134	0.704	2.959645969645746e-39	hETV2_hCO	1.5559909033765052e-42
GJA1	1.0641785933565417e-43	-1.2904899622951076	0.292	0.824	3.053128384339918e-39	hETV2_hCO	1.604457350060007e-42
RIPOR1	1.0648567399262952e-43	-0.8637731478689734	0.118	0.688	3.055073986848541e-39	hETV2_hCO	1.6051395004255673e-42
ETV6	1.0674638412302815e-43	-0.7671928046184159	0.019	0.533	3.062553760489678e-39	hETV2_hCO	1.608387573318118e-42
CRYBG3	1.0863138822684172e-43	-0.8563765057960975	0.019	0.533	3.1166345282280886e-39	hETV2_hCO	1.6360963718586465e-42
FILIP1	1.2310846830000951e-43	-1.0950943202643488	0.028	0.548	3.531981955527273e-39	hETV2_hCO	1.8513910020215852e-42
CDC42BPB	1.3812730330346895e-43	-0.804301262351391	0.124	0.709	3.9628723317765245e-39	hETV2_hCO	2.0737465814515737e-42
SMCHD1	1.4102168132243696e-43	-1.0138597928246993	0.134	0.693	4.045912037140716e-39	hETV2_hCO	2.1163072235258645e-42
TKT	1.4219911202986683e-43	1.4937345502466548	0.891	0.568	4.079692524136879e-39	hETV2_hCO	2.133526677075964e-42
FLNB	1.4669620421554085e-43	-0.9908437895575377	0.193	0.759	4.2087140989438667e-39	hETV2_hCO	2.1986808538252548e-42
SPEN	1.6135530309987004e-43	-0.9283664839550514	0.137	0.714	4.6292836459352716e-39	hETV2_hCO	2.4143207334013376e-42
ECEL1	1.6355091770359645e-43	1.784126772047093	0.634	0	4.6922758289161825e-39	hETV2_hCO	2.4466584276912858e-42
SH2B3	1.6368035894009725e-43	-0.7206035346868154	0.012	0.518	4.69598949799139e-39	hETV2_hCO	2.4480798668983884e-42
ZMIZ1	1.7204431222660344e-43	-0.7722947695722414	0.062	0.613	4.935951317781253e-39	hETV2_hCO	2.5704721422125174e-42
NCKAP1	1.826057635745238e-43	-1.0162203524583306	0.264	0.804	5.2389593569530874e-39	hETV2_hCO	2.726549799263696e-42
ZNF503	1.925410638290107e-43	-1.3236746697690165	0.491	0.874	5.524003121254317e-39	hETV2_hCO	2.868873952941878e-42
EIF3F	2.3775226830865487e-43	0.9832560782958983	0.994	0.91	6.821112577775308e-39	hETV2_hCO	3.531425609351487e-42
SOD2	2.8716933315980275e-43	-1.6764308640361159	0.28	0.804	8.238888168354742e-39	hETV2_hCO	4.248576791274985e-42
PTPRK	2.9166160818693335e-43	-0.913126859494227	0.078	0.628	8.367771538883117e-39	hETV2_hCO	4.314141067187672e-42
TRIP11	3.2206886500102884e-43	-0.9315579553889466	0.183	0.754	9.240155736879518e-39	hETV2_hCO	4.7569872359591216e-42
DGKE	3.354877218090943e-43	-1.029006507414174	0.04	0.568	9.625142738702915e-39	hETV2_hCO	4.949018004484374e-42
SARNP	4.030375479587449e-43	1.0771511456827845	0.702	0.075	1.1563147250936391e-38	hETV2_hCO	5.929504413680186e-42
CBR1	5.608894706372337e-43	1.1228436852792212	0.68	0.055	1.6091918912582236e-38	hETV2_hCO	8.20768258699152e-42
NR4A2	5.7588860129054774e-43	-1.326560473070481	0.056	0.583	1.6522243971025814e-38	hETV2_hCO	8.42197111794801e-42
GPR4	5.98313827797079e-43	-0.6762583347407065	0	0.482	1.7165623719498197e-38	hETV2_hCO	8.748125576741913e-42
CDH2	6.457055792936567e-43	-1.2233460171414678	0.621	0.96	1.852529306993501e-38	hETV2_hCO	9.419751669375647e-42
USP54	6.684689344731982e-43	-0.7820084031922311	0.04	0.568	1.9178373730036056e-38	hETV2_hCO	9.745833063112939e-42
CALM2	6.778882174721222e-43	1.2065168400688822	0.994	0.99	1.9448612959275185e-38	hETV2_hCO	9.879109477496391e-42
MFHAS1	7.1241018043387195e-43	-0.919685917853076	0.059	0.598	2.0439048076647787e-38	hETV2_hCO	1.0377957233120875e-41
ATP5F1A	7.406600706861688e-43	0.9148500556453145	0.994	0.94	2.1249537427986184e-38	hETV2_hCO	1.0782858322837042e-41
UCHL1	7.511610356673157e-43	1.2645029197148956	0.86	0.231	2.155081011329529e-38	hETV2_hCO	1.0929024250120327e-41
LITAF	7.52931894596077e-43	1.1437891801188993	0.711	0.075	2.1601616055961448e-38	hETV2_hCO	1.095030889159178e-41
CLIC5	7.900771667023106e-43	-0.8391088104227489	0	0.482	2.2667313912689292e-38	hETV2_hCO	1.1485835638089723e-41
PRKAR1A	8.592678962069664e-43	-1.07246446309795	0.621	0.93	2.4652395942177866e-38	hETV2_hCO	1.2486598741815905e-41
PIM3	1.0662907779870512e-42	-1.3212180513958154	0.155	0.709	3.0591882420448497e-38	hETV2_hCO	1.5413103160342095e-41
HOOK3	1.0688607878848553e-42	-0.9287575112079911	0.183	0.759	3.06656160044165e-38	hETV2_hCO	1.544711268294963e-41
RPS7	1.272714197508345e-42	0.7422183084917782	1	1	3.651417032651442e-38	hETV2_hCO	1.834472807020642e-41
RPS8	1.2802855476765282e-42	0.841418522800903	1	1	3.673139236283959e-38	hETV2_hCO	1.844638322116275e-41
STARD8	1.315301390206449e-42	-0.5969950562160532	0	0.477	3.7735996885023024e-38	hETV2_hCO	1.8943216741332979e-41
TMEM50A	1.4384089180788788e-42	-0.9948467016657634	0.78	0.955	4.1267951859683035e-38	hETV2_hCO	2.0691093332510862e-41
PBXIP1	1.520800369503829e-42	1.2108485560875906	0.714	0.09	4.3631762601064853e-38	hETV2_hCO	2.1849753672398648e-41
RRAS	1.72628424203524e-42	-1.0803213097796651	0.27	0.804	4.952709490399104e-38	hETV2_hCO	2.4737030571239616e-41
TCEAL3	1.837454461796622e-42	1.0484097061443824	0.811	0.191	5.271656850894509e-38	hETV2_hCO	2.6282398715617895e-41
MARCH3	2.0801930019874326e-42	-0.7741123383680961	0.037	0.558	5.968073722701944e-38	hETV2_hCO	2.970069582721185e-41
HLX	2.2021782197932926e-42	-0.7075890801844262	0.006	0.492	6.318049312586957e-38	hETV2_hCO	3.141715358781532e-41
KIAA0141	2.217483898748044e-42	-0.7032253823409759	0	0.477	6.361961305508138e-38	hETV2_hCO	3.1629165646041595e-41
FOSL2	2.2811324731891292e-42	-1.066261034957926	0.093	0.638	6.544569065579612e-38	hETV2_hCO	3.2523973381769145e-41
RPS13	2.4680738217967492e-42	0.7677152743348223	1	1	7.080903794734874e-38	hETV2_hCO	3.510489481170824e-41
CLEC1A	2.6396332741703503e-42	-0.7770033084805236	0	0.477	7.573107863594735e-38	hETV2_hCO	3.749259820100799e-41
LDLR	3.403214488974469e-42	-1.2905700715199586	0.158	0.698	9.763822368867753e-38	hETV2_hCO	4.816513592574852e-41
ANKS1A	3.613282968571821e-42	-0.848001672966421	0.047	0.573	1.0366508836832555e-37	hETV2_hCO	5.1067062432212e-41
RNF213	4.050424863401407e-42	-0.9613397259113854	0.109	0.658	1.1620668933098638e-37	hETV2_hCO	5.713171666707284e-41
RPS3	4.273073294128051e-42	0.8402841529717078	1	1	1.2259447280853377e-37	hETV2_hCO	6.023635808360728e-41
TMBIM6	4.6852636867197047e-42	-0.9271065940878973	0.944	1	1.3442021517198833e-37	hETV2_hCO	6.598150155883801e-41
TMPO	4.688337761283629e-42	-0.8755325722411147	0.143	0.729	1.345084103712273e-37	hETV2_hCO	6.601172142288044e-41
PLIN2	5.4103420663296e-42	-1.2655206472582958	0.183	0.724	1.5522271388299622e-37	hETV2_hCO	7.596697079431955e-41
PKM	6.933966304704587e-42	1.222656125623797	0.981	0.905	1.989354932819746e-37	hETV2_hCO	9.693922069156297e-41
C3orf58	7.00439710670515e-42	-0.6942922575709682	0	0.472	2.0095615299137076e-37	hETV2_hCO	9.790462135115111e-41
MAP3K3	7.647906124572118e-42	-0.8247942818050957	0.05	0.573	2.1941842671397406e-37	hETV2_hCO	1.0675246079829634e-40
SRRM2	8.465999995228748e-42	-1.0019168144288324	0.658	0.96	2.428895398631128e-37	hETV2_hCO	1.179402522351965e-40
ST6GALNAC1	8.90519465914843e-42	-0.7980036070930758	0	0.472	2.5549003477096844e-37	hETV2_hCO	1.2398583276611552e-40
BCAT1	9.00453727990462e-42	-1.2474186711701194	0.034	0.543	2.5834017456046355e-37	hETV2_hCO	1.252953790397685e-40
CLDN3	9.717840387629385e-42	1.114097967753806	0.612	0	2.7880484072108706e-37	hETV2_hCO	1.3505302319405137e-40
TPT1	1.002236919315166e-41	-0.7769328503217974	1	1	2.8754177215152116e-37	hETV2_hCO	1.3915869821916435e-40
MT-ND4	1.0866553506418601e-41	-1.019925486023605	0.997	1	3.1176142009914967e-37	hETV2_hCO	1.5064474703108735e-40
DOCK4	1.1590181868193622e-41	-0.8981645909366183	0.037	0.553	3.3252231779847502e-37	hETV2_hCO	1.6061390376114459e-40
ARL4C	1.6479764486052793e-41	1.173604206421687	0.767	0.171	4.7280444310485465e-37	hETV2_hCO	2.271333121548648e-40
RHOC	1.9673883825610545e-41	-1.1165014122520667	0.795	0.95	5.644437269567666e-37	hETV2_hCO	2.706843238362876e-40
GIT2	2.3134750542119845e-41	-0.8003005813900086	0.056	0.583	6.637359930534183e-37	hETV2_hCO	3.173186478407867e-40
CEP68	2.3561358512894227e-41	-0.8620197033090342	0.112	0.668	6.759753757349354e-37	hETV2_hCO	3.229831716885142e-40
TES	2.6235197429387946e-41	-0.8000016987420834	0.059	0.588	7.526878142491402e-37	hETV2_hCO	3.59013810041026e-40
FGFR1OP2	2.62986647735644e-41	-0.8864700658604081	0.171	0.739	7.545086923535627e-37	hETV2_hCO	3.5981308991272662e-40
DNALI1	2.786811048718031e-41	1.2268121972572514	0.624	0.015	7.995360898772032e-37	hETV2_hCO	3.80773156892851e-40
RAC1	3.113745912139497e-41	-0.8981136779783827	0.997	1	8.933337021928216e-37	hETV2_hCO	4.248721829998786e-40
NBL1	3.6023476169746396e-41	-0.9107157211131722	0.068	0.598	1.0335135313100241e-36	hETV2_hCO	4.903191537301481e-40
TIMM17B	3.7618018247711686e-41	1.0368909840012321	0.801	0.201	1.0792609435268483e-36	hETV2_hCO	5.115331207917322e-40
AK1	4.004345139384611e-41	1.5030907393780908	0.814	0.251	1.148846620489445e-36	hETV2_hCO	5.44098237720204e-40
LY6H	4.068180006395426e-41	1.405243415979946	0.832	0.231	1.1671608438348479e-36	hETV2_hCO	5.523498008683275e-40
DLL1	4.5261651130517133e-41	-0.8874870383361279	0.016	0.503	1.2985567709345365e-36	hETV2_hCO	6.1394585258442065e-40
ADAMTS9	4.903823431667732e-41	-0.8285933492825592	0.019	0.508	1.4069069425454722e-36	hETV2_hCO	6.6441248773737035e-40
LMBR1	5.149466395480084e-41	-0.8808285259307186	0.099	0.638	1.477381908863236e-36	hETV2_hCO	6.970303599424298e-40
RPS21	5.153968069499102e-41	0.8245763357753062	1	0.995	1.4786734391392923e-36	hETV2_hCO	6.973742411846215e-40
LHFPL2	5.363054563496518e-41	-0.8692608508176921	0.075	0.608	1.538660354267151e-36	hETV2_hCO	7.24975697484785e-40
IGF1R	5.480717348428403e-41	-1.0335344063076077	0.174	0.709	1.5724178072641088e-36	hETV2_hCO	7.404590736807203e-40
DSTN	5.844685875759654e-41	-1.0078128568591311	0.885	0.995	1.6768403777554448e-36	hETV2_hCO	7.88882843257307e-40
TDRP	5.891014194976049e-41	-0.9455173611151286	0.127	0.673	1.6901319725386285e-36	hETV2_hCO	7.949850996552308e-40
RPL11	5.911216299314593e-41	0.7011145736895408	1	1	1.6959279562733567e-36	hETV2_hCO	7.974087268108028e-40
KIAA1671	6.622899264608186e-41	-0.8551834471482191	0.106	0.648	1.9001097990160886e-36	hETV2_hCO	8.922283574548304e-40
AL390728.6	6.804802576145271e-41	-0.7455175809261413	0.031	0.533	1.9522978590960782e-36	hETV2_hCO	9.162134600725092e-40
RPS12	7.011216752163047e-41	0.8766051690634908	1	1	2.011518086195578e-36	hETV2_hCO	9.431127538875196e-40
TNXB	7.021790132868175e-41	-0.9241597994695626	0.025	0.518	2.0145515891198792e-36	hETV2_hCO	9.443564120070325e-40
IFI27L1	8.698034096433529e-41	1.1216964128204399	0.755	0.156	2.4954659822667796e-36	hETV2_hCO	1.1656054058227995e-39
PPM1F	1.0755791780645428e-40	-0.7565765358253107	0.053	0.573	3.085836661867173e-36	hETV2_hCO	1.4354107709813126e-39
PXDC1	1.0865395933744391e-40	-0.915545559194948	0.118	0.658	3.117282093391266e-36	hETV2_hCO	1.4492221080570773e-39
CHCHD10	1.0890228456956733e-40	1.6115722610241696	0.826	0.312	3.1244065443008864e-36	hETV2_hCO	1.4522618927467635e-39
OTX2	1.252858627039713e-40	0.9288263855761645	0.596	0	3.594451400976937e-36	hETV2_hCO	1.668241899228802e-39
TSPAN15	1.324966946327721e-40	-0.7988228410422751	0.068	0.598	3.8013301690142315e-36	hETV2_hCO	1.762277899549932e-39
DENND3	1.3365809550853785e-40	-0.6583353797945586	0.009	0.482	3.834650760139951e-36	hETV2_hCO	1.7770604666996063e-39
LDHA	1.4834634547973413e-40	-1.169049968435806	0.394	0.93	4.256056651813572e-36	hETV2_hCO	1.968301380191741e-39
PKN1	1.4900218202280785e-40	-0.9606470216963734	0.311	0.819	4.274872602234357e-36	hETV2_hCO	1.9762657928194792e-39
AUTS2	1.8357293676793163e-40	-0.950367805163705	0.152	0.714	5.2667075558719585e-36	hETV2_hCO	2.4273099147241534e-39
ARGLU1	1.975160024526112e-40	-1.1915813507360924	0.528	0.92	5.666734110365415e-36	hETV2_hCO	2.608531673616491e-39
CYTH3	2.042518064326878e-40	-0.921612762404268	0.034	0.533	5.8599843265538137e-36	hETV2_hCO	2.6959873737713237e-39
SPOCK2	2.384176855262901e-40	-1.3601090107769638	0.205	0.749	6.840203397749263e-36	hETV2_hCO	3.1364759451088976e-39
RELL1	2.6482152780076736e-40	-0.7544968917768837	0.087	0.628	7.597729632604016e-36	hETV2_hCO	3.4780383036260336e-39
FOXO1	2.658251604515546e-40	-0.7786844448613408	0.025	0.518	7.626523853355102e-36	hETV2_hCO	3.4905749189427e-39
KIAA1551	2.7145940455745944e-40	-0.7165222049544339	0	0.457	7.788170316753511e-36	hETV2_hCO	3.563900670725014e-39
DOCK1	3.504306922031588e-40	-0.8605694819981362	0.093	0.623	1.0053856559308627e-35	hETV2_hCO	4.582079420500873e-39
KLF10	3.961236714375338e-40	-1.2125090198588795	0.261	0.784	1.1364788133542845e-35	hETV2_hCO	5.1719337736909356e-39
BMP2K	4.7730818058679916e-40	-0.8042262846038086	0.059	0.573	1.3693971701035268e-35	hETV2_hCO	6.205704421749906e-39
SRSF11	5.039871782102491e-40	-0.9468868541240393	0.575	0.94	1.4459392142852047e-35	hETV2_hCO	6.546586326932693e-39
LRCH1	5.4644713477161474e-40	-0.7073091432378027	0.028	0.518	1.5677568296597628e-35	hETV2_hCO	7.090353462997208e-39
RBMS1	7.269301072697938e-40	-0.9418598620589913	0.255	0.794	2.0855624777570383e-35	hETV2_hCO	9.397894086313978e-39
APOPT1	7.917650484303946e-40	-0.6671561276334541	0	0.452	2.271573923946802e-35	hETV2_hCO	1.0211959868384622e-38
TNFRSF4	8.000027568966992e-40	-0.7812278943422492	0	0.452	2.29520790953663e-35	hETV2_hCO	1.0316336548500355e-38
SCAF11	1.0489063225933807e-39	-0.9952579901410172	0.429	0.884	3.0093122395204094e-35	hETV2_hCO	1.3479602430465494e-38
SINHCAF	1.0666214106166538e-39	-0.9481749650352318	0.13	0.668	3.0601368270591796e-35	hETV2_hCO	1.3697360325069553e-38
TMEM258	1.174698932374591e-39	0.8321587755959776	0.994	0.915	3.3702112369827014e-35	hETV2_hCO	1.5068946369519511e-38
SAV1	1.2358852113618266e-39	-0.9216226017230831	0.146	0.688	3.5457546713970803e-35	hETV2_hCO	1.58338469575987e-38
LRRC8C	1.2729683079959617e-39	-0.7638825297560411	0.065	0.583	3.652146075640414e-35	hETV2_hCO	1.6300136861371408e-38
SNHG18	1.709277032122061e-39	1.1510805439897114	0.665	0.075	4.903915805158193e-35	hETV2_hCO	2.1796730136355878e-38
HNRNPA2B1	1.803795332679659e-39	-0.8855345128940231	0.975	1	5.175088809457942e-35	hETV2_hCO	2.2993783199410644e-38
NFKBIA	1.866569139356023e-39	-1.1551334464629368	0.438	0.91	5.35518686081243e-35	hETV2_hCO	2.378120101266959e-38
PPP1R13B	1.893689961303025e-39	-0.7924169823141751	0.059	0.568	5.432996498978379e-35	hETV2_hCO	2.4118095033658407e-38
NEAT1	2.1986931852654975e-39	-2.355622846661518	0.77	0.905	6.308050748526712e-35	hETV2_hCO	2.7912649401947814e-38
ROCK1	2.2018470918332213e-39	-1.0066160704012335	0.273	0.784	6.317099306469512e-35	hETV2_hCO	2.7947699710332864e-38
PTP4A1	2.4572274190097018e-39	-0.6717144095957586	0	0.447	7.049785465138835e-35	hETV2_hCO	3.114473348514204e-38
SBDS	2.4783674755788488e-39	-0.9847736687495855	0.481	0.874	7.110436287435717e-35	hETV2_hCO	3.140708092092241e-38
MUM1	2.5430099900116717e-39	-0.6762583347407065	0	0.447	7.295895661343486e-35	hETV2_hCO	3.220904442914516e-38
KAT6A	2.68223147634722e-39	-0.8753182522465304	0.152	0.693	7.695322105640174e-35	hETV2_hCO	3.3942159810473595e-38
NENF	2.696956281599271e-39	1.3245012566571144	0.842	0.322	7.737567571908309e-35	hETV2_hCO	3.412242249328891e-38
CP	2.78220161026263e-39	1.6028991589948878	0.593	0.005	7.982136419843486e-35	hETV2_hCO	3.519470190655598e-38
NES	2.904806779864402e-39	-1.3077014458191651	0.149	0.673	8.333890651430969e-35	hETV2_hCO	3.6726053079181607e-38
CFAP298	3.013744269204554e-39	1.0133790298011998	0.584	0	8.646432308347865e-35	hETV2_hCO	3.8076295067914276e-38
ARPC2	3.036945679272754e-39	-1.0056066784334785	0.845	0.975	8.71299715383353e-35	hETV2_hCO	3.836261151305856e-38
ATP9A	3.043803701224444e-39	-0.8787168287083955	0.09	0.613	8.73267281881293e-35	hETV2_hCO	3.844241371402593e-38
BNIP2	3.253316270905885e-39	-0.9555575705517063	0.233	0.759	9.333764381228984e-35	hETV2_hCO	4.105204871438693e-38
LGI1	3.362012617645064e-39	1.0405184518915642	0.593	0.005	9.645614200023689e-35	hETV2_hCO	4.240858697085521e-38
RASSF1	3.370274332533997e-39	-0.8422934204585217	0.102	0.638	9.669317060040037e-35	hETV2_hCO	4.2505261567858266e-38
PDZD2	3.4548388364788165e-39	-0.7736500491842522	0.043	0.538	9.911932621857724e-35	hETV2_hCO	4.3556324831182493e-38
CASKIN2	3.467140501584495e-39	-0.7817550988213077	0.043	0.538	9.947226099045916e-35	hETV2_hCO	4.370366859122406e-38
KDM7A	3.505012721484342e-39	-0.72005535363605	0.031	0.518	1.0055881497938577e-34	hETV2_hCO	4.4173222528180655e-38
SAMD1	3.595024366193427e-39	-0.8386821669061432	0.056	0.563	1.0314124906608943e-34	hETV2_hCO	4.529157535428594e-38
RRAGA	3.657790770640621e-39	-1.031746815897269	0.543	0.915	1.049420172096794e-34	hETV2_hCO	4.6074170036560337e-38
SNX3	3.8408328931842096e-39	-0.9209467057615752	0.944	0.995	1.1019349570545496e-34	hETV2_hCO	4.834554932698666e-38
LEPROTL1	3.874210763160432e-39	-1.099743708020614	0.339	0.804	1.111511067950728e-34	hETV2_hCO	4.871395351033303e-38
SPRTN	3.882022919644934e-39	-1.0331886779200707	0.099	0.613	1.1137523756461315e-34	hETV2_hCO	4.880355418053887e-38
PTTG1IP	4.2516054270858003e-39	-1.0497138977893399	0.512	0.869	1.2197855970309161e-34	hETV2_hCO	5.339319702692706e-38
PRSS12	4.262774426513965e-39	-0.8977171742666068	0.059	0.573	1.2229899829668566e-34	hETV2_hCO	5.350497307185779e-38
PSMA6	4.328321780599952e-39	1.0144346317589203	0.711	0.116	1.2417955188541263e-34	hETV2_hCO	5.429909832293304e-38
USHBP1	4.335568863532362e-39	-0.6214593775595257	0.006	0.462	1.2438747069474347e-34	hETV2_hCO	5.438042088830591e-38
DAB2IP	4.780969634590573e-39	-0.740903199862558	0.04	0.533	1.3716601881640354e-34	hETV2_hCO	5.990362904735947e-38
NDUFA11	4.792591712281768e-39	0.962949152242804	0.978	0.799	1.3749945622536392e-34	hETV2_hCO	6.003867137467936e-38
ST6GAL1	5.563227365164167e-39	-0.9273057946639884	0.078	0.588	1.5960899310655994e-34	hETV2_hCO	6.95334980238568e-38
PXN	5.673735487852457e-39	-0.8541361042332012	0.13	0.668	1.62779471146487e-34	hETV2_hCO	7.088979627988247e-38
SERPINE1	5.678656889081943e-39	-1.2777651401516381	0.003	0.452	1.6292066614776095e-34	hETV2_hCO	7.093882322812747e-38
TCEAL9	6.473847888218269e-39	1.0360308472509239	0.953	0.854	1.8573469591298213e-34	hETV2_hCO	8.06741044531815e-38
NKD2	6.962545533798456e-39	-0.8681429622270807	0.118	0.658	1.997554313646777e-34	hETV2_hCO	8.67032591967569e-38
HNRNPA1	8.115425539598574e-39	1.0047210935603808	1	1	2.3283155873108307e-34	hETV2_hCO	1.0079511587935231e-37
PIP5K1C	8.437424871956483e-39	-0.8201656191913647	0.09	0.608	2.420697195764315e-34	hETV2_hCO	1.0475781809423903e-37
ARL5B	9.68968723369725e-39	-1.2300672086645925	0.096	0.608	2.779971267347741e-34	hETV2_hCO	1.1988712190084918e-37
NDUFB1	1.044616752576818e-38	1.0454810475837095	0.944	0.719	2.9970054631428906e-34	hETV2_hCO	1.291344589079752e-37
TM7SF2	1.071153076212068e-38	1.0190865162776226	0.689	0.095	3.073138175652423e-34	hETV2_hCO	1.323458382106495e-37
CPNE5	1.3242328356704106e-38	-0.6986974366909694	0.016	0.477	3.799224005538408e-34	hETV2_hCO	1.6310493731764507e-37
ZBTB10	1.3642200162510729e-38	-1.0731095689370587	0.118	0.633	3.913947226624328e-34	hETV2_hCO	1.679138094768844e-37
ABHD14A	1.4376617590869013e-38	1.0485102766175223	0.686	0.101	4.1246515868203195e-34	hETV2_hCO	1.768003267901474e-37
TM9SF1	1.49449455491203e-38	0.9024090796069542	0.606	0.025	4.287704878042614e-34	hETV2_hCO	1.8369419937129925e-37
CDC37	1.4998518691119802e-38	-1.0410950210973597	0.621	0.894	4.303075012482271e-34	hETV2_hCO	1.8428898622582206e-37
CASP4	1.5537300721003072e-38	-0.6763145166419127	0.003	0.447	4.457651576855782e-34	hETV2_hCO	1.908431351772533e-37
TLNRD1	1.6209424031220004e-38	-0.8306807264869155	0.09	0.608	4.6504837545570194e-34	hETV2_hCO	1.9892697467684285e-37
LATS2	1.6947671462911865e-38	-0.7968219224708795	0.093	0.613	4.862286942709414e-34	hETV2_hCO	2.078076722585114e-37
TPR	1.7632900809290298e-38	-0.9463362583458271	0.537	0.925	5.058879242185387e-34	hETV2_hCO	2.1613523608326565e-37
AFF4	1.8772150339181584e-38	-1.1026195352602595	0.295	0.789	5.385729932311196e-34	hETV2_hCO	2.2982230811188083e-37
C5orf24	2.0975060596901695e-38	-0.9345365548646225	0.298	0.814	6.017744885251096e-34	hETV2_hCO	2.564387759206558e-37
FBXO18	2.278331953414816e-38	-0.6441461495869537	0	0.437	6.536534374347107e-34	hETV2_hCO	2.782593368761032e-37
PHF20L1	2.3521318441048373e-38	-0.845279010684525	0.264	0.814	6.748266260736778e-34	hETV2_hCO	2.8702557757778534e-37
SASH1	2.462424080975656e-38	-0.7798679892770424	0.112	0.638	7.064694688319158e-34	hETV2_hCO	3.002789365411981e-37
VOPP1	2.582235031243495e-38	-0.8466690578024332	0.171	0.714	7.4084323046375875e-34	hETV2_hCO	3.1456558916062846e-37
AMOTL1	2.714788836978663e-38	-0.8864335132484604	0.102	0.618	7.788729173291784e-34	hETV2_hCO	3.3031711293113525e-37
SMAD7	3.5206410263975493e-38	-0.9566000479067084	0.028	0.497	1.010071910473457e-33	hETV2_hCO	4.265433535184683e-37
G3BP2	3.573821852165993e-38	-0.8551012483913591	0.311	0.819	1.0253294893864234e-33	hETV2_hCO	4.3291272778460414e-37
TMEM243	3.925463285948924e-38	-0.8296441104658543	0.134	0.658	1.1262154167387462e-33	hETV2_hCO	4.746193437098191e-37
ARHGAP31	5.736558367027924e-38	-0.6363090734645597	0.025	0.492	1.6458185955003113e-33	hETV2_hCO	6.893757315753496e-37
SENP7	5.8324877908401e-38	-0.8130490741319966	0.05	0.538	1.6733407471920246e-33	hETV2_hCO	7.006670045759565e-37
TRIM16	6.588074316977802e-38	-0.7749966410716689	0.118	0.653	1.8901185215409312e-33	hETV2_hCO	7.902355696994894e-37
TCEAL4	6.708630026320325e-38	0.9982692428173425	0.966	0.749	1.924705954551301e-33	hETV2_hCO	8.041536325835983e-37
CLK1	7.272954138140359e-38	-1.0293957412060635	0.286	0.779	2.086610542232469e-33	hETV2_hCO	8.703314023157766e-37
IFI6	7.352795002857254e-38	-1.3485400531922886	0.553	0.874	2.1095168863197464e-33	hETV2_hCO	8.797376766709324e-37
SAT2	7.79979628479084e-38	1.042248952111846	0.91	0.553	2.237761554106492e-33	hETV2_hCO	9.322788440029496e-37
RPL37	7.865913309892525e-38	0.7334668014897314	1	1	2.2567305286081655e-33	hETV2_hCO	9.398656296588317e-37
EPC1	8.746855356241069e-38	-0.9299678984409975	0.248	0.774	2.5094728017055626e-33	hETV2_hCO	1.0433727930646634e-36
ITPR3	9.227036288770913e-38	-0.6763703495737058	0.006	0.447	2.6472367112483752e-33	hETV2_hCO	1.0995448505107404e-36
DAB2	9.270014641040469e-38	-1.0554585956229507	0.348	0.809	2.6595672005145106e-33	hETV2_hCO	1.1044813222340695e-36
SAT1	9.726086795180348e-38	-1.715073819707471	0.82	0.98	2.7904143015372416e-33	hETV2_hCO	1.1580442670343813e-36
NFAT5	9.7888390874836e-38	-0.8543326700814364	0.102	0.618	2.808417934199045e-33	hETV2_hCO	1.1649308203207138e-36
WWC3	1.060161802009303e-37	-0.6602447767432904	0.065	0.568	3.0416042099646904e-33	hETV2_hCO	1.2597591818763176e-36
SLC7A8	1.2324285742301356e-37	-1.1680882924964813	0.267	0.749	3.535837579466259e-33	hETV2_hCO	1.4625038435190853e-36
CARD10	1.2705279867599593e-37	-0.5829035770751483	0.003	0.437	3.645144794014323e-33	hETV2_hCO	1.5069614636823678e-36
PTPN14	1.2713916428182497e-37	-0.7271756193847514	0.078	0.583	3.6476226232455585e-33	hETV2_hCO	1.507734381423183e-36
RPS27L	1.3031112942590074e-37	1.478405825053621	0.944	0.734	3.738626303229092e-33	hETV2_hCO	1.5443204303468102e-36
WDR26	1.4338432849558146e-37	-0.8784146619796988	0.174	0.693	4.113696384538232e-33	hETV2_hCO	1.6964243343784333e-36
QPRT	1.460887045542283e-37	0.9641166878324415	0.661	0.085	4.19128493366081e-33	hETV2_hCO	1.7278457492911375e-36
LAMB1	1.4675315107246333e-37	-1.1561161854377882	0.373	0.814	4.210347904268973e-33	hETV2_hCO	1.7351272814582625e-36
TIMP1	1.5317539089757048e-37	-1.6371105969236912	0.401	0.859	4.394601964851297e-33	hETV2_hCO	1.8101574360009003e-36
EOGT	1.6888725753184782e-37	-0.7414573656496485	0.028	0.492	4.845375418588714e-33	hETV2_hCO	1.9928528258088526e-36
TRIM38	1.69571990802329e-37	-0.6986052504420505	0.037	0.513	4.8650204161188186e-33	hETV2_hCO	2.0002688409155802e-36
ETV3	1.7612416712557628e-37	-0.7697993454970137	0.037	0.513	5.0530023548327834e-33	hETV2_hCO	2.0765249531891137e-36
PUM1	1.9047268110512723e-37	-0.8941169220021411	0.335	0.824	5.4646612209061e-33	hETV2_hCO	2.2423499643824595e-36
AKT3	2.120660351821282e-37	-0.7666431017956523	0.084	0.593	6.084174549375259e-33	hETV2_hCO	2.4903752130255274e-36
UBR5	2.4700899254874706e-37	-0.8066662364511221	0.102	0.618	7.086687996223553e-33	hETV2_hCO	2.8930806212255915e-36
MAP4K5	2.94768162758156e-37	-0.7678733899520755	0.068	0.563	8.456898589531495e-33	hETV2_hCO	3.4405583783086396e-36
ASAP1	3.322557192574515e-37	-0.7815250956257805	0.127	0.658	9.532416585496284e-33	hETV2_hCO	3.870493405757811e-36
MPP1	3.4469473768293215e-37	-0.9478195776603866	0.224	0.744	9.889292024123323e-33	hETV2_hCO	4.01145481173863e-36
DDX18	3.5113014939533727e-37	-0.9417298083537434	0.348	0.844	1.0073923986152226e-32	hETV2_hCO	4.08501128164528e-36
RND3	3.562307677503326e-37	-1.1812995432241427	0.174	0.693	1.0220260726757042e-32	hETV2_hCO	4.142995869316133e-36
RPL13	4.019320095824268e-37	0.651988254893725	1	1	1.1531429354919824e-32	hETV2_hCO	4.668397951573253e-36
NECAP2	4.0425515778344285e-37	-0.8411336459002394	0.267	0.779	1.1598080476806976e-32	hETV2_hCO	4.6938478875498594e-36
SNHG19	4.563009462866537e-37	0.9526571300458891	0.596	0.03	1.3091274148964093e-32	hETV2_hCO	5.292971896593416e-36
RAP1B	4.668618787195599e-37	-0.9341363065499759	0.711	0.925	1.3394267300464172e-32	hETV2_hCO	5.4110630851984454e-36
ARHGAP27	4.902454014016524e-37	-0.5691648701173128	0.009	0.447	1.4065140566213406e-32	hETV2_hCO	5.6765341023905426e-36
SERPINB9	5.2012611406501304e-37	-0.6261207549293886	0.009	0.447	1.4922418212525224e-32	hETV2_hCO	6.018602177038007e-36
STX3	5.323894709121831e-37	-0.7666431017956523	0.075	0.578	1.527425392047053e-32	hETV2_hCO	6.156499901192298e-36
EMP3	5.703569584568224e-37	1.0893413960965228	0.646	0.07	1.6363541138126236e-32	hETV2_hCO	6.590194341434978e-36
NEDD9	6.4400479694342705e-37	-1.2023910962401767	0.363	0.799	1.8476497624306922e-32	hETV2_hCO	7.432705801529154e-36
PDE8A	6.479128353461809e-37	-0.6593161193279934	0.037	0.508	1.858861924608193e-32	hETV2_hCO	7.476596628938779e-36
NEDD4	6.8834400866811375e-37	-0.5921940699522319	0	0.422	1.9748589608688184e-32	hETV2_hCO	7.935427007368928e-36
C5orf49	7.0469190688722e-37	1.3520777055670659	0.559	0	2.021761080859434e-32	hETV2_hCO	8.119941515554975e-36
SNHG14	7.598257162703736e-37	0.9003043025965684	0.556	0	2.1799399799797019e-32	hETV2_hCO	8.74248265486433e-36
SERINC5	8.650130951323252e-37	-0.9104600583667875	0.115	0.623	2.481722569934641e-32	hETV2_hCO	9.933473486132845e-36
AC007325.4	8.657805474284222e-37	0.9932636685041242	0.556	0	2.4839243905721434e-32	hETV2_hCO	9.939076831640764e-36
TNFSF12	9.176318511662648e-37	-0.598229535790139	0.012	0.452	2.6326857809960136e-32	hETV2_hCO	1.0524131912795101e-35
TMEM147	9.188329045261593e-37	0.9501587353624146	0.932	0.658	2.636131603085551e-32	hETV2_hCO	1.0536207433745791e-35
CSGALNACT1	9.503289275528133e-37	-0.7163860284215849	0.006	0.437	2.7264936931490214e-32	hETV2_hCO	1.0893857619229687e-35
SDCBP	1.006227371962774e-36	-1.0609191270899863	0.823	0.985	2.8868663301611984e-32	hETV2_hCO	1.1521832919649185e-35
DYNLT1	1.0595332018856125e-36	0.9962244139083147	0.957	0.839	3.039800756209822e-32	hETV2_hCO	1.212419666157699e-35
AC092958.1	1.129855201715156e-36	1.0253434580573209	0.568	0.01	3.2415545737207826e-32	hETV2_hCO	1.2920572798774476e-35
SLC16A9	1.1449226059965694e-36	1.0477139532957682	0.562	0.005	3.284782956604158e-32	hETV2_hCO	1.3086564753015753e-35
HSPA5	1.1658639769837307e-36	-1.4354428453069858	0.758	0.955	3.3448637499663235e-32	hETV2_hCO	1.3323785041801215e-35
IMPDH2	1.1698329309735002e-36	1.086272363599101	0.783	0.241	3.356250678962972e-32	hETV2_hCO	1.3364847933329056e-35
ERBIN	1.2156243206159122e-36	-0.9278644780374838	0.233	0.734	3.487626175847052e-32	hETV2_hCO	1.3881305464605403e-35
MAP4	1.424822270750805e-36	-0.9181053536070434	0.273	0.794	4.0878150947840596e-32	hETV2_hCO	1.6231060427880147e-35
RHBDD2	1.4316201674443548e-36	0.9891328820358762	0.798	0.302	4.107318260397854e-32	hETV2_hCO	1.6305887743162655e-35
NRIP1	1.440539433170468e-36	-0.7912104008467479	0.028	0.482	4.132907633766073e-32	hETV2_hCO	1.639959715194771e-35
TSPAN18	1.5205802198412467e-36	-0.7500348094979646	0.025	0.477	4.3625446507245367e-32	hETV2_hCO	1.7291433334613014e-35
SYCE1L	1.564042052802505e-36	0.9683023109227243	0.59	0.03	4.487236649490387e-32	hETV2_hCO	1.7774295735252244e-35
PRDX2	1.6245138183262913e-36	0.8694587886017435	0.981	0.899	4.6607301447781297e-32	hETV2_hCO	1.8440889661888139e-35
TM4SF1	1.6267833207492547e-36	-1.619644389027024	0.475	0.854	4.6672413472296115e-32	hETV2_hCO	1.84607589285217e-35
GOLGB1	1.793665230869255e-36	-0.9396110757569236	0.286	0.794	5.146025547363893e-32	hETV2_hCO	2.0325347974658966e-35
SNTB2	1.821757927473264e-36	-0.9811734053591297	0.211	0.714	5.226623493920794e-32	hETV2_hCO	2.0636913790851804e-35
FAM208A	2.1556534746928156e-36	-0.5921940699522319	0	0.417	6.184569818893688e-32	hETV2_hCO	2.4349708356607953e-35
FAM213B	2.195878633969003e-36	-0.6017801187814302	0	0.417	6.29997580085707e-32	hETV2_hCO	2.4796204619023117e-35
MGAT4A	2.2667135256367324e-36	-0.7231059550757045	0.075	0.568	6.503201105051785e-32	hETV2_hCO	2.5587957542259225e-35
FAM229B	2.6485378879155828e-36	1.167115568243542	0.705	0.156	7.598655200429808e-32	hETV2_hCO	2.9798879530577505e-35
HNRNPAB	2.6873239890766308e-36	-0.9052598454506167	0.363	0.874	7.709932524660853e-32	hETV2_hCO	3.0206591979635186e-35
CYTOR	2.858027562812556e-36	-1.250810780277974	0.264	0.764	8.199681077709222e-32	hETV2_hCO	3.2100000665208993e-35
SHC1	2.9654367283744733e-36	-0.8886139133207478	0.255	0.779	8.507837973706363e-32	hETV2_hCO	3.3285342368771434e-35
DDX21	3.223428428026581e-36	-0.9527719791453287	0.248	0.759	9.248016160008262e-32	hETV2_hCO	3.611844697406561e-35
HECTD1	3.52149427528048e-36	-0.8963976647624303	0.208	0.724	1.0103167075779698e-31	hETV2_hCO	3.9402396140559657e-35
S100A11	3.924082394631307e-36	-1.3170281009240496	0.363	0.839	1.125819239019722e-31	hETV2_hCO	4.38655912828339e-35
PDLIM4	4.085924982114475e-36	1.04015114182541	0.696	0.141	1.172251877368643e-31	hETV2_hCO	4.5631723127829343e-35
SLC43A3	4.3567069274373366e-36	-0.733462854851646	0.016	0.452	1.2499392174817719e-31	hETV2_hCO	4.860239737497859e-35
POLR2I	4.493433512568429e-36	1.107768364817123	0.907	0.563	1.2891660747558824e-31	hETV2_hCO	5.008840196658958e-35
TESC	4.511880368713565e-36	-0.8670600087821057	0.047	0.513	1.294458477783922e-31	hETV2_hCO	5.028614763550719e-35
REL	5.1301339015629606e-36	-0.8961038014849642	0.087	0.578	1.4718354163584133e-31	hETV2_hCO	5.707835776147601e-35
PIEZO1	5.1881937558470014e-36	-0.5979238630987366	0.009	0.437	1.4884927885525047e-31	hETV2_hCO	5.771530791933787e-35
SOCS3	6.077934025404658e-36	-2.1800958167033686	0.27	0.754	1.7437592718885964e-31	hETV2_hCO	6.747588386180588e-35
NDUFA3	7.272503752432453e-36	0.9759263087837013	0.957	0.724	2.086481326572871e-31	hETV2_hCO	8.052404201548983e-35
SFPQ	7.418336233218808e-36	-0.9960590578934765	0.72	0.965	2.128320665310476e-31	hETV2_hCO	8.21131885189191e-35
GCH1	7.464754608561958e-36	-0.6765902558375093	0.019	0.457	2.141638097196426e-31	hETV2_hCO	8.261413293677394e-35
TLR4	8.265274668258093e-36	-0.6987657341502761	0	0.412	2.371307302323247e-31	hETV2_hCO	9.138834015192461e-35
CSRP1	8.929576892468296e-36	-0.825383792806669	0.202	0.739	2.561895610449154e-31	hETV2_hCO	9.862612974663152e-35
GAB1	9.433258032202943e-36	-0.7769908282576754	0.05	0.518	2.7064017294390243e-31	hETV2_hCO	1.040599417921838e-34
ITPRIPL2	9.499891133829567e-36	-0.7029571186980956	0.031	0.482	2.725518766295703e-31	hETV2_hCO	1.047787310260067e-34
ARID1B	9.594570066953832e-36	-0.9092047137865905	0.311	0.819	2.7526821522090544e-31	hETV2_hCO	1.0580657993822648e-34
CNPY2	1.0203794844274685e-35	0.9882417298205883	0.913	0.487	2.9274687408224073e-31	hETV2_hCO	1.124203689752327e-34
NTRK2	1.0344371614914903e-35	1.229853987909778	0.571	0.015	2.9678002163190857e-31	hETV2_hCO	1.1393387339469074e-34
TMED3	1.0671048439373003e-35	0.9592808555321498	0.652	0.09	3.0615237972561144e-31	hETV2_hCO	1.1744098157092684e-34
CA14	1.0817241532090958e-35	0.9452075271596204	0.543	0	3.103466595556896e-31	hETV2_hCO	1.1901308528453662e-34
COX7A2	1.1064650773784717e-35	0.9456937891691584	1	0.98	3.174448306998835e-31	hETV2_hCO	1.216598382390262e-34
INF2	1.1767635830749316e-35	-0.6726622415994256	0.04	0.503	3.376134719841979e-31	hETV2_hCO	1.2930944453201945e-34
GNG10	1.2512635677720622e-35	0.8739915020035575	0.568	0.02	3.5898751759380466e-31	hETV2_hCO	1.3734737214510498e-34
STARD13	1.5322560403547126e-35	-0.6595268394102917	0.04	0.503	4.396042579777671e-31	hETV2_hCO	1.6777672837251185e-34
MYO1C	1.6058862911901276e-35	-0.7861129659938771	0.087	0.573	4.6072877694244764e-31	hETV2_hCO	1.7567669782627211e-34
TMEM106C	1.6173509030450656e-35	1.097406069273664	0.665	0.106	4.6401797408362935e-31	hETV2_hCO	1.7684926433388527e-34
NPDC1	1.632270415341689e-35	-0.897109140570655	0.649	0.96	4.682983821615306e-31	hETV2_hCO	1.7845320122716409e-34
CRABP2	1.785225600925263e-35	1.3129032438332358	0.55	0.005	5.121812249054579e-31	hETV2_hCO	1.9490585552134303e-34
ZFAND5	1.983636380831889e-35	-1.022618123656481	0.475	0.874	5.69105277660669e-31	hETV2_hCO	2.162026852597736e-34
AGAP3	1.9875577841034644e-35	-0.7145836615640443	0.093	0.588	5.7023032825928395e-31	hETV2_hCO	2.165968962455872e-34
PHGDH	1.9930268159008855e-35	1.0865530344681593	0.562	0.01	5.717993934819641e-31	hETV2_hCO	2.171596155863937e-34
C17orf62	2.1455367131768842e-35	-0.5776945002571171	0	0.407	6.155544830104481e-31	hETV2_hCO	2.3349086452595815e-34
SAMD9L	2.189648084123629e-35	-0.6065493629293022	0	0.407	6.282100353350692e-31	hETV2_hCO	2.3821843727505624e-34
PRKDC	2.2008043534775173e-35	-0.8449979633018858	0.32	0.824	6.3141076901269974e-31	hETV2_hCO	2.393589295161555e-34
CDH6	2.2585533235734737e-35	-0.9843829618350197	0.224	0.749	6.479789485332296e-31	hETV2_hCO	2.4541450766371015e-34
SMIM10	2.928899013668542e-35	-0.6076589487100701	0.012	0.437	8.403011270215047e-31	hETV2_hCO	3.172847525576228e-34
SGCB	3.489255132400362e-35	-0.8526412822519118	0.286	0.784	1.0010672974856639e-30	hETV2_hCO	3.7706860128559325e-34
EEF1D	4.503993215356213e-35	0.7591170525803945	0.997	0.975	1.2921956534856976e-30	hETV2_hCO	4.848115475854445e-34
VASP	4.862119911015577e-35	-0.8470625379742136	0.158	0.658	1.3949422024703691e-30	hETV2_hCO	5.227275039026543e-34
PRRC2B	4.908087123882631e-35	-0.8317957813209029	0.273	0.794	1.4081301958419268e-30	hETV2_hCO	5.275896917718938e-34
MAPK11	5.166709405329947e-35	-0.5938108645231341	0.016	0.442	1.4823289283891618e-30	hETV2_hCO	5.547192625124626e-34
C19orf24	5.8459033991209e-35	-0.5432844694712855	0	0.402	1.6771896852077862e-30	hETV2_hCO	6.270723347491405e-34
STMP1	5.935168621603885e-35	0.9125733452579263	0.944	0.678	1.7027998775381548e-30	hETV2_hCO	6.36455551916805e-34
MEF2D	6.175957337610906e-35	-0.6985417305723258	0.05	0.513	1.7718821601605692e-30	hETV2_hCO	6.6177751082750105e-34
SEMA6B	7.188236174742628e-35	-0.6681399697149996	0.037	0.487	2.06230495853366e-30	hETV2_hCO	7.680483477694504e-34
SRSF7	7.608015616682062e-35	-1.0738310756284255	0.621	0.95	2.1827396804260836e-30	hETV2_hCO	8.122907290604938e-34
CMTM3	8.371147498550905e-35	-0.8379626182424048	0.161	0.668	2.401682217334255e-30	hETV2_hCO	8.92696457942635e-34
REEP3	1.0310815643320386e-34	-0.9239505261997198	0.376	0.819	2.9581730080686188e-30	hETV2_hCO	1.096090563410552e-33
C9orf24	1.167196186029615e-34	1.766450306218676	0.54	0.005	3.348685857718966e-30	hETV2_hCO	1.2385654783356336e-33
FGFR2	1.2957171054970684e-34	0.945376135240323	0.575	0.03	3.717412375671089e-30	hETV2_hCO	1.3733056499067142e-33
SOX11	1.3863718115024517e-34	-1.672597186471649	0.177	0.653	3.977500727200534e-30	hETV2_hCO	1.4669839382596543e-33
GJA4	1.5245485318342708e-34	-1.727408364384735	0.003	0.407	4.373929737832523e-30	hETV2_hCO	1.6110377784099505e-33
COMMD2	1.590313318969575e-34	-0.9711324629297923	0.376	0.814	4.56260891212371e-30	hETV2_hCO	1.679535233419635e-33
GSDMD	1.6829319522267535e-34	-0.6517317953429224	0.059	0.533	4.828331770938556e-30	hETV2_hCO	1.7757678720840097e-33
RPL23	1.72207059801238e-34	0.6818364069089453	1	0.995	4.940620545697519e-30	hETV2_hCO	1.8162571079555754e-33
EIF4G2	1.8966297655336786e-34	-0.7395353506971909	0.944	0.995	5.441430797316124e-30	hETV2_hCO	1.9953330719707716e-33
DDR1	1.979150777616275e-34	0.8838165721091255	0.596	0.05	5.678183580981093e-30	hETV2_hCO	2.0809172827101458e-33
PRPF4B	2.0629368408336455e-34	-0.855504827676707	0.23	0.734	5.918565796351729e-30	hETV2_hCO	2.1680499814749105e-33
TCN2	2.279740455189163e-34	-0.9353003570747631	0.283	0.749	6.540575365937709e-30	hETV2_hCO	2.393424589491333e-33
SIGIRR	2.399784057871333e-34	-0.9291067897573038	0.252	0.729	6.884980462032854e-30	hETV2_hCO	2.5175961443825558e-33
C1orf194	2.4226220878931004e-34	1.7657982763739186	0.531	0	6.950502770165305e-30	hETV2_hCO	2.541180496265214e-33
ZFP36	2.5553559413289394e-34	-1.6165795888737113	0.506	0.889	7.331316195672728e-30	hETV2_hCO	2.676462501258196e-33
LTBR	2.557693412305191e-34	-0.5541145995227079	0.006	0.412	7.338022399903593e-30	hETV2_hCO	2.6785162729542123e-33
EPHX4	2.664463979847166e-34	-0.5988350983230641	0.019	0.442	7.644347158181519e-30	hETV2_hCO	2.7886879958612325e-33
KRT8	2.9946531444751684e-34	1.5852005709959975	0.575	0.04	8.591659871499258e-30	hETV2_hCO	3.1301255486299974e-33
RPS18	3.2603146228473373e-34	0.6972878353645822	1	1	9.35384265294901e-30	hETV2_hCO	3.4063031489298806e-33
ARID4B	3.5144377392567555e-34	-0.9246922575087823	0.354	0.824	1.0082921873927632e-29	hETV2_hCO	3.668571600476471e-33
NDST1	3.5979891013052017e-34	-0.6468450951685079	0.053	0.513	1.0322630731644624e-29	hETV2_hCO	3.752482606051083e-33
MGAT1	3.7827704771785552e-34	-0.922708466535186	0.357	0.804	1.0852768499025276e-29	hETV2_hCO	3.9417299750327396e-33
PXDN	4.2157556568609965e-34	-1.1481187513644617	0.239	0.709	1.2095002979534199e-29	hETV2_hCO	4.3839173973481556e-33
MAP3K11	4.338966742913361e-34	-0.8378056281824846	0.202	0.688	1.2448495585418433e-29	hETV2_hCO	4.510724116686339e-33
BZW1	4.683717927651242e-34	-0.8785381557202563	0.624	0.935	1.3437586734431413e-29	hETV2_hCO	4.864145028894583e-33
SPOP	4.913781104926404e-34	-0.866058605837448	0.292	0.779	1.4097637990033854e-29	hETV2_hCO	5.098603510652991e-33
LURAP1L	4.9692615509567134e-34	-0.5985332747655374	0.016	0.432	1.425681138969481e-29	hETV2_hCO	5.1539148750319316e-33
VAPA	5.22458690610981e-34	-0.7892099283878871	0.829	0.985	1.4989339833629046e-29	hETV2_hCO	5.410836924256844e-33
IQSEC1	5.332225332167336e-34	-0.7063988604276216	0.096	0.583	1.5298154477988086e-29	hETV2_hCO	5.521508462042466e-33
PPP1R12A	5.953323931563935e-34	-0.876770309356365	0.329	0.794	1.7080086359656928e-29	hETV2_hCO	6.1494334257801584e-33
COX7B	5.9924060057245785e-34	0.9465492350057418	0.981	0.965	1.7192212830423816e-29	hETV2_hCO	6.188904012708693e-33
NACA	6.364113679612113e-34	0.6016671153988704	1	1	1.825864214680715e-29	hETV2_hCO	6.568984567005142e-33
ELOB	6.456281456465023e-34	0.7593153977486784	0.997	0.975	1.852307149859815e-29	hETV2_hCO	6.659286796531972e-33
METTL9	6.567022737048186e-34	-0.8895485489699022	0.752	0.965	1.8840788232591246e-29	hETV2_hCO	6.772527885925071e-33
TECR	7.535129141636641e-34	0.969471810857786	0.916	0.603	2.1618285507355525e-29	hETV2_hCO	7.752941468387076e-33
PIP5K1B	7.834566541157958e-34	1.078455030002049	0.646	0.116	2.2477371406582182e-29	hETV2_hCO	8.055207507215147e-33
CUX1	9.567137267733277e-34	-0.8653377989071958	0.283	0.759	2.744811682112677e-29	hETV2_hCO	9.811040637442756e-33
CPT1A	1.006784582334969e-33	-0.6733529198786051	0.068	0.538	2.888464966719026e-29	hETV2_hCO	1.0314103417818831e-32
USP12	1.068380928459209e-33	-0.6462707427080246	0.043	0.487	3.0651848837494705e-29	hETV2_hCO	1.0940405308878622e-32
PHLDB1	1.1174230796467597e-33	-0.7959059941976139	0.143	0.628	3.2058868155065534e-29	hETV2_hCO	1.1437664734933544e-32
TMEM256	1.4255463930101881e-33	0.97820892191945	0.894	0.593	4.0898926015462297e-29	hETV2_hCO	1.456219597502134e-32
C5orf15	1.839251441444676e-33	0.888673433086241	0.714	0.176	5.276812385504776e-29	hETV2_hCO	1.8704974118784855e-32
GCC2	1.9136263667252994e-33	-0.948957125553652	0.329	0.789	5.490194046134884e-29	hETV2_hCO	1.9444674946245155e-32
NAP1L1	1.9189827866911667e-33	0.8568350514388667	0.988	0.98	5.505561615016958e-29	hETV2_hCO	1.9496316831986057e-32
OAS2	1.931330588461018e-33	-0.5776945002571171	0	0.387	5.54098745829466e-29	hETV2_hCO	1.9616162352209464e-32
RAB14	1.9893719060434063e-33	-0.8001468902121287	0.382	0.854	5.707507998438532e-29	hETV2_hCO	2.0179739154756092e-32
FAM105A	2.0322550057203216e-33	-0.6160408119065997	0	0.387	5.830539611411603e-29	hETV2_hCO	2.0608856622959908e-32
RBM25	2.0401456872208583e-33	-0.8787168287083956	0.497	0.915	5.853177976636643e-29	hETV2_hCO	2.0682976619212117e-32
C8orf58	2.126630081801379e-33	-0.6725317388321572	0.037	0.472	6.101301704688156e-29	hETV2_hCO	2.1544398597941662e-32
LDOC1	2.14057348017923e-33	0.7860989797019754	0.556	0.03	6.141305314634211e-29	hETV2_hCO	2.16794794593259e-32
PPP2R2A	2.2551217940675547e-33	-0.8380277350324179	0.258	0.739	6.469944427179814e-29	hETV2_hCO	2.283310816493399e-32
PTGS2	2.2946627554733946e-33	-0.9179642311339885	0	0.387	6.583387445453169e-29	hETV2_hCO	2.3226846832302432e-32
HLA-B	2.3167893095654553e-33	-1.3891074265181822	0.609	0.889	6.646868529143291e-29	hETV2_hCO	2.344747717627381e-32
GLRX5	2.3488616869400495e-33	-0.898145731315055	0.543	0.894	6.738884179831002e-29	hETV2_hCO	2.3761926806799777e-32
PDCD6IP	2.6610351152424882e-33	-0.8157120579858268	0.245	0.734	7.634509745630699e-29	hETV2_hCO	2.6889385525122944e-32
TSPAN9	2.8999893693896143e-33	-0.7433297508795227	0.152	0.653	8.320069500778803e-29	hETV2_hCO	2.926655938303542e-32
DPYSL2	3.121673834045795e-33	-0.8614576283627908	0.224	0.724	8.956082229877386e-29	hETV2_hCO	3.1463605403864634e-32
SUSD6	3.271211930002207e-33	-0.6638269768439171	0.037	0.472	9.385107027176333e-29	hETV2_hCO	3.295679983537285e-32
N4BP3	3.2864221296876634e-33	-0.672981751325556	0.056	0.508	9.428745090073906e-29	hETV2_hCO	3.310534971942312e-32
CHPF	3.32333376510467e-33	0.9564723015459342	0.522	0.005	9.534644572085299e-29	hETV2_hCO	3.347243318321965e-32
CHD1	3.512647036324718e-33	-0.8373957691027767	0.146	0.633	1.0077784347215616e-28	hETV2_hCO	3.5324156098605953e-32
MAN2B1	3.540724795359216e-33	0.7572485754468639	0.519	0.005	1.015833943788559e-28	hETV2_hCO	3.559644698845868e-32
SKI	3.594568594583022e-33	-0.757028012918931	0.109	0.588	1.031281729785869e-28	hETV2_hCO	3.613265431937178e-32
ADAMTSL2	3.737235125881227e-33	-0.6856012973069238	0.034	0.462	1.072212757615324e-28	hETV2_hCO	3.754551316321812e-32
ZKSCAN1	3.947427391964336e-33	-0.9013884918109046	0.326	0.799	1.132516918754568e-28	hETV2_hCO	3.961799904907136e-32
SERINC1	3.968486379238174e-33	-0.8409525506836718	0.422	0.884	1.1385587422034321e-28	hETV2_hCO	3.982373561713849e-32
FOXN3	4.128616158146683e-33	-0.7933216335062674	0.168	0.658	1.1844999757722832e-28	hETV2_hCO	4.141310633781041e-32
APBB2	4.2942889400134885e-33	-0.647543998379489	0.062	0.523	1.2320314968898698e-28	hETV2_hCO	4.3050640095274776e-32
RPL14	4.433527509620209e-33	0.6458520587525052	1	1	1.271979042510038e-28	hETV2_hCO	4.442773135538538e-32
ID3	4.552464830508778e-33	-1.2397263941054866	0.842	0.975	1.3061021598729683e-28	hETV2_hCO	4.560030898818638e-32
FAM120A	4.9572233559975426e-33	-0.7724869879511667	0.211	0.704	1.422227380835695e-28	hETV2_hCO	4.959873531680265e-32
F2R	4.9988669369346456e-33	-0.8838336519049648	0.081	0.538	1.4341749242065498e-28	hETV2_hCO	4.999429318252258e-32
AP2A2	5.341300860042401e-33	-0.8358787350706797	0.258	0.729	1.532419216746165e-28	hETV2_hCO	5.332902352442728e-32
FAM91A1	5.584593086221172e-33	-0.694292257570968	0.053	0.497	1.6022197564368542e-28	hETV2_hCO	5.571900829207033e-32
NFKBIZ	5.772858792736913e-33	-0.7659151854014765	0.031	0.457	1.6562331876362204e-28	hETV2_hCO	5.757315546513305e-32
POLD2	6.315038109613434e-33	0.915227347394167	0.674	0.131	1.8117844336480942e-28	hETV2_hCO	6.288334924103727e-32
RNASET2	6.551113809905582e-33	0.8182282304815486	0.587	0.06	1.8795145520619116e-28	hETV2_hCO	6.519760872276311e-32
PLS3	6.731509085851352e-33	-0.9435617436572297	0.404	0.834	1.9312699567307528e-28	hETV2_hCO	6.69741834313901e-32
KIDINS220	6.830790843318416e-33	-0.9547867066907915	0.152	0.638	1.9597538929480535e-28	hETV2_hCO	6.794296268463204e-32
PAQR6	7.564447341738079e-33	-0.6854141062245153	0.012	0.412	2.170239942344655e-28	hETV2_hCO	7.51562400181236e-32
CPEB4	8.112870764212393e-33	-1.0645159094991117	0.149	0.618	2.3275826222525356e-28	hETV2_hCO	8.053756881759588e-32
RBM4	1.1263760746913983e-32	0.915267606890942	0.745	0.216	3.2315729582896216e-28	hETV2_hCO	1.1114973453573314e-31
HIPK1	1.3232864628093374e-32	-0.7351434951023872	0.165	0.658	3.796508861799989e-28	hETV2_hCO	1.3039973210762708e-31
STK10	1.32827974069337e-32	-0.5755224673086775	0.022	0.432	3.810834576049279e-28	hETV2_hCO	1.3085551821392311e-31
TMEM45B	1.7542537700513425e-32	-0.5728287450853009	0	0.377	5.032954066277302e-28	hETV2_hCO	1.7224771450850667e-31
C1orf123	1.7572259579948767e-32	-0.5825438999185127	0	0.377	5.041481273487301e-28	hETV2_hCO	1.7251573119917125e-31
VAT1L	1.846006426646665e-32	0.9121499705606397	0.512	0.005	5.296192438049282e-28	hETV2_hCO	1.8108177248311382e-31
TRIP12	1.9525563807221776e-32	-0.8017569549395196	0.146	0.628	5.601884256291928e-28	hETV2_hCO	1.9126984116280967e-31
ZCCHC24	1.9994261121816712e-32	-0.6599407527801913	0.056	0.497	5.736353515849215e-28	hETV2_hCO	1.9580719670357488e-31
USP31	2.1184537302956096e-32	-0.6631697400751877	0.019	0.422	6.077843752218104e-28	hETV2_hCO	2.072354778420401e-31
RNF144B	2.1322974727835128e-32	-0.6401848522315176	0.009	0.402	6.117561449415899e-28	hETV2_hCO	2.085610392922815e-31
N4BP1	2.136232465944568e-32	-0.6900552646844974	0.059	0.503	6.1288509447949655e-28	hETV2_hCO	2.088597477495818e-31
ALPL	2.1805344113840256e-32	-1.2906595215643737	0.04	0.462	6.25595322626077e-28	hETV2_hCO	2.130739849805017e-31
AKAP12	2.206459867885336e-32	-1.2329611060181893	0.146	0.613	6.330333360963029e-28	hETV2_hCO	2.1554809462124905e-31
ARHGAP26	2.593994086538244e-32	-0.6090070696259989	0.028	0.442	7.442169034278222e-28	hETV2_hCO	2.5257348226509696e-31
SWAP70	2.6393812741631305e-32	-0.9194011079548946	0.171	0.638	7.572384875574021e-28	hETV2_hCO	2.5688725531125427e-31
RALA	2.912797102267978e-32	-0.8372502114130114	0.286	0.759	8.356814886406829e-28	hETV2_hCO	2.8303361705027196e-31
OXR1	2.9570941029785814e-32	-0.8141579043545317	0.217	0.698	8.48390298144555e-28	hETV2_hCO	2.871417509771037e-31
TMEM8A	3.285394719250357e-32	-0.6866991082487378	0.174	0.668	9.425797449529274e-28	hETV2_hCO	3.1862907629025897e-31
VMP1	3.5413745420257283e-32	-1.2246195017152783	0.516	0.829	1.0160203561071814e-27	hETV2_hCO	3.4298716421052124e-31
KHDRBS3	3.6171995053761915e-32	-0.8708625726552928	0.109	0.573	1.0377745380924294e-27	hETV2_hCO	3.5028321680738557e-31
WNK1	3.6241642871868547e-32	-0.8603772380054617	0.252	0.734	1.0397727339939086e-27	hETV2_hCO	3.5090989213908066e-31
CFH	3.702870292319015e-32	-0.6443041217392917	0.003	0.382	1.0623534868663254e-27	hETV2_hCO	3.581941464589712e-31
RSRP1	3.816254397410682e-32	-0.9531509874335687	0.475	0.844	1.0948833866171247e-27	hETV2_hCO	3.691070042636379e-31
KANK2	4.837797787569941e-32	-0.635053054196292	0.081	0.538	1.3879641852538161e-27	hETV2_hCO	4.65819798343351e-31
SPAAR	4.8491816236277376e-32	-0.5232467162347406	0	0.372	1.391230207818798e-27	hETV2_hCO	4.668527124802457e-31
WRB	4.8522403081065666e-32	-0.5333003808986636	0	0.372	1.392107744395774e-27	hETV2_hCO	4.6708395537618145e-31
CDK17	4.8540892037629484e-32	-0.7663471946997755	0.137	0.613	1.3926381925595899e-27	hETV2_hCO	4.671986953487797e-31
STXBP6	5.025122837792361e-32	-0.7244842870459348	0.025	0.432	1.4417077421626285e-27	hETV2_hCO	4.835295440104413e-31
TCEAL8	5.26157954225867e-32	0.9027247344361253	0.922	0.688	1.5095471706740124e-27	hETV2_hCO	5.060765673334489e-31
RPL18	5.38223066519009e-32	0.634740862094505	1	1	1.544161977843037e-27	hETV2_hCO	5.169121950668316e-31
ST13	5.683012390627737e-32	0.7684028509976744	0.975	0.869	1.6304562548710978e-27	hETV2_hCO	5.455783952438761e-31
PDLIM7	6.069980893305791e-32	0.9566045133349645	0.792	0.307	1.7414775182894315e-27	hETV2_hCO	5.816288078282421e-31
IL4R	6.174507034596508e-32	-0.6459783197908407	0.037	0.457	1.771466068225738e-27	hETV2_hCO	5.9124625190041e-31
CHCHD2	6.532846131697687e-32	-0.8194928145152296	0.671	1	1.8742735551840665e-27	hETV2_hCO	6.252226499718425e-31
PRPS1	6.63686558561537e-32	0.9121016236816994	0.711	0.201	1.9041167365130497e-27	hETV2_hCO	6.348360547650221e-31
TCTEX1D2	6.658587337757121e-32	1.031387529048723	0.661	0.141	1.910348707202518e-27	hETV2_hCO	6.36656916222924e-31
PAPSS2	7.071175305225674e-32	-0.5687613754871095	0.006	0.387	2.0287201950692458e-27	hETV2_hCO	6.753798621502007e-31
DGAT1	7.357336644285094e-32	-0.7105481483288876	0.09	0.548	2.1108198832453935e-27	hETV2_hCO	7.016750267778829e-31
TOP1	9.838481678490051e-32	-0.8454563309046187	0.469	0.889	2.8226603935587957e-27	hETV2_hCO	9.33920368407442e-31
STOM	1.0641923544825382e-31	-0.8973841229484797	0.068	0.503	3.053167865010402e-27	hETV2_hCO	1.0093789259281028e-30
HMCN1	1.0817549116621098e-31	-0.5925215796367453	0.003	0.377	3.103554841558593e-27	hETV2_hCO	1.0259000641096936e-30
NR4A1	1.153194067238477e-31	-1.3952578350365954	0.214	0.673	3.30851377890719e-27	hETV2_hCO	1.09248508956795e-30
REEP2	1.2242652662153894e-31	0.8345651412650378	0.509	0.01	3.512417048771952e-27	hETV2_hCO	1.158734325295529e-30
EIF3H	1.2648042680447437e-31	0.856571104519614	0.953	0.819	3.62872344502037e-27	hETV2_hCO	1.1967848581001343e-30
XRCC5	1.3317769771422094e-31	-0.8437458049352247	0.609	0.935	3.820868147420999e-27	hETV2_hCO	1.2589833186282023e-30
CLIC2	1.340453291616718e-31	-0.5199213510974636	0.009	0.392	3.845760493648364e-27	hETV2_hCO	1.2670169749228835e-30
PEAR1	1.3648072202099e-31	-0.5080336222882336	0	0.367	3.915631914782203e-27	hETV2_hCO	1.2893512206015897e-30
LSM4	1.4328884087434179e-31	0.9387029395719897	0.907	0.598	4.110956844684866e-27	hETV2_hCO	1.3527699170717429e-30
PSENEN	1.4813879875642335e-31	1.3292271013807149	0.811	0.367	4.250102136321786e-27	hETV2_hCO	1.3974446332350863e-30
ROCK2	1.5266516073274535e-31	-0.8037254986569132	0.137	0.598	4.3799634614224644e-27	hETV2_hCO	1.4395705251911143e-30
TGOLN2	1.645019988638661e-31	-0.8649914447259234	0.261	0.714	4.719562347404318e-27	hETV2_hCO	1.5493382539002024e-30
FAM129A	1.7184863499780596e-31	-0.6987657341502761	0	0.367	4.930337338087053e-27	hETV2_hCO	1.6168185241135023e-30
CFL1	1.7937136011036107e-31	-0.681973604381255	0.994	1	5.146164321566259e-27	hETV2_hCO	1.6851429839271677e-30
GPNMB	2.118674147054132e-31	1.0656879030672417	0.494	0	6.078476127898305e-27	hETV2_hCO	1.9853682642164715e-30
ARL3	2.1259748134774433e-31	0.9737977873293288	0.78	0.317	6.099421739866785e-27	hETV2_hCO	1.9917675771952154e-30
LINC00926	2.13499219348324e-31	-0.5628414039432915	0.034	0.447	6.1252926031034154e-27	hETV2_hCO	1.999952249949171e-30
LRRC8A	2.222476537062563e-31	-0.681943865143323	0.09	0.543	6.376285184832494e-27	hETV2_hCO	2.0813548375403654e-30
PHACTR2	2.2455908375809283e-31	-0.8484154028903876	0.23	0.693	6.442600113019683e-27	hETV2_hCO	2.102724544925352e-30
NLK	2.3806588597075226e-31	-0.5647326238020521	0.012	0.397	6.830110268500882e-27	hETV2_hCO	2.2253903362865352e-30
AC022613.1	2.576886880255261e-31	-0.7631014154896192	0.081	0.523	7.393088459452344e-27	hETV2_hCO	2.4062899310660934e-30
EDN3	2.5806873021790488e-31	-0.9463555455837588	0.025	0.422	7.40399186995169e-27	hETV2_hCO	2.4095223783165234e-30
GCSH	2.837964476882365e-31	0.9107079963867332	0.792	0.327	8.142120084175505e-27	hETV2_hCO	2.6466084142003676e-30
MPDZ	2.8608377674210754e-31	-0.7679151207141482	0.174	0.643	8.207743554731066e-27	hETV2_hCO	2.6675896203415768e-30
DNAJA1	2.9203313141139166e-31	-1.0148121580655218	0.835	0.985	8.378430540192827e-27	hETV2_hCO	2.7219937404607273e-30
EFEMP2	3.0354212995668655e-31	-0.5890033586862031	0.047	0.472	8.708623708457338e-27	hETV2_hCO	2.8277848045925643e-30
CARD8-AS1	3.0804419109012258e-31	-0.5238088295527312	0.003	0.372	8.837787842375616e-27	hETV2_hCO	2.867847464582712e-30
BAG5	3.1051737678209103e-31	-0.6861872079339126	0.102	0.563	8.908743539878192e-27	hETV2_hCO	2.8904940840299416e-30
EXOC6	3.1742158003158193e-31	-0.6442515750713724	0.087	0.543	9.106825131106086e-27	hETV2_hCO	2.9532525895103235e-30
RB1CC1	3.30560911548317e-31	-0.8314914473801294	0.292	0.759	9.483792552321214e-27	hETV2_hCO	3.072246590106274e-30
WFS1	3.4859162779431095e-31	-0.8300459993709433	0.155	0.618	1.0001093801418781e-26	hETV2_hCO	3.237709205364478e-30
NSD1	3.767052521778031e-31	-0.6695597368780488	0.087	0.543	1.0807673684981172e-26	hETV2_hCO	3.49472007883916e-30
CD63	4.198530841145638e-31	0.7150005660813417	1	1	1.2045584983246836e-26	hETV2_hCO	3.887905160945254e-30
EIF2AK2	4.238584976009902e-31	-0.8406817445524917	0.242	0.704	1.2160500296172408e-26	hETV2_hCO	3.9239740474339e-30
CDKN1B	4.2471302528756175e-31	-0.7463539131421115	0.158	0.643	1.2185016695500146e-26	hETV2_hCO	3.9313732828843966e-30
CAT	4.309326497032457e-31	-0.518193488508455	0	0.362	1.236345771998612e-26	hETV2_hCO	3.987388522195606e-30
RAB11A	4.337147663826369e-31	-0.9093323817919237	0.783	0.945	1.2443276647517851e-26	hETV2_hCO	4.012087247086416e-30
PPARGC1B	4.44581822182622e-31	-0.6812361047455218	0.031	0.437	1.2755052478419426e-26	hETV2_hCO	4.111008975423705e-30
IKBKB	4.747589847535458e-31	-0.6648054930705874	0.071	0.513	1.3620835272579228e-26	hETV2_hCO	4.386062545817442e-30
ARID5A	4.769752012718656e-31	-0.7108751417665723	0.065	0.503	1.3684418524489824e-26	hETV2_hCO	4.405964718022151e-30
VEZT	5.445955873078836e-31	-0.7821814901472691	0.211	0.688	1.562444739986318e-26	hETV2_hCO	5.019511272441947e-30
MT-CO2	5.527982271689125e-31	-0.7996720555539873	0.997	1	1.58597811374761e-26	hETV2_hCO	5.093134385256991e-30
MED13	5.899061863862072e-31	-0.6942922575709684	0.143	0.623	1.6924408487420284e-26	hETV2_hCO	5.431505458753791e-30
ARPC5	5.914772880188498e-31	-0.7791202678190228	0.655	0.965	1.69694833932608e-26	hETV2_hCO	5.4445614508574375e-30
ALYREF	6.181559132541658e-31	-0.6701124450758413	0.115	0.578	1.7734893151262016e-26	hETV2_hCO	5.68645870376533e-30
CERS4	6.5844294226666085e-31	0.6980251652077925	0.491	0.005	1.88907280136305e-26	hETV2_hCO	6.048455847083491e-30
PTBP3	6.708859696424739e-31	-0.673291958958416	0.075	0.513	1.9247718469042576e-26	hETV2_hCO	6.161165856021883e-30
ANKRD12	6.878130032152612e-31	-0.8846907297530282	0.37	0.839	1.9733355062245844e-26	hETV2_hCO	6.312541639264802e-30
ARID1A	7.072781479708725e-31	-0.7458225582110505	0.304	0.784	2.0291810065284332e-26	hETV2_hCO	6.488674835834948e-30
BIRC6	7.61587472360391e-31	-0.7556928022351115	0.13	0.598	2.1849944582019617e-26	hETV2_hCO	6.97971364166576e-30
RAPGEF4	7.664545998212908e-31	-0.5559087734150462	0.019	0.407	2.1989582468872834e-26	hETV2_hCO	7.02341428038791e-30
TOMM7	8.021511563446152e-31	0.7975184868955942	0.991	0.925	2.301371667552701e-26	hETV2_hCO	7.342005912087047e-30
SERPINH1	8.134284141913136e-31	-0.9538197172730829	0.866	0.93	2.3337261203148787e-26	hETV2_hCO	7.443309567737756e-30
EPHB4	8.345112604073975e-31	-0.6291972293490831	0.056	0.482	2.3942128061088233e-26	hETV2_hCO	7.634264447858669e-30
BRD4	8.502964074596865e-31	-0.7784733445013658	0.332	0.799	2.4395003930018405e-26	hETV2_hCO	7.77466956874749e-30
EXOC2	9.072726738017648e-31	-0.6901406143005008	0.078	0.518	2.6029653011372633e-26	hETV2_hCO	8.288171870961324e-30
SPNS2	9.345673176219534e-31	-0.5388109928919776	0.003	0.367	2.681273634257384e-26	hETV2_hCO	8.532035750274465e-30
AC007906.2	9.46488289217174e-31	1.029039210861822	0.506	0.015	2.715474901764072e-26	hETV2_hCO	8.638649146887446e-30
ATP10A	9.616099316628628e-31	-0.587720593372924	0.003	0.367	2.7588588939407537e-26	hETV2_hCO	8.775538960605606e-30
PRR7	9.93643689646525e-31	0.7675660984608691	0.581	0.065	2.8507637455958803e-26	hETV2_hCO	9.063223280785118e-30
LSR	1.0378591426638361e-30	-1.0208667173146955	0.398	0.794	2.977617880302546e-26	hETV2_hCO	9.459242151475932e-30
CD83	1.241597101350221e-30	1.0241939159875777	0.59	0.08	3.562142083773784e-26	hETV2_hCO	1.1284332607517573e-29
EMP2	1.4385675972900274e-30	-0.9983641693894816	0.28	0.729	4.1272504366250887e-26	hETV2_hCO	1.3052826025015588e-29
PGF	1.5772807843328641e-30	-1.477087526257512	0.056	0.472	4.5252185702509873e-26	hETV2_hCO	1.4295024190159886e-29
CPNE8	1.6230379072839204e-30	-0.6234709203812712	0.037	0.442	4.6564957559975676e-26	hETV2_hCO	1.469848591496471e-29
SERTAD1	1.6559155252004465e-30	-1.1548759125554269	0.463	0.829	4.750821641800081e-26	hETV2_hCO	1.4990504114206384e-29
NRN1	1.6669321069735584e-30	-0.6385828249846806	0.099	0.573	4.782428214907139e-26	hETV2_hCO	1.5088313298173032e-29
NDUFA1	1.7011142925574866e-30	0.8453801326393113	0.969	0.884	4.880496905347429e-26	hETV2_hCO	1.5390763327659176e-29
NFATC3	2.0279174498450092e-30	-0.6334467023504409	0.053	0.472	5.818095163605331e-26	hETV2_hCO	1.829989001371366e-29
SULT1A1	2.050355486665943e-30	0.8789504789365948	0.525	0.03	5.88246989124459e-26	hETV2_hCO	1.8490639297579066e-29
PPP4R1	2.1673207584771533e-30	-0.6746634508220353	0.14	0.608	6.218043256070952e-26	hETV2_hCO	1.9535553574319162e-29
LBH	2.1718966274209513e-30	-0.7339292298083129	0.102	0.553	6.231171424070709e-26	hETV2_hCO	1.957431812811091e-29
NIPBL	2.2078970662275657e-30	-0.7367275238913648	0.202	0.688	6.334456683006886e-26	hETV2_hCO	1.9896252351238218e-29
PELI1	2.3024634599159227e-30	-0.8519736632585334	0.096	0.533	6.605767666498782e-26	hETV2_hCO	2.0735291419817726e-29
MT-CO3	2.9612063435724593e-30	-0.7571571141750528	0.997	1	8.495700999709386e-26	hETV2_hCO	2.657351075611182e-29
NORAD	3.217541596131319e-30	-0.8029027555026378	0.373	0.834	9.231126839300753e-26	hETV2_hCO	2.8826546136768344e-29
ZFHX3	3.426357152889332e-30	-0.8459399636411726	0.224	0.688	9.830218671639494e-26	hETV2_hCO	3.0658740311925456e-29
C19orf81	3.427452557798377e-30	0.7885560254974974	0.484	0.005	9.833361388323543e-26	hETV2_hCO	3.066468373449553e-29
AHCY	3.6336482849672936e-30	0.8763961121680699	0.665	0.171	1.0424936929571164e-25	hETV2_hCO	3.2484952700226774e-29
ROMO1	3.788606687357669e-30	0.9282336561066713	0.922	0.648	1.0869512586029152e-25	hETV2_hCO	3.3832010345492557e-29
SSH1	4.048456508336738e-30	-0.6103138649316153	0.043	0.452	1.16150217224181e-25	hETV2_hCO	3.6120703796247913e-29
DPCD	4.06694948238226e-30	1.0061474605701242	0.643	0.141	1.1668078064954704e-25	hETV2_hCO	3.628114817963642e-29
HNRNPD	4.412390331137224e-30	-0.7756270920240884	0.522	0.93	1.2659147860032695e-25	hETV2_hCO	3.929873206885624e-29
NCOA1	4.9550996807884454e-30	-0.7322601077699886	0.143	0.608	1.421618098418205e-25	hETV2_hCO	4.404959738728908e-29
CXCL14	4.958802040799122e-30	2.5679905488496875	0.484	0.005	1.4226803055052681e-25	hETV2_hCO	4.407700081709186e-29
LRATD2	5.1118389045877545e-30	0.8264300572482258	0.475	0	1.4665865817262268e-25	hETV2_hCO	4.540891321714613e-29
IVNS1ABP	5.171295787143456e-30	-1.0518442621890518	0.258	0.693	1.4836447613314576e-25	hETV2_hCO	4.5925601122635905e-29
TBC1D9B	5.295388055096029e-30	-0.8225392277634102	0.208	0.668	1.5192468330070508e-25	hETV2_hCO	4.7015906080189686e-29
WNT2B	5.331994392843764e-30	1.0960365621939632	0.528	0.04	1.529749191306876e-25	hETV2_hCO	4.732910349853505e-29
HMGN4	5.4597513160677675e-30	0.6831035922003177	0.472	0	1.5664026525798424e-25	hETV2_hCO	4.8414787293778985e-29
CDC27	5.6617676057779684e-30	-0.6863215464623884	0.115	0.573	1.624361126097699e-25	hETV2_hCO	5.015615204132007e-29
RPS11	5.688744473462202e-30	0.5635931085222334	1	1	1.6321007894363056e-25	hETV2_hCO	5.0376307989501295e-29
IFT43	6.0475073504387586e-30	0.8777311874426897	0.612	0.106	1.7350298588408798e-25	hETV2_hCO	5.348670908450487e-29
MATN3	6.274609880470414e-30	-0.593491616783476	0.012	0.382	1.8001855747069618e-25	hETV2_hCO	5.548150012175741e-29
CLIC6	6.278312427572085e-30	0.912257105358334	0.475	0	1.8012478354704312e-25	hETV2_hCO	5.550733754650317e-29
TIAM1	7.124237741402103e-30	-0.6900048991678701	0.047	0.452	2.0439438080082633e-25	hETV2_hCO	6.28300520452672e-29
IER5	7.9665327177928e-30	-0.808852021833824	0.124	0.568	2.2855982367347543e-25	hETV2_hCO	7.016270883269207e-29
HM13	8.12049004087353e-30	0.8783919133717514	0.87	0.578	2.329768592726616e-25	hETV2_hCO	7.150092989065788e-29
TNFRSF10A	8.456846716811477e-30	-0.5536587572992913	0.003	0.357	2.4262693230532127e-25	hETV2_hCO	7.442569295955929e-29
POMGNT2	8.630773237427667e-30	0.7600861333400437	0.534	0.045	2.476168841817998e-25	hETV2_hCO	7.593756415927018e-29
ADD1	9.263351163468423e-30	-0.7958903975787748	0.357	0.804	2.657655448799091e-25	hETV2_hCO	8.138245930124119e-29
GNAI3	1.0908062556730192e-29	-0.8713863319788486	0.447	0.839	3.129523147525892e-25	hETV2_hCO	9.564290382314607e-29
NDUFA12	1.0988905673881807e-29	-0.7865994325033048	0.786	0.955	3.1527170378366904e-25	hETV2_hCO	9.632799133675908e-29
NPAS2	1.1746997053446071e-29	-0.6092716731566618	0.031	0.422	3.370213454633678e-25	hETV2_hCO	1.028339409708244e-28
CTNNBIP1	1.1930809553633182e-29	-0.7548337995060188	0.267	0.719	3.42294926093736e-25	hETV2_hCO	1.0441734110697572e-28
PHACTR4	1.3455572007604775e-29	-0.7514739182182453	0.146	0.598	3.86040360898181e-25	hETV2_hCO	1.1763163737391967e-28
HSPA1B	1.4724987556911072e-29	-2.0124518826424183	0.276	0.683	4.224598930077787e-25	hETV2_hCO	1.285711068228854e-28
CAMKK2	1.5174622196863602e-29	-0.7432018580519144	0.078	0.503	4.353599108280168e-25	hETV2_hCO	1.3244830404964967e-28
SYPL1	1.5502372522045915e-29	-0.8460452955442268	0.534	0.849	4.447630676574973e-25	hETV2_hCO	1.3525919875142454e-28
TMEM109	1.6073397347199484e-29	-0.758298870018189	0.407	0.824	4.611457698911532e-25	hETV2_hCO	1.4017263918309416e-28
COX6A1	1.6118512632719692e-29	0.7528834770235915	0.988	0.995	4.62440127432728e-25	hETV2_hCO	1.4051438850377043e-28
CARD8	1.618196220360189e-29	-0.5956079827115613	0.109	0.568	4.642604956213383e-25	hETV2_hCO	1.410502252721852e-28
PPP1R15A	1.6468014058444728e-29	-1.3093586993389537	0.565	0.874	4.724673233367793e-25	hETV2_hCO	1.435084210033663e-28
EIF4G3	1.6534786328249241e-29	-0.770146012090222	0.193	0.638	4.743830197574708e-25	hETV2_hCO	1.4407264568640401e-28
IFI44	1.658631646056058e-29	-0.62900079731924885	0.053	0.462	4.7586141925348305e-25	hETV2_hCO	1.445039389981805e-28
HLA-C	1.6605148984519976e-29	-0.8602119098241161	0.807	0.935	4.764017243658781e-25	hETV2_hCO	1.4465029219513616e-28
KPNA4	1.7495860848703173e-29	-0.7552350217962747	0.193	0.653	5.01956247749294e-25	hETV2_hCO	1.523161503045749e-28
CCT8	1.9513366477984533e-29	0.8129678861569438	0.929	0.804	5.5983848425337625e-25	hETV2_hCO	1.6967252685918867e-28
RASSF3	2.2534992294593768e-29	-0.6980249764472981	0.174	0.638	6.465289289318952e-25	hETV2_hCO	1.9537286139301712e-28
MDH2	2.4075808635011488e-29	1.0468443693085734	0.916	0.754	6.907349497384796e-25	hETV2_hCO	2.08426458734601e-28
B3GNT2	2.427338545093789e-29	-0.6527131538195687	0.084	0.518	6.964034285874081e-25	hETV2_hCO	2.100601881844489e-28
KIF26A	2.4758804054526582e-29	-0.5098676864335406	0.006	0.362	7.103300883243676e-25	hETV2_hCO	2.142088353710245e-28
NIN	2.530203431661969e-29	-0.6422976199327068	0.05	0.457	7.259153645438189e-25	hETV2_hCO	2.1882890387077214e-28
KIF13B	3.1497495305399696e-29	-0.5418018494646762	0.022	0.397	9.036631403119172e-25	hETV2_hCO	2.715527786555238e-28
TMC7	3.321495387351651e-29	-0.5131224989610332	0	0.342	9.529370266311887e-25	hETV2_hCO	2.860822441052134e-28
BTNL9	3.331318156444712e-29	-0.5432844694712855	0	0.342	9.557551790839879e-25	hETV2_hCO	2.8685880209472703e-28
FKBP8	3.358139159584541e-29	0.8869083243539888	0.901	0.643	9.634501248848048e-25	hETV2_hCO	2.8906335118776735e-28
CBL	3.7694133060836427e-29	-0.6395264541400763	0.081	0.508	1.081444677515397e-24	hETV2_hCO	3.2383804723611564e-28
GABARAPL2	3.8916874402999134e-29	-0.741873322105078	0.851	0.98	1.1165251266220452e-24	hETV2_hCO	3.341410447654826e-28
CCDC47	3.948526067996885e-29	-0.7604273593702845	0.357	0.794	1.1328321289083064e-24	hETV2_hCO	3.3889847562611933e-28
FOXJ1	4.016799282594294e-29	1.1212831712916043	0.472	0.005	1.152419714176303e-24	hETV2_hCO	3.446335280245397e-28
ABL2	4.130904153565692e-29	-0.7824844079821192	0.075	0.497	1.185156401657997e-24	hETV2_hCO	3.5412444743645716e-28
STARD9	4.5605827803652556e-29	-0.5806354757754008	0.025	0.402	1.3084311996867919e-24	hETV2_hCO	3.903472453652862e-28
FGF12	4.908814507264085e-29	0.8020453438097238	0.516	0.035	1.408338882134066e-24	hETV2_hCO	4.194461974379517e-28
LINC01503	5.042195882128618e-29	1.0122080558681872	0.478	0.01	1.4466059985827006e-24	hETV2_hCO	4.306880695955117e-28
CCDC167	5.157575491852449e-29	0.8661372314062452	0.724	0.231	1.4797084086124677e-24	hETV2_hCO	4.402261807844004e-28
CIAO2A	6.210849498818452e-29	0.6886738502432638	0.46	0	1.781892721211014e-24	hETV2_hCO	5.284795341672299e-28
HNRNPR	6.524537981032376e-29	-0.778021607164471	0.5	0.91	1.871889946758189e-24	hETV2_hCO	5.549720035104181e-28
FGD5-AS1	6.541419636470346e-29	-0.7914484950251515	0.314	0.759	1.8767332937033424e-24	hETV2_hCO	5.563414036193471e-28
CBX4	6.92769093713413e-29	-0.8187742882521134	0.062	0.467	1.9875545298637822e-24	hETV2_hCO	5.88419352761382e-28
SORBS1	6.955000951579794e-29	-0.5388109928919776	0.003	0.347	1.995389773008243e-24	hETV2_hCO	5.905979196112857e-28
TCIM	7.255205530334187e-29	-1.1369790324124016	0.003	0.347	2.0815184666528785e-24	hETV2_hCO	6.156493340965359e-28
PLEC	7.394233584984798e-29	-0.7131512848222841	0.165	0.623	2.1214056155321382e-24	hETV2_hCO	6.271474109683349e-28
PAM16	7.730063363495026e-29	0.6809192612146874	0.481	0.015	2.217755178986723e-24	hETV2_hCO	6.550841828944701e-28
FAM160B1	8.641836438946959e-29	-0.6057555829693109	0.043	0.437	2.4793428743338827e-24	hETV2_hCO	7.3069804287840905e-28
KLHL20	8.659850207704093e-29	-0.5745530132968726	0.05	0.452	2.4845110245903045e-24	hETV2_hCO	7.3213412633321414e-28
GCHFR	8.711297999131805e-29	0.8022193029143788	0.525	0.04	2.4992713959509147e-24	hETV2_hCO	7.363961620138544e-28
CARD6	9.146427552621644e-29	-0.5080336222882336	0	0.337	2.6241100648471496e-24	hETV2_hCO	7.729035583262192e-28
FGR	9.453964184109288e-29	-0.4978016996772773	0	0.337	2.7123423244209546e-24	hETV2_hCO	7.984170821107758e-28
ATXN1	9.595113755228393e-29	-0.6281399225660408	0.106	0.543	2.752838136375026e-24	hETV2_hCO	8.101451977256712e-28
COTL1	9.709048226764613e-29	0.9333566422517383	0.829	0.357	2.7855259362587673e-24	hETV2_hCO	8.19473168515364e-28
KIAA1147	9.858121649144145e-29	-0.5776945002571171	0	0.337	2.8282951011394553e-24	hETV2_hCO	8.318579680159388e-28
RTN4	1.0842687317059411e-28	-0.7818355367818475	0.857	0.995	3.110766991264345e-24	hETV2_hCO	9.134212705693333e-28
DGCR6	1.2949096498823288e-28	0.8032074018998486	0.494	0.025	3.715095785512401e-24	hETV2_hCO	1.0873938420159577e-27
WWP1	1.390395876079706e-28	-0.6443958133239602	0.09	0.518	3.9890457684726765e-24	hETV2_hCO	1.165925880380103e-27
PSMD9	1.472395355754306e-28	0.7791235905020303	0.599	0.106	4.224302275659104e-24	hETV2_hCO	1.2338142206967686e-27
FLVCR2	1.4969132564061023e-28	-0.606295776573139	0.05	0.447	4.2946441326291076e-24	hETV2_hCO	1.254055985050691e-27
FAM241A	1.600514142056786e-28	-0.6175110230834872	0.019	0.382	4.591875073560919e-24	hETV2_hCO	1.3392795005858867e-27
PTPN11	1.6778437327689901e-28	-0.8176125963119334	0.168	0.613	4.813733669314233e-24	hETV2_hCO	1.4031619307039633e-27
GAMT	1.6895479852671826e-28	0.7757344763055283	0.587	0.095	4.847313169731547e-24	hETV2_hCO	1.4124517881301457e-27
HP1BP3	1.7556440106766788e-28	-0.8000315111105482	0.463	0.879	5.036942666631391e-24	hETV2_hCO	1.4666732145107958e-27
TMEM205	2.0027260477583585e-28	0.9266495402557546	0.839	0.513	5.74582103101873e-24	hETV2_hCO	1.670731625389782e-27
NPIPB4	2.024136531325323e-28	-0.48302321470623083	0.003	0.342	5.807247708372352e-24	hETV2_hCO	1.6878009360393288e-27
NUMB	2.0886726058082905e-28	-0.6828573625086847	0.158	0.618	5.9924017060639855e-24	hETV2_hCO	1.740593137800258e-27
BLVRB	2.1064961111726565e-28	0.830938243122461	0.702	0.196	6.043537342954352e-24	hETV2_hCO	1.7552406612112125e-27
RFTN2	2.2241208290378266e-28	-0.5620095900888296	0.028	0.402	6.381002658509524e-24	hETV2_hCO	1.851949714547619e-27
HIPK3	2.2661227371838596e-28	-0.6673252099706989	0.143	0.598	6.5015061329804934e-24	hETV2_hCO	1.8867023744209992e-27
RPP21	2.2791722950591383e-28	0.7496263616950046	0.491	0.025	6.538945314524668e-24	hETV2_hCO	1.896678858881533e-27
SLCO1A2	2.3683918755741526e-28	-1.293581539791226	0.037	0.412	6.794916291022244e-24	hETV2_hCO	1.9700034316617845e-27
PPP1R15B	2.4361025924670146e-28	-0.794896198509374	0.112	0.538	6.989178337787865e-24	hETV2_hCO	2.0258506100452425e-27
RBM47	2.4758966307560814e-28	0.7644801446779396	0.453	0	7.103347433639198e-24	hETV2_hCO	2.058702403672524e-27
EXOC3L1	2.5852814883648037e-28	-0.46140746241687786	0	0.332	7.417172590118622e-24	hETV2_hCO	2.148148719354225e-27
NOVA2	2.609752234740821e-28	-0.6226693297404597	0.084	0.508	7.487379161471416e-24	hETV2_hCO	2.1679752298831645e-27
CAP1	2.8723933359070803e-28	-0.8653377989071955	0.537	0.829	8.240896480717414e-24	hETV2_hCO	2.383094601762013e-27
CHPT1	2.999081679313746e-28	0.866084604871915	0.562	0.08	8.604365337951137e-24	hETV2_hCO	2.4861719415949994e-27
DNAJC1	3.2006699287734304e-28	-0.9040846421277827	0.534	0.839	9.182722025650972e-24	hETV2_hCO	2.651429749499229e-27
ATP5F1B	3.2518983433487583e-28	0.7532247276848105	0.994	0.965	9.329696347067587e-24	hETV2_hCO	2.6935535334530283e-27
SNHG3	3.40431533324352e-28	0.6886738502432638	0.45	0	9.766980691075659e-24	hETV2_hCO	2.8178316791156038e-27
BTG2	3.4392434954312417e-28	-1.0604201563688656	0.363	0.774	9.867189588392233e-24	hETV2_hCO	2.8464112522760276e-27
UBE2B	3.6632700843080515e-28	-0.7021686831815991	0.506	0.899	1.05099218718798e-23	hETV2_hCO	3.029001765560051e-27
RORA	3.724500648985007e-28	-0.728507972908881	0.152	0.593	1.0685592361937984e-23	hETV2_hCO	3.077483875386496e-27
C7orf50	3.912896176879584e-28	0.813025099255991	0.817	0.372	1.1226099131467525e-23	hETV2_hCO	3.230524150305575e-27
RAB11FIP5	3.9647717084028714e-28	-0.5041281691323273	0.031	0.407	1.1374930031407838e-23	hETV2_hCO	3.271074644526629e-27
TMEM9	3.9796285824863106e-28	0.80161905533306	0.773	0.347	1.1417554403153226e-23	hETV2_hCO	3.282951229895156e-27
ARAP2	4.164768259989075e-28	-0.5442668135663609	0.006	0.347	1.1948720137908655e-23	hETV2_hCO	3.4328927806432896e-27
RPL3	4.18595998069537e-28	0.5652761931089421	1	1	1.2009519184615017e-23	hETV2_hCO	3.4495608563973735e-27
TRIO	4.232597520226226e-28	-0.6355698184482661	0.081	0.503	1.2143322285529043e-23	hETV2_hCO	3.486781772772487e-27
ASH1L	4.393314219010267e-28	-0.6908032714910884	0.239	0.714	1.2604418494340455e-23	hETV2_hCO	3.6158282678807095e-27
FKBP5	4.415538970662077e-28	-0.5325411875743558	0.022	0.387	1.2668181306829498e-23	hETV2_hCO	3.6332789600317665e-27
IGF2BP2	4.451859600276176e-28	-0.7806331065100146	0.323	0.744	1.2772385193192351e-23	hETV2_hCO	3.662317536754669e-27
CEP350	4.492421533051671e-28	-0.7101027724184303	0.118	0.553	1.2888757378325245e-23	hETV2_hCO	3.694830977073769e-27
TECPR1	5.010385592888747e-28	-0.5741835914193862	0.05	0.442	1.4374796265997816e-23	hETV2_hCO	4.1146489907051035e-27
PROCR	5.098960876390547e-28	-0.8304966411692792	0.404	0.829	1.4628918754364477e-23	hETV2_hCO	4.1854559049762565e-27
SPTLC2	5.927715724510102e-28	-0.6905787547719039	0.186	0.638	1.7006616413619485e-23	hETV2_hCO	4.850060824847095e-27
MAFK	5.98631798377507e-28	-0.6609336606245374	0.084	0.497	1.7174746295450677e-23	hETV2_hCO	4.895193312292922e-27
SSR4	6.0035694755724865e-28	0.7390878218296781	0.984	0.965	1.7224240825417463e-23	hETV2_hCO	4.908171674488609e-27
GNAQ	6.196590890001169e-28	-0.715201247333949	0.227	0.683	1.7778019263413354e-23	hETV2_hCO	5.062483066227492e-27
GNG5	6.323979571005571e-28	-0.7396702526787844	0.925	0.985	1.8143497389214983e-23	hETV2_hCO	5.164776976696994e-27
DESI2	6.8840992816491745e-28	-0.6446051334706151	0.174	0.628	1.9750480839051482e-23	hETV2_hCO	5.6151321563519444e-27
FRMD8	6.917093911788139e-28	-0.6083921841653211	0.075	0.487	1.984514243292017e-23	hETV2_hCO	5.6413977616806066e-27
NXN	6.995111939579037e-28	-0.7082314485288421	0.239	0.698	2.0068976154652257e-23	hETV2_hCO	5.7037189970073596e-27
DNAJC4	7.225491180990178e-28	0.8331704270166658	0.745	0.296	2.072993419826082e-23	hETV2_hCO	5.88819161005683e-27
DNM2	7.861274098422851e-28	-0.6749269327040369	0.152	0.598	2.255399538837516e-23	hETV2_hCO	6.3995151064632206e-27
MARVELD2	8.318110502389208e-28	-0.4427534905750037	0.009	0.352	2.3864659031354639e-23	hETV2_hCO	6.766183034529517e-27
PDS5A	8.71978973689915e-28	-0.6138984777202244	0.137	0.583	2.501707675516366e-23	hETV2_hCO	7.08967653491247e-27
EPHA4	9.246061990227354e-28	-0.7144138534917412	0.099	0.518	2.652695184996228e-23	hETV2_hCO	7.508123277243538e-27
DISC1	9.337305409998594e-28	-0.5466676046364924	0.022	0.382	2.678872922128597e-23	hETV2_hCO	7.580485001692695e-27
ELOVL1	9.833467891495498e-28	-0.6173842718651866	0.13	0.568	2.8212219380700586e-23	hETV2_hCO	7.973282060282486e-27
ARCN1	1.0053642179994006e-27	-0.7017097291334511	0.189	0.633	2.88438994144028e-23	hETV2_hCO	8.148090308339756e-27
MYORG	1.0132774248336902e-27	-0.5559373351295256	0.05	0.442	2.9070929318478575e-23	hETV2_hCO	8.210352500777302e-27
CAST	1.0410635073118883e-27	-0.8154655803803258	0.478	0.809	2.986811202477808e-23	hETV2_hCO	8.430693977796273e-27
SLC43A2	1.0537809706356204e-27	-0.8000869215935649	0.124	0.553	3.023297604753595e-23	hETV2_hCO	8.531738965125689e-27
DALRD3	1.1095064688424975e-27	0.8097093266325852	0.596	0.116	3.183174059109125e-23	hETV2_hCO	8.976778276580288e-27
RRBP1	1.1398816766234604e-27	-0.8993339581613772	0.354	0.769	3.270320530232708e-23	hETV2_hCO	9.21624659823866e-27
GRPEL2	1.1499854481722716e-27	-0.8135911859433125	0.081	0.482	3.299308250806247e-23	hETV2_hCO	9.295824630951991e-27
SLC22A23	1.1662576921241735e-27	-0.6436661845010001	0.075	0.482	3.3459933187042536e-23	hETV2_hCO	9.425217562328066e-27
CXADR	1.3961938551893907e-27	0.8155687879094693	0.615	0.131	4.005680170538362e-23	hETV2_hCO	1.1248953732112732e-26
STXBP1	1.466565009038802e-27	-0.7062981108311223	0.112	0.533	4.207575010932323e-23	hETV2_hCO	1.180522584185869e-26
KLF7	1.5429596207576746e-27	-0.5788150401510321	0.04	0.422	4.426751151953768e-23	hETV2_hCO	1.2410337288966784e-26
DENND10	1.7000175936326138e-27	0.6634365587442409	0.441	0	4.877350476131969e-23	hETV2_hCO	1.365351227825683e-26
SMDT1	1.7831583029118225e-27	0.7712550762054173	0.941	0.678	5.115881171054019e-23	hETV2_hCO	1.4313166161002593e-26
ZNF638	1.9494984061856923e-27	-0.7396527909708437	0.236	0.683	5.593110927346751e-23	hETV2_hCO	1.5616628480639116e-26
TRIM24	2.0094956557952674e-27	-0.6404695580648219	0.093	0.513	5.765243036476622e-23	hETV2_hCO	1.6088181025424726e-26
MED13L	2.0563398114777934e-27	-0.6435291438890814	0.152	0.593	5.899638919129789e-23	hETV2_hCO	1.644840565883227e-26
MAN1A2	2.0628509522554036e-27	-0.7320343515625194	0.242	0.688	5.918319382020753e-23	hETV2_hCO	1.6496776568368355e-26
VPS13A	2.064663700585336e-27	-0.602592423434158	0.059	0.452	5.923520156979328e-23	hETV2_hCO	1.6509416804388118e-26
MYZAP	2.0683055028705692e-27	-0.4401909765071819	0	0.322	5.933968487735663e-23	hETV2_hCO	1.6536677993608672e-26
NCBP2-AS2	2.169913190349452e-27	-0.46140746241687786	0	0.322	6.225480943112578e-23	hETV2_hCO	1.733541746475762e-26
GIMAP8	2.1924415601998245e-27	-0.46140746241687786	0	0.322	6.290114836213296e-23	hETV2_hCO	1.7513429055182648e-26
EML4	2.198740362396321e-27	-0.6830064500244533	0.193	0.628	6.308186099715045e-23	hETV2_hCO	1.756177191070323e-26
TSC22D2	2.2003336925927106e-27	-0.9278252365126168	0.186	0.603	6.312757364048487e-23	hETV2_hCO	1.7570551487739546e-26
WIPI1	2.2907297217802484e-27	-0.690725642550776	0.214	0.668	6.572103571787532e-23	hETV2_hCO	1.8275983436568062e-26
HBP1	2.321896177193262e-27	-0.6977231629712415	0.242	0.704	6.661520132367469e-23	hETV2_hCO	1.8522558870401617e-26
KLHDC8B	2.3242488430516974e-27	0.9772202751066219	0.671	0.221	6.668269930715319e-23	hETV2_hCO	1.8539247332901595e-26
DMKN	2.4579934279840122e-27	0.772370930297405	0.441	0	7.051983144886131e-23	hETV2_hCO	1.959067316052527e-26
EFCAB1	2.657450297189764e-27	0.8662998149954353	0.441	0	7.624224902637433e-23	hETV2_hCO	2.1151936232293412e-26
SNX6	2.946406385004409e-27	-0.7313543517925131	0.457	0.869	8.45323991857765e-23	hETV2_hCO	2.342042352618124e-26
STAT1	3.0932188292881007e-27	-0.7565205577463091	0.121	0.543	8.874444821227561e-23	hETV2_hCO	2.4576420143147263e-26
ATL3	3.17012015539075e-27	-0.5729130187575765	0.075	0.482	9.095074725816063e-23	hETV2_hCO	2.517898204278304e-26
ITPR2	3.478404456675254e-27	-0.5806354757754008	0.025	0.382	9.979542386201304e-23	hETV2_hCO	2.756905919423055e-26
NTAN1	3.507979241806569e-27	-0.6508699772798394	0.146	0.578	1.0064392444743047e-22	hETV2_hCO	2.779726659819494e-26
HTR2C	3.514819921501005e-27	1.3002601775893612	0.441	0	1.0084018354786382e-22	hETV2_hCO	2.784836933793543e-26
CSNK2A2	3.7179198268712506e-27	-0.6153914298240527	0.102	0.523	1.0666711983293619e-22	hETV2_hCO	2.943132482718495e-26
SETD7	3.748200357919899e-27	-0.5389155646978111	0.034	0.402	1.075358682687219e-22	hETV2_hCO	2.966772543734528e-26
PTEN	4.3236374965705894e-27	-0.8941497650901111	0.264	0.683	1.240451597766102e-22	hETV2_hCO	3.415020562873247e-26
DUSP5	4.5783003823651504e-27	-1.0178136105339979	0.112	0.518	1.3135143797005618e-22	hETV2_hCO	3.6141588033416e-26
SET	4.921935380163521e-27	-0.7982601774371432	0.783	0.955	1.412103260568914e-22	hETV2_hCO	3.880259398807996e-26
MRPS21	5.786689775969809e-27	0.7705937911584373	0.929	0.814	1.660201296725738e-22	hETV2_hCO	4.545872125123394e-26
SH3BGRL3	5.9150624464968936e-27	-0.7365447446230393	0.87	0.985	1.6970314158999588e-22	hETV2_hCO	4.6441533569216836e-26
FUZ	5.97738144853024e-27	0.7936457887553234	0.472	0.02	1.7149107375833258e-22	hETV2_hCO	4.690493367059181e-26
VPS37B	6.2100450447449285e-27	-0.7324610192406876	0.149	0.578	1.78166192333732e-22	hETV2_hCO	4.868231740433971e-26
PPA1	6.296487822930799e-27	-0.9545075222226267	0.665	0.925	1.8064623563988464e-22	hETV2_hCO	4.9349087611989485e-26
ZNF467	6.2976970873578884e-27	-0.5534297217311186	0.065	0.462	1.8068092943629783e-22	hETV2_hCO	4.9353126331539206e-26
MYL6B	7.11709058782425e-27	0.7811977586180063	0.854	0.452	2.0418932896467772e-22	hETV2_hCO	5.563957880893536e-26
REV3L	7.222255200643059e-27	-0.7531859466245365	0.165	0.593	2.0720650170644936e-22	hETV2_hCO	5.644311487465199e-26
IFI44L	7.494977463492537e-27	-0.8239275379875637	0.078	0.472	2.1503090342760086e-22	hETV2_hCO	5.851018740380485e-26
PDS5B	7.662130406665225e-27	-0.723963124247311	0.18	0.613	2.198265213672253e-22	hETV2_hCO	5.978226991346324e-26
DYNC2LI1	8.225406201059286e-27	0.730869458981583	0.528	0.065	2.3598690390839093e-22	hETV2_hCO	6.405063376841501e-26
MX1	8.230243861730386e-27	-0.6408529986095076	0.025	0.377	2.3612569639304477e-22	hETV2_hCO	6.408128782116724e-26
TMEM44	8.283476125157192e-27	-0.4806967844716791	0.016	0.357	2.3765293003075984e-22	hETV2_hCO	6.448163912750977e-26
NHSL2	8.549302147326448e-27	-0.5634447781113465	0.068	0.467	2.452794786067958e-22	hETV2_hCO	6.652180198179018e-26
CCNT1	8.891364806749009e-27	-0.7186764161979273	0.087	0.487	2.5509325630562907e-22	hETV2_hCO	6.910021662401661e-26
PJA2	9.068605646643363e-27	-0.7011786431562077	0.239	0.693	2.6017829600219806e-22	hETV2_hCO	7.046226334294578e-26
ABCG1	9.36613245787942e-27	-0.6905498558851515	0.174	0.613	2.6871434021656056e-22	hETV2_hCO	7.271840700212539e-26
FCHSD2	1.0005108807375508e-26	-0.5640696801623875	0.043	0.417	2.8704657168360334e-22	hETV2_hCO	7.761161956401957e-26
ARMCX3	1.0094165346915223e-26	-0.7062897906705611	0.37	0.809	2.8960160380299773e-22	hETV2_hCO	7.829390894774968e-26
MAFF	1.198375173502457e-26	-1.097797360982187	0.342	0.724	3.438138372778549e-22	hETV2_hCO	9.264707640955293e-26
PRKCB	1.2026016330582508e-26	-0.5353886622199079	0.012	0.347	3.4502640852441217e-22	hETV2_hCO	9.2963720586779e-26
CKB	1.2650145239255966e-26	0.9414990244922421	0.814	0.271	3.629326669142537e-22	hETV2_hCO	9.770341324124738e-26
CYB5R3	1.3008387774108068e-26	-0.8485901451445361	0.686	0.864	3.732106452391605e-22	hETV2_hCO	1.0044848227133742e-25
GAN	1.412282306484784e-26	-0.4881849198220096	0.003	0.322	4.051837937304845e-22	hETV2_hCO	1.0897113276834638e-25
ODC1	1.6342237518257324e-26	0.8409172079530888	0.77	0.337	4.688587943988026e-22	hETV2_hCO	1.2576855836201974e-25
PCCA-DT	1.6404362370196664e-26	0.6606049679610784	0.429	0	4.706411564009423e-22	hETV2_hCO	1.2621934902560276e-25
C9orf116	1.758535192891218e-26	1.1680291237045646	0.466	0.02	5.045237468404904e-22	hETV2_hCO	1.3511614719969496e-25
CDV3	1.770040381246003e-26	-0.7679903555162285	0.37	0.764	5.078245853794782e-22	hETV2_hCO	1.3598545083013206e-25
CTAGE5	1.786162213423221e-26	-0.46666318786837296	0	0.312	5.124499390311221e-22	hETV2_hCO	1.3716476006287941e-25
SOS2	1.8051771552612492e-26	-0.6034178575627951	0.068	0.457	5.179053258444524e-22	hETV2_hCO	1.385950436444667e-25
AKT1	1.823204260054826e-26	-0.6090449709524569	0.13	0.558	5.230773022097296e-22	hETV2_hCO	1.399035828297142e-25
COL4A3BP	1.833487289855766e-26	-0.47189983623452025	0	0.312	5.260275034596193e-22	hETV2_hCO	1.406622967421385e-25
GATAD2A	1.8804342855402052e-26	-0.587071300757076	0.118	0.543	5.394965965214849e-22	hETV2_hCO	1.4413960500005208e-25
KMT2C	1.9673359679558303e-26	-0.6680266028771624	0.18	0.618	5.644286892065277e-22	hETV2_hCO	1.5058981742447824e-25
KCTD20	2.0745618341779274e-26	-0.6264351703258362	0.14	0.568	5.951917902256474e-22	hETV2_hCO	1.5857554656391428e-25
GNA11	2.1041854196399216e-26	-0.5980769423116651	0.056	0.437	6.036907968946935e-22	hETV2_hCO	1.6078807206828403e-25
ASXL1	2.1889986998529272e-26	-0.7480635140119487	0.193	0.628	6.280237269878048e-22	hETV2_hCO	1.6716118279409478e-25
TMC6	2.2761934703872208e-26	-0.5830896952513582	0.047	0.417	6.530399066540936e-22	hETV2_hCO	1.7372647266258679e-25
LAMB2	2.2853066663214132e-26	-0.7181954440974548	0.261	0.688	6.556544825676134e-22	hETV2_hCO	1.7438459173331146e-25
WASHC4	2.3291448566165006e-26	-0.606576111949705	0.09	0.503	6.6823165936327405e-22	hETV2_hCO	1.7763444923630273e-25
TPD52L1	2.3701303135171072e-26	0.9978693024617897	0.609	0.151	6.799903869480581e-22	hETV2_hCO	1.8072148347454663e-25
COA8	2.4114812672281756e-26	0.6203678368523549	0.425	0	6.9185397556776355e-22	hETV2_hCO	1.8381535344344414e-25
LAMP1	2.6187587700225144e-26	-0.7040567282865109	0.528	0.864	7.513218911194594e-22	hETV2_hCO	1.9931601691616138e-25
SELENOM	2.67028538578026e-26	0.895736780546622	0.888	0.598	7.661048771803567e-22	hETV2_hCO	2.0319426071679922e-25
YME1L1	2.6838295016099923e-26	-0.7655892262855647	0.335	0.759	7.699906840119068e-22	hETV2_hCO	2.042030453573333e-25
KMT2A	2.716803669442012e-26	-0.740777159933456	0.211	0.648	7.794509727629133e-22	hETV2_hCO	2.0666771137381218e-25
NOVA1	2.729748540665881e-26	0.8082080829582148	0.575	0.101	7.831648563170413e-22	hETV2_hCO	2.0760801701965153e-25
DNTTIP2	2.8931056765885046e-26	-0.8060173401297968	0.18	0.598	8.30032018613242e-22	hETV2_hCO	2.1974996209294165e-25
UBB	3.097463362252304e-26	0.5433416202992616	1	1	8.88662238630186e-22	hETV2_hCO	2.350212305522878e-25
FLRT3	3.4671928458675506e-26	0.7378613998707956	0.425	0	9.947376274794003e-22	hETV2_hCO	2.6254239865034974e-25
TRMT112	3.5119642094948693e-26	0.7003202912178774	0.966	0.91	1.007582531704078e-21	hETV2_hCO	2.6587595342863115e-25
COL6A1	3.567252211716413e-26	0.7620448707467057	0.792	0.312	1.0234446595414388e-21	hETV2_hCO	2.700328289439573e-25
CREBRF	3.618271466635501e-26	-0.6903772075675851	0.137	0.553	1.0380820837777252e-21	hETV2_hCO	2.7377830637746947e-25
UBE2R2	3.624996177020575e-26	-0.691368862364202	0.404	0.814	1.0400114031872029e-21	hETV2_hCO	2.7425795544398855e-25
APOO	3.7812416174134225e-26	0.7853172430039593	0.516	0.06	1.084838220035911e-21	hETV2_hCO	2.856536449407349e-25
CAPNS1	4.5524126167751397e-26	-0.7927262166423109	0.453	0.779	1.3060871797527876e-21	hETV2_hCO	3.4318261657813692e-25
FBLN1	4.8179339563692896e-26	1.452957305903447	0.575	0.116	1.3822652520823492e-21	hETV2_hCO	3.627758889455491e-25
A4GALT	4.9649957233302273e-26	-0.5824636558328974	0.121	0.538	1.4244572730234422e-21	hETV2_hCO	3.734933000336356e-25
ASNA1	5.010699887168823e-26	-0.4401909765071819	0	0.307	1.4375697976287354e-21	hETV2_hCO	3.7677199680236026e-25
ERI3	5.0724379473316607e-26	0.7440453294317046	0.637	0.176	1.4552824470894534e-21	hETV2_hCO	3.8137397392782857e-25
FAM174C	5.21401579664464e-26	0.6662626028230043	0.422	0	1.4959011320573473e-21	hETV2_hCO	3.9181147023010727e-25
ABL1	5.335065308309554e-26	-0.578125909475933	0.078	0.472	1.530630236954011e-21	hETV2_hCO	4.006961396096302e-25
UBXN11	5.651194771274459e-26	0.729779053572937	0.422	0	1.6213277798786421e-21	hETV2_hCO	4.239916338680208e-25
TFEB	6.185612708459889e-26	-0.5110704335151981	0.016	0.347	1.7746522860571423e-21	hETV2_hCO	4.635982765309837e-25
ADD3	6.375241292976256e-26	-0.7530716692241134	0.432	0.794	1.8290567269548877e-21	hETV2_hCO	4.775588901136353e-25
PNP	6.416784218412687e-26	-0.8902730480766204	0.165	0.573	1.8409753922626e-21	hETV2_hCO	4.806201790890716e-25
UBA52	6.995934552488894e-26	0.44725000718337293	1	1	2.0071336231090637e-21	hETV2_hCO	5.227875102489284e-25
DNAJC3	7.032492051990282e-26	-0.6553459773304515	0.233	0.673	2.017621969716012e-21	hETV2_hCO	5.254089397556937e-25
DGKZ	8.43480724518722e-26	-0.6254830996523169	0.124	0.538	2.4199461986442136e-21	hETV2_hCO	6.2879100803273035e-25
PBRM1	8.59147102897155e-26	-0.6466258239406537	0.196	0.648	2.4648930382119377e-21	hETV2_hCO	6.402685074278515e-25
PLK3	8.820354280839384e-26	-0.621535915135654	0.115	0.533	2.5305596431728193e-21	hETV2_hCO	6.569127193891876e-25
MXRA8	9.421746963665936e-26	0.7025061234228333	0.419	0	2.703099203875757e-21	hETV2_hCO	7.007485887492094e-25
NDUFS8	9.811595002796792e-26	0.7949628424606447	0.925	0.749	2.8149466063023994e-21	hETV2_hCO	7.292861762216787e-25
LIMK2	9.921603041112638e-26	-0.5306262466003382	0.062	0.447	2.846507912495216e-21	hETV2_hCO	7.373088454313987e-25
H1FX	1.0939123853224884e-25	-0.7950372313107853	0.59	0.894	3.138434633490219e-21	hETV2_hCO	8.115675048963564e-25
CHD3	1.138886762010285e-25	-0.694292257570968	0.146	0.563	3.267466120207508e-21	hETV2_hCO	8.441412062600047e-25
SLC12A2	1.2102911852838982e-25	-0.8324231764344603	0.252	0.663	3.472325410579504e-21	hETV2_hCO	8.958522951188622e-25
BLCAP	1.2152440653758988e-25	-0.7824928615788267	0.342	0.734	3.4865352235634536e-21	hETV2_hCO	8.993311908574732e-25
RABEP2	1.2848021377379342e-25	-0.6527131538195687	0.09	0.482	3.6860973331701336e-21	hETV2_hCO	9.499174387321594e-25
TAOK2	1.3136075676374101e-25	-0.5289838841990259	0.087	0.487	3.76874011155173e-21	hETV2_hCO	9.70911899763431e-25
NUPL2	1.4410209480081918e-25	-0.45613252037620367	0	0.302	4.1342890998355025e-21	hETV2_hCO	1.0630967612079522e-24
PFKP	1.561281303105006e-25	0.8058488100842927	0.522	0.075	4.479316058608262e-21	hETV2_hCO	1.1491948221302196e-24
MDN1	1.6088598811015252e-25	-0.5174144954868887	0.047	0.412	4.615818998880276e-21	hETV2_hCO	1.1834805236261716e-24
MARCKSL1	1.6114826624936414e-25	-0.7913167119658331	0.938	0.985	4.623343758694257e-21	hETV2_hCO	1.1852872478149011e-24
ACTA2	1.618104722228173e-25	1.214520650168579	0.425	0.005	4.6423424480726286e-21	hETV2_hCO	1.1897887886210009e-24
CYLD	1.7405574876743264e-25	-0.6383835164203119	0.059	0.432	4.993659432137642e-21	hETV2_hCO	1.2778462620875683e-24
ADAR	1.836514541143681e-25	-0.7350298829607144	0.273	0.688	5.2689602185412206e-21	hETV2_hCO	1.3473204161033248e-24
ATP1B1	2.10592337913589e-25	0.8845180161685928	0.596	0.141	6.0418941747408686e-21	hETV2_hCO	1.5411510483369647e-24
TSNAX	2.118420343466307e-25	-0.7385815337157647	0.261	0.668	6.077747965404835e-21	hETV2_hCO	1.5496586914897842e-24
SOX2	2.1341197362069204e-25	1.0166998962125287	0.596	0.151	6.122789523177655e-21	hETV2_hCO	1.5605010014349555e-24
DENND4C	2.2054372693089346e-25	-0.5483518966723931	0.065	0.442	6.327399525647333e-21	hETV2_hCO	1.6111585795450727e-24
ARPC5L	2.277746469200354e-25	-0.7180898287531599	0.382	0.779	6.534854620135815e-21	hETV2_hCO	1.6632998603202665e-24
FDPS	2.454038180562778e-25	-0.7830364694010479	0.581	0.894	7.04063554003461e-21	hETV2_hCO	1.789095718352267e-24
CCSER2	2.5615701195404023e-25	-0.768656192508893	0.214	0.633	7.349144672961414e-21	hETV2_hCO	1.865769600178967e-24
RANBP2	2.5873853867054204e-25	-0.675132679287513	0.161	0.583	7.423208674457852e-21	hETV2_hCO	1.883800920676864e-24
GFM1	2.5938815875564514e-25	-0.5978087335284259	0.146	0.563	7.441846274699459e-21	hETV2_hCO	1.8879507803074374e-24
OSBPL8	2.867889535629606e-25	-0.635256787274016	0.261	0.709	8.22797507772134e-21	hETV2_hCO	2.082697518583747e-24
MINDY2	2.880675550471306e-25	-0.7708613913709835	0.335	0.744	8.264658154302176e-21	hETV2_hCO	2.0913422192570266e-24
DPP7	2.9490030957140508e-25	0.8537436741518305	0.73	0.332	8.460689881603612e-21	hETV2_hCO	2.1400734914386924e-24
BRD2	2.9803422582286896e-25	-0.9245467966803863	0.475	0.834	8.55060193885811e-21	hETV2_hCO	2.162154245850331e-24
XRN1	3.002007808519858e-25	-0.6338111540448784	0.059	0.427	8.6127604026434725e-21	hETV2_hCO	2.1769836986470406e-24
GRK5	3.0046945777372245e-25	-0.49531122284457263	0.012	0.332	8.620468743528097e-21	hETV2_hCO	2.1787099202642328e-24
RBBP6	3.6683281879765636e-25	-0.8417226212261941	0.388	0.764	1.0524433571304761e-20	hETV2_hCO	2.648301330550373e-24
SEZ6L2	3.6788099680189814e-25	0.6896227242120953	0.453	0.025	1.0554505798246457e-20	hETV2_hCO	2.655059948300933e-24
BACH1	3.69547156777781e-25	-0.5610257267075038	0.056	0.422	1.0602307927954537e-20	hETV2_hCO	2.6668142765826717e-24
CTTN	3.7968120355096414e-25	-0.6910465980673137	0.304	0.729	1.0893053729877162e-20	hETV2_hCO	2.7385565754703314e-24
C16orf72	3.8942401653518126e-25	-0.7095995103588165	0.152	0.563	1.117257503439435e-20	hETV2_hCO	2.8074056977140416e-24
APOL3	3.9065814973191455e-25	-0.424071311143905	0	0.296	1.1207982315808629e-20	hETV2_hCO	2.816017260554865e-24
LEPROT	4.077737820709303e-25	-0.7946525639199212	0.556	0.834	1.169902980761499e-20	hETV2_hCO	2.9355254411702015e-24
ZMYND11	4.098856057950119e-25	-0.6396972822980547	0.165	0.583	1.1759618030258891e-20	hETV2_hCO	2.9501310103157226e-24
F2RL3	4.244988379672144e-25	-0.5232467162347406	0	0.296	1.217887166127938e-20	hETV2_hCO	3.052528651016416e-24
IRF1	4.321859755528716e-25	-1.0314794198437633	0.134	0.543	1.2399415638611886e-20	hETV2_hCO	3.1062356957422055e-24
AC007405.3	4.511903011586542e-25	0.6492226995245401	0.41	0	1.294464974024179e-20	hETV2_hCO	3.2408596947582233e-24
IFT57	4.591451055194574e-25	0.7608328055076066	0.64	0.181	1.3172873077353232e-20	hETV2_hCO	3.296666493117897e-24
MDH1	4.832574564252741e-25	0.8242690174276782	0.748	0.387	1.3864656424841115e-20	hETV2_hCO	3.4648960365009216e-24
FAM171B	4.850393634825931e-25	-0.6312135749475878	0.14	0.558	1.3915779338315597e-20	hETV2_hCO	3.476971016243832e-24
PTK7	5.164506779427691e-25	0.6792908145361579	0.441	0.02	1.4816969950178045e-20	hETV2_hCO	3.6991579528586824e-24
NFIA	5.368004221142073e-25	0.8117972218357787	0.957	0.884	1.540080411045661e-20	hETV2_hCO	3.8437547744581345e-24
TAF13	5.5152912709853e-25	-0.6772691097286543	0.059	0.422	1.5823370656456823e-20	hETV2_hCO	3.944453787308251e-24
SLC9A1	5.626632693512223e-25	-0.5205940930265993	0.04	0.392	1.614280919768657e-20	hETV2_hCO	4.022061150841314e-24
C6orf62	5.664048552316334e-25	-0.6907079202219295	0.217	0.638	1.6250155296595563e-20	hETV2_hCO	4.047993216195689e-24
SNX9	5.91279246930112e-25	-0.6088043585056864	0.13	0.538	1.6963801594424913e-20	hETV2_hCO	4.221947538471457e-24
AC004556.3	5.975194100943711e-25	0.590924058959873	0.407	0	1.7142831875607506e-20	hETV2_hCO	4.2652198541695766e-24
PANK3	6.336482687045764e-25	-0.6099000702805957	0.093	0.482	1.8179368829134295e-20	hETV2_hCO	4.519033049912962e-24
GPR155	6.343648097560658e-25	-0.6036897087900615	0.062	0.432	1.8199926391901528e-20	hETV2_hCO	4.523689615986352e-24
OXA1L	6.511961122301376e-25	0.8099389710373309	0.77	0.402	1.8682816459882647e-20	hETV2_hCO	4.6404574258099126e-24
TSPO	6.975273132928903e-25	0.8147213899168892	0.674	0.241	2.0012058618373022e-20	hETV2_hCO	4.966137497924094e-24
PARP4	7.078763924085858e-25	-0.5089029956313713	0.056	0.422	2.0308973698202328e-20	hETV2_hCO	5.0383059723092284e-24
OTUD4	7.778963617843671e-25	-0.5567887338210331	0.093	0.482	2.231784661959349e-20	hETV2_hCO	5.5294786064348445e-24
TGFBRAP1	7.851312621491102e-25	-0.4967316892144559	0.04	0.392	2.252541591105797e-20	hETV2_hCO	5.579790656692357e-24
SOD3	9.369882163031918e-25	0.8264300572482258	0.407	0	2.6882191925738573e-20	hETV2_hCO	6.64043128719984e-24
NMB	9.663824791733948e-25	0.9522580413730198	0.506	0.07	2.7725513327484696e-20	hETV2_hCO	6.84329275653226e-24
GATAD1	1.048814412210188e-24	-0.6398444735485919	0.152	0.568	3.00904854863103e-20	hETV2_hCO	7.414471507710154e-24
RAD21	1.07553967740182e-24	-0.6796751614987858	0.425	0.814	3.085723334465821e-20	hETV2_hCO	7.602646931464331e-24
SSSCA1	1.0842158391945182e-24	-0.40776949881480457	0	0.291	3.110615242649073e-20	hETV2_hCO	7.662452752840678e-24
LINC01578	1.0891055976333524e-24	0.6203678368523549	0.404	0	3.124643959610088e-20	hETV2_hCO	7.696245219841888e-24
NME5	1.1213197244347222e-24	0.7207452417078758	0.435	0.015	3.217066289403218e-20	hETV2_hCO	7.917594932719278e-24
MRPL38	1.1313730665955286e-24	0.6247761831771534	0.429	0.015	3.245909328062572e-20	hETV2_hCO	7.986202456589658e-24
NNAT	1.2506523503742272e-24	-0.7642548157385355	0	0.291	3.5881215932236576e-20	hETV2_hCO	8.807198123964183e-24
NKD1	1.262761325587352e-24	-0.730910848807122	0.168	0.583	3.622862243110113e-20	hETV2_hCO	8.890709826068834e-24
FAR1	1.2877828357411e-24	-0.5706178871844125	0.09	0.477	3.694648955741216e-20	hETV2_hCO	9.06418643232735e-24
PRKAA1	1.3034190612745212e-24	-0.49075886348583636	0.062	0.432	3.739509286796601e-20	hETV2_hCO	9.173335655588462e-24
ATP5MD	1.3121723782530195e-24	0.7065410338811049	0.984	0.899	3.764622553207913e-20	hETV2_hCO	9.233113208330686e-24
GSK3B	1.4042310802856863e-24	-0.6290745981244874	0.115	0.518	4.0287389693396336e-20	hETV2_hCO	9.865267802801287e-24
SETD5	1.4076311145687173e-24	-0.6873394969292013	0.239	0.658	4.0384936676976496e-20	hETV2_hCO	9.88817755885994e-24
TAX1BP1	1.4577473134105937e-24	-0.7283397383986456	0.612	0.91	4.1822770421749936e-20	hETV2_hCO	1.0234163221632241e-23
CMBL	1.5050286442536132e-24	0.6347252621027134	0.435	0.02	4.317927180363616e-20	hETV2_hCO	1.055776554764534e-23
TMEM37	1.5107864389426083e-24	-0.4806967844716791	0.016	0.332	4.334446293326343e-20	hETV2_hCO	1.0596066071471441e-23
COX4I1	1.7829385637280354e-24	0.5261441325655603	1	0.99	5.1152507393357337e-20	hETV2_hCO	1.246794737219375e-23
PROSER2	1.8999428696359332e-24	-0.44190509593668287	0.006	0.307	5.450936092985493e-20	hETV2_hCO	1.327049076829388e-23
DNASE2	1.9260406738156065e-24	0.6205114028830127	0.429	0.015	5.525810693176974e-20	hETV2_hCO	1.3448813023114218e-23
PDCD6	1.9336287084601596e-24	-0.6695455952352823	0.571	0.889	5.547580764572198e-20	hETV2_hCO	1.350047187200762e-23
ZMYND10	1.945778386497999e-24	0.8342790612997898	0.41	0.005	5.582438190862759e-20	hETV2_hCO	1.3581300156145324e-23
CHST2	2.0335427345711547e-24	-0.7279753838272569	0.174	0.573	5.834234105484643e-20	hETV2_hCO	1.4189706848236988e-23
B3GAT3	2.121119449273714e-24	0.7657021443934927	0.593	0.156	6.085491699966286e-20	hETV2_hCO	1.4784844946922276e-23
ARPC3	2.141272060578584e-24	-0.638393932276559	0.935	0.995	6.143309541799957e-20	hETV2_hCO	1.492238965254559e-23
CRYL1	2.191230607179866e-24	0.615392241561647	0.497	0.06	6.286640611999036e-20	hETV2_hCO	1.5260080133315484e-23
GRB2	2.2154784875019285e-24	-0.6447831577916012	0.248	0.683	6.356207780643033e-20	hETV2_hCO	1.542441498523369e-23
FRMD6	2.2402962671905925e-24	-0.4504824190020728	0.016	0.332	6.42740999056981e-20	hETV2_hCO	1.5592619879630118e-23
PTK2	2.3092465568045396e-24	-0.6906444805558241	0.202	0.613	6.625228371472225e-20	hETV2_hCO	1.605680451963485e-23
CRNDE	2.4408943533473643e-24	0.7801937067886183	0.463	0.04	7.002925899753588e-20	hETV2_hCO	1.696057885895045e-23
NCOA7	2.5134655255615374e-24	-0.6773191789672548	0.062	0.422	7.21113259283605e-20	hETV2_hCO	1.7451199965526253e-23
TANC1	2.601749240977342e-24	-0.5969074529102674	0.168	0.588	7.464418572363994e-20	hETV2_hCO	1.803950497414708e-23
SAMHD1	2.8092641459829393e-24	-0.5342963733723874	0.09	0.487	8.059778834825052e-20	hETV2_hCO	1.9459359845525924e-23
SLC37A3	2.928877011170182e-24	-0.5094830190426765	0.053	0.412	8.4029481450472525e-20	hETV2_hCO	2.0272104650160682e-23
PRPF38B	2.972107800377459e-24	-0.7400959471840928	0.363	0.754	8.526977279282931e-20	hETV2_hCO	2.0563319636856128e-23
SMIM26	2.987333867428687e-24	0.7651393610663292	0.891	0.663	8.570660865652903e-20	hETV2_hCO	2.066665466768418e-23
VAT1	3.092265660791148e-24	-0.7349342420683141	0.382	0.764	8.871710180809803e-20	hETV2_hCO	2.1378025591926203e-23
RAP1A	3.107015693713836e-24	-0.6762958282771222	0.41	0.784	8.914028025264996e-20	hETV2_hCO	2.147582292793669e-23
PDLIM2	3.2504639965445644e-24	-0.834873297431136	0.565	0.819	9.325581206086355e-20	hETV2_hCO	2.2454249490651417e-23
PHC2	3.3018024746022715e-24	-0.6722659512409694	0.214	0.618	9.472871299633917e-20	hETV2_hCO	2.280225173711054e-23
C11orf96	3.321366060780646e-24	-1.2862479617130902	0.05	0.392	9.528999228379673e-20	hETV2_hCO	2.2932904030155144e-23
HIGD1B	3.516437057851846e-24	-1.0498759066395695	0	0.286	1.0088657918976947e-19	hETV2_hCO	2.4251548747120596e-23
PPM1H	3.64437598819118e-24	-0.5616847624144049	0.093	0.477	1.0455714710120495e-19	hETV2_hCO	2.5114411969784914e-23
LRRIQ1	3.70131593389359e-24	0.839271090643544	0.407	0.005	1.0619075414340709e-19	hETV2_hCO	2.5501858805138957e-23
PCMTD1	4.237934852801914e-24	-0.6797561644130878	0.217	0.623	1.215863509268869e-19	hETV2_hCO	2.913421467970677e-23
MARCH2	4.245267007678921e-24	-0.5314417818889257	0.102	0.492	1.2179671045030824e-19	hETV2_hCO	2.918179963774497e-23
MDFIC	4.2569098146130514e-24	-0.628262387235771	0.165	0.573	1.2213074258124844e-19	hETV2_hCO	2.9259003788117425e-23
KIAA0100	4.446280999986964e-24	-0.5064322421939492	0.065	0.432	1.2756380188962599e-19	hETV2_hCO	3.053110091310929e-23
DNAJC21	4.522516011306827e-24	-0.6137147417239384	0.227	0.648	1.2975098436439287e-19	hETV2_hCO	3.104558819421997e-23
RAPGEF1	4.83322197259349e-24	-0.5175952503628867	0.075	0.447	1.3866513839370722e-19	hETV2_hCO	3.313051375873772e-23
DNAJB6	5.130964225249029e-24	-0.7570280129189306	0.748	0.95	1.4720736362239464e-19	hETV2_hCO	3.513082832109949e-23
KDM5A	5.146064939568459e-24	-0.7157188153822949	0.22	0.623	1.476406031162191e-19	hETV2_hCO	3.522743732526997e-23
ARL15	5.233757319730792e-24	-0.5863769184040807	0.034	0.367	1.5015649750307642e-19	hETV2_hCO	3.582428807166645e-23
BCR	5.368731855386386e-24	-0.526450570629145	0.068	0.437	1.5402891693103542e-19	hETV2_hCO	3.6695191935739457e-23
IFRD1	5.624779941496189e-24	-0.915772446792995	0.301	0.678	1.6137493652152565e-19	hETV2_hCO	3.838993280991612e-23
HDGFL3	5.683239236961126e-24	-0.626346105607899	0.239	0.668	1.630521337084147e-19	hETV2_hCO	3.877776149421485e-23
ZDHHC4	6.024811841599966e-24	0.6316940538907475	0.497	0.07	1.7285185173550302e-19	hETV2_hCO	4.107684484238389e-23
CSNK1G3	6.11082629059521e-24	-0.6366536317030238	0.168	0.578	1.7531960627717657e-19	hETV2_hCO	4.1647316160474377e-23
ENPP2	6.29520327323058e-24	0.9134883254952799	0.565	0.131	1.8060938190898534e-19	hETV2_hCO	4.287925164118498e-23
UBR4	6.446942269925251e-24	-0.5292330113004721	0.034	0.367	1.8496277372415545e-19	hETV2_hCO	4.3895992374585353e-23
SNRPD3	6.5117962526721885e-24	-0.6488094877769596	0.525	0.899	1.8682343448916508e-19	hETV2_hCO	4.432908259763958e-23
HERC2	6.626236721307112e-24	-0.7552350217962747	0.199	0.598	1.9010673153430104e-19	hETV2_hCO	4.509950264579569e-23
BRD7	6.70272042244657e-24	-0.6295560003435685	0.286	0.704	1.923010489199921e-19	hETV2_hCO	4.5615700574502884e-23
ZBTB7A	6.72299567444685e-24	-0.558408829489195	0.102	0.487	1.928827458998801e-19	hETV2_hCO	4.574492981011396e-23
PARP9	6.895237184821643e-24	-0.5028957258258311	0.025	0.347	1.9782435483253292e-19	hETV2_hCO	4.688998643241017e-23
LFNG	6.962454744027355e-24	-0.41418433837823293	0.003	0.291	1.997528266061448e-19	hETV2_hCO	4.732898647349813e-23
KIFC3	7.12237037209459e-24	-0.6116049752687016	0.155	0.558	2.043408059753938e-19	hETV2_hCO	4.8392924058720083e-23
RBMS3	7.582557973803023e-24	-0.5751972004687842	0.127	0.528	2.1754358826840875e-19	hETV2_hCO	5.1460669718572704e-23
FNBP1L	7.601755212614838e-24	-0.7982246312569858	0.236	0.653	2.1809435704991973e-19	hETV2_hCO	5.1586033130796e-23
AL031058.1	8.415208277920421e-24	-0.3967983809938014	0	0.281	2.414323254935369e-19	hETV2_hCO	5.700826655640546e-23
MYCBP2	8.466020450523277e-24	-0.6034770943853014	0.161	0.573	2.4289012672551284e-19	hETV2_hCO	5.733610536142409e-23
PYCARD	8.619922023421807e-24	-0.47690051729288674	0.037	0.377	2.4730556285197165e-19	hETV2_hCO	5.83506200705989e-23
SMIM20	8.936670015616445e-24	0.7619369290279854	0.637	0.206	2.563930627480358e-19	hETV2_hCO	6.046599735235565e-23
EPHX2	8.97377563953844e-24	0.5699203394601069	0.422	0.015	2.574576230983578e-19	hETV2_hCO	6.071128005448009e-23
PLEKHB2	9.184740118958871e-24	-0.800309145741838	0.351	0.714	2.6351019401293e-19	hETV2_hCO	6.212672130303567e-23
BIN1	9.273926129826425e-24	-0.7295207458819497	0.292	0.693	2.660689406647201e-19	hETV2_hCO	6.270016907510178e-23
EIF4A1	9.330804505598547e-24	0.7264679586161387	0.994	0.91	2.677007812656223e-19	hETV2_hCO	6.307872194193511e-23
PDCL	9.643630581497732e-24	-0.5864889680364532	0.146	0.553	2.766757613831699e-19	hETV2_hCO	6.51501586107111e-23
ATP5MC3	1.0107842856712724e-23	0.6796551456862283	0.994	0.97	2.8999401155908807e-19	hETV2_hCO	6.823278471364917e-23
HECW2	1.0328613428369214e-23	-0.4844226698760773	0.009	0.307	2.9632791925991275e-19	hETV2_hCO	6.968507065731541e-23
TMX3	1.0481684181337664e-23	-0.5052584331809512	0.056	0.412	3.007195191625776e-19	hETV2_hCO	7.070439301985886e-23
ALKBH7	1.1694866701900002e-23	0.7793252673096402	0.848	0.603	3.3552572567751105e-19	hETV2_hCO	7.868642668928329e-23
NDUFAF8	1.2265755146694686e-23	0.7440005940081789	0.77	0.397	3.5190451515867055e-19	hETV2_hCO	8.241057860393318e-23
ELF2	1.3432360103782686e-23	-0.6303396247817525	0.143	0.533	3.8537441137752526e-19	hETV2_hCO	9.01124974871066e-23
MKNK2	1.4185900829478552e-23	-0.6666138059240174	0.264	0.668	4.0699349479773964e-19	hETV2_hCO	9.510491093428126e-23
MTF2	1.5729697418154532e-23	-0.5794283005389652	0.18	0.603	4.512850189268536e-19	hETV2_hCO	1.0521676269604158e-22
ITPRIP	1.57328197742433e-23	-0.6734737860634138	0.081	0.442	4.513745993230403e-19	hETV2_hCO	1.0522775103024876e-22
AIDA	1.7599762198439372e-23	-0.6435389571063335	0.245	0.643	5.049371774732256e-19	hETV2_hCO	1.1748262512001232e-22
SLTM	1.7809052934620703e-23	-0.6581476938358732	0.413	0.789	5.10941728694268e-19	hETV2_hCO	1.1886853370289585e-22
LYPLA2	1.797065961647093e-23	0.8976482255127602	0.711	0.317	5.15578224396551e-19	hETV2_hCO	1.1991343315858318e-22
SULF1	1.8034000129849043e-23	0.7270748446445588	0.388	0	5.17395463725369e-19	hETV2_hCO	1.20324797939263e-22
GOLIM4	1.9242304225667906e-23	-0.5920806460722343	0.233	0.668	5.520617082344122e-19	hETV2_hCO	1.281822959836128e-22
SLC25A36	1.9451028753021617e-23	-0.6088567810649077	0.211	0.633	5.580500149241902e-19	hETV2_hCO	1.2953631078353698e-22
UQCRQ	1.99414943545391e-23	0.6441943766922913	0.975	0.94	5.721214730317268e-19	hETV2_hCO	1.3276532442483728e-22
EFHC1	2.0824720589731337e-23	0.8507387708764566	0.571	0.146	5.974612337193921e-19	hETV2_hCO	1.3854185957909384e-22
BMP4	2.136917468463022e-23	0.8298669640879882	0.466	0.055	6.13081621702041e-19	hETV2_hCO	1.4208423384644092e-22
ANTKMT	2.185180898257112e-23	0.5486663714981661	0.385	0	6.269283997099655e-19	hETV2_hCO	1.452389674039713e-22
JOSD1	2.2179830453857292e-23	-0.6310984310837741	0.087	0.452	6.363393357211657e-19	hETV2_hCO	1.4737785501424113e-22
SOSTDC1	2.2484062067420218e-23	0.8785364875143328	0.388	0	6.450677407142861e-19	hETV2_hCO	1.4937146437279692e-22
MARCH7	2.3022332155131902e-23	-0.6617243951145373	0.314	0.719	6.605107095307343e-19	hETV2_hCO	1.5283321368511815e-22
SKAP2	2.3352548673720588e-23	-0.43477233591341125	0.019	0.327	6.699846214490436e-19	hETV2_hCO	1.54953028230795e-22
ZNF667-AS1	2.3504727200871237e-23	-0.43483774201297526	0	0.276	6.743506233929958e-19	hETV2_hCO	1.5593369301040678e-22
GUK1	2.381728611865952e-23	-0.633765067882881	0.96	0.985	6.833179387443417e-19	hETV2_hCO	1.5793359013396996e-22
CLIP1	2.4031399017634973e-23	-0.61447217677384	0.09	0.462	6.894608378159474e-19	hETV2_hCO	1.5926428434779277e-22
C20orf196	2.4044105707772125e-23	-0.4401909765071819	0	0.276	6.898253927559823e-19	hETV2_hCO	1.5933364794309896e-22
SYNM	2.4104426322372082e-23	-0.6200801527720893	0.084	0.457	6.91555991188855e-19	hETV2_hCO	1.5971849354276134e-22
SLC52A3	2.491698389092025e-23	-0.48231645217985863	0	0.276	7.148682678305019e-19	hETV2_hCO	1.6501034177804883e-22
TRIM52-AS1	2.5595192079589294e-23	0.5879463591599775	0.385	0	7.343260607634168e-19	hETV2_hCO	1.694228285849061e-22
COPRS	2.5856916012495263e-23	0.7449286097014277	0.739	0.322	7.418349203984891e-19	hETV2_hCO	1.7110748608696736e-22
NCBP3	2.733594870376769e-23	-0.6144389498817535	0.189	0.598	7.842683683110951e-19	hETV2_hCO	1.8072678255224978e-22
IFI30	2.845501227754056e-23	0.6290850539534641	0.385	0	8.163743022426387e-19	hETV2_hCO	1.8805534459196447e-22
ANXA2R	2.953080535901122e-23	-0.46373851570433944	0.009	0.302	8.47238805750032e-19	hETV2_hCO	1.950382443835587e-22
CDC42EP2	2.962131075460461e-23	-0.4784229598158543	0.028	0.347	8.498354055496062e-19	hETV2_hCO	1.9561782693341728e-22
ETNK1	3.0364212622311115e-23	-0.658402470447679	0.227	0.638	8.711492601341058e-19	hETV2_hCO	2.0043436482772812e-22
NDUFA2	3.118160772932211e-23	0.7722114097418311	0.894	0.764	8.946003257542514e-19	hETV2_hCO	2.057751029461564e-22
KANSL1	3.2543045369737936e-23	-0.6019282394223087	0.18	0.593	9.336599716577815e-19	hETV2_hCO	2.1457410537780663e-22
APPL1	3.272968560148916e-23	-0.6738764210168736	0.283	0.668	9.390146799067239e-19	hETV2_hCO	2.157447196780708e-22
COPZ1	3.306147615443305e-23	0.7389870732103607	0.817	0.482	9.485337508706841e-19	hETV2_hCO	2.1789139664080895e-22
TMEM14B	3.409061723998477e-23	0.8094518928817006	0.826	0.568	9.78059808615163e-19	hETV2_hCO	2.2450750225699015e-22
BCKDHA	3.6178023352051645e-23	0.5456000684503827	0.382	0	1.0379474899703618e-18	hETV2_hCO	2.379238639496217e-22
PPA2	3.694312958131557e-23	0.6917661747361097	0.689	0.271	1.0598983876879437e-18	hETV2_hCO	2.4291064067714505e-22
GGNBP2	3.723453747463266e-23	-0.7206035346868152	0.401	0.769	1.068258880147211e-18	hETV2_hCO	2.4478146017017247e-22
CLNS1A	3.77134297632022e-23	0.7602126799864026	0.804	0.427	1.0819982999062712e-18	hETV2_hCO	2.478609830791437e-22
PNKD	3.9209029131946993e-23	0.7153787319580602	0.783	0.432	1.1249070457955593e-18	hETV2_hCO	2.575475878642104e-22
SYNCRIP	3.930645369291077e-23	-0.6660339975294548	0.366	0.754	1.12770215644961e-18	hETV2_hCO	2.580921774289011e-22
CAPN2	4.1304572701741754e-23	-0.7168600144762429	0.326	0.698	1.1850281908129709e-18	hETV2_hCO	2.7098695584893633e-22
COX5B	4.252554025594728e-23	0.6219221861220006	0.997	0.98	1.2200577499431275e-18	hETV2_hCO	2.7879160876866325e-22
LTN1	4.429996782891571e-23	-0.48589310831402016	0.053	0.402	1.2709660770115918e-18	hETV2_hCO	2.9023722819500945e-22
ATP5F1D	4.567687832089927e-23	0.6541080486775852	0.991	0.985	1.3104696390266e-18	hETV2_hCO	2.9909292260617936e-22
ZNF644	4.875827030569166e-23	-0.6406043866769799	0.298	0.719	1.3988747750702938e-18	hETV2_hCO	3.187709751425059e-22
ZNRF1	4.894852596574128e-23	-0.6036218986309039	0.199	0.608	1.4043332099571174e-18	hETV2_hCO	3.1995599904702096e-22
KIF9	5.014432953034936e-23	1.254052765209268	0.661	0.296	1.438640814225723e-18	hETV2_hCO	3.276219042296174e-22
RAB30	5.029759383681467e-23	-0.5460782537390322	0.05	0.387	1.4430379671782128e-18	hETV2_hCO	3.2856289873120103e-22
GNA12	5.114593680200939e-23	-0.5818175283125557	0.118	0.497	1.4673769268496494e-18	hETV2_hCO	3.3407391012906905e-22
UBE2K	5.198402041994423e-23	-0.6814682172133845	0.351	0.714	1.4914215458482e-18	hETV2_hCO	3.3945455552525884e-22
SLC25A25	5.853907285700745e-23	-0.8032266291241321	0.233	0.618	1.679486000267544e-18	hETV2_hCO	3.810343935058261e-22
SLC13A4	5.888375758147749e-23	0.912257105358334	0.382	0	1.6893750050125893e-18	hETV2_hCO	3.8317275795402287e-22
NLRC3	6.139637264775523e-23	-0.3633753794563512	0	0.271	1.7614619312640975e-18	hETV2_hCO	3.9937686179118782e-22
YWHAG	6.169975590162878e-23	-0.6552100923304196	0.314	0.734	1.7701659968177298e-18	hETV2_hCO	4.012769309750376e-22
CNTNAP2	6.184252319070796e-23	0.7645056272362886	0.438	0.035	1.774261990341411e-18	hETV2_hCO	4.021686690084829e-22
CTDSP2	6.198455476060416e-23	-0.6240832552895652	0.217	0.613	1.7783368760817335e-18	hETV2_hCO	4.0305545994922253e-22
VWA2	6.25962016741279e-23	-0.3689999286502292	0	0.271	1.7958850260307295e-18	hETV2_hCO	4.0692108506952723e-22
SUZ12	6.467387712935414e-23	-0.5913350672231392	0.205	0.608	1.8554935348411704e-18	hETV2_hCO	4.2027382983236547e-22
GIT1	6.654730296619726e-23	-0.5463022266325416	0.106	0.487	1.909242122100199e-18	hETV2_hCO	4.321321304191031e-22
TM6SF1	6.66074582097276e-23	-0.4294645699141237	0	0.271	1.910967976037085e-18	hETV2_hCO	4.324832660421261e-22
OBSL1	6.765007568103263e-23	0.6181220343172191	0.469	0.05	1.940880671288826e-18	hETV2_hCO	4.392128977801423e-22
ANXA6	6.979775844784414e-23	0.7364305703762457	0.668	0.231	2.0024976898686483e-18	hETV2_hCO	4.527019594431171e-22
CENPB	7.21575796712395e-23	-0.5343223367683353	0.062	0.412	2.0702009607678613e-18	hETV2_hCO	4.679221985100037e-22
SOCS2	7.60526774003879e-23	-0.5102603099332802	0.037	0.362	2.181951314617129e-18	hETV2_hCO	4.92552072794899e-22
CADM1	7.825856538820568e-23	0.6828372531316885	0.556	0.121	2.245238240987621e-18	hETV2_hCO	5.065155308771761e-22
NPM3	8.1374282006871e-23	0.635703118584509	0.481	0.065	2.3346281507771292e-18	hETV2_hCO	5.262983073631003e-22
PMVK	8.359381521364167e-23	0.6947500331749312	0.562	0.131	2.3983065584793795e-18	hETV2_hCO	5.4045681366943345e-22
HNRNPF	8.826070295272082e-23	-0.6772590604115254	0.752	0.96	2.5321995677135604e-18	hETV2_hCO	5.7016301867486595e-22
MTMR6	9.036452896550947e-23	-0.4552462079287982	0.037	0.362	2.5925583360204665e-18	hETV2_hCO	5.833298149195881e-22
DENND5A	9.572283692150949e-23	-0.5299759026870665	0.093	0.462	2.7462881912781072e-18	hETV2_hCO	6.174709039622596e-22
DYRK1A	9.788914446844452e-23	-0.49224848162632256	0.087	0.457	2.8084395547996734e-18	hETV2_hCO	6.312731389469385e-22
MRPS33	1.0125718400297204e-22	0.7553741035219967	0.72	0.307	2.905068609045268e-18	hETV2_hCO	6.528155572408091e-22
CXCL12	1.0171455016383706e-22	-1.404785640375983	0.022	0.322	2.918190444200485e-18	hETV2_hCO	6.555859505665909e-22
ZIC1	1.0300487591092219e-22	0.8587861821304021	0.727	0.291	2.9552098898843576e-18	hETV2_hCO	6.636018448258868e-22
NR1D2	1.0760521605833387e-22	-0.5935982579514951	0.099	0.467	3.0871936487135986e-18	hETV2_hCO	6.9267448910541165e-22
FSTL1	1.0803840049554376e-22	-0.8215274458670763	0.739	0.91	3.0996217102171504e-18	hETV2_hCO	6.952112709411944e-22
MEX3D	1.1538532746933659e-22	-0.4536791464449696	0.028	0.342	3.3104050450952668e-18	hETV2_hCO	7.409457082586257e-22
REST	1.1642601669499877e-22	-0.6481747908063058	0.317	0.714	3.3402624189795146e-18	hETV2_hCO	7.474934960110971e-22
TIMM8B	1.267828473632561e-22	0.7073408155112326	0.907	0.698	3.637399890851817e-18	hETV2_hCO	8.132535887778522e-22
RAB10	1.2782678667101372e-22	-0.6268643300506775	0.317	0.709	3.6673505095913835e-18	hETV2_hCO	8.198020934682256e-22
KDM6B	1.296628692419028e-22	-0.7514739182182453	0.134	0.508	3.720027718550191e-18	hETV2_hCO	8.313526807379772e-22
BSG	1.3197238297689733e-22	-0.7582553163029329	0.997	1	3.7862876676071846e-18	hETV2_hCO	8.4573824998599845e-22
HIGD2A	1.4080772722890677e-22	0.7612604014465894	0.919	0.724	4.0397736941973354e-18	hETV2_hCO	9.011846602830627e-22
DEGS2	1.4585047409225368e-22	-0.5607419271509896	0.019	0.317	4.184450101706758e-18	hETV2_hCO	9.330389508404154e-22
TTYH3	1.4705894389649966e-22	-0.6538573931717296	0.211	0.608	4.219121100390575e-18	hETV2_hCO	9.405160046790704e-22
CXCL8	1.485063610492454e-22	-0.7208456766122847	0.003	0.276	4.260647498502851e-18	hETV2_hCO	9.49516801681222e-22
CTXN1	1.5507841645653737e-22	0.6472646440653268	0.5	0.08	4.4491997681380576e-18	hETV2_hCO	9.906464404523512e-22
PNRC1	1.5805773780239256e-22	-0.738038187541423	0.767	0.945	4.5346764975506425e-18	hETV2_hCO	1.0091345899120705e-21
GPC6	1.6651659906707026e-22	0.597170556589343	0.391	0.01	4.777361227234246e-18	hETV2_hCO	1.0617112688230144e-21
SMOX	1.7544008045336986e-22	-0.49764524907107577	0.115	0.497	5.033375908207181e-18	hETV2_hCO	1.1168051952813068e-21
PGM5	1.7974593687575448e-22	-0.42949739387273705	0.019	0.317	5.156910928965396e-18	hETV2_hCO	1.1432941184804497e-21
TBXA2R	1.8027733094848826e-22	-0.4022943687486536	0	0.266	5.172156624912128e-18	hETV2_hCO	1.1464690353567548e-21
FAM46C	1.8142891592349952e-22	-0.41322392890691256	0	0.266	5.205195597845201e-18	hETV2_hCO	1.1532768718848264e-21
PABPC1	1.816345651335341e-22	0.6279269673831451	0.991	0.985	5.211095673681093e-18	hETV2_hCO	1.1543777482722679e-21
KLHL6	1.8259025950188744e-22	-0.4186578149575408	0	0.266	5.2385145451091506e-18	hETV2_hCO	1.1600369908214428e-21
SEPT8	1.8259025950188744e-22	-0.4186578149575408	0	0.266	5.2385145451091506e-18	hETV2_hCO	1.1600369908214428e-21
TGFB1I1	1.8558302398294106e-22	-0.6385289860489594	0.252	0.663	5.324376958070579e-18	hETV2_hCO	1.1779983487699752e-21
RO60	1.9514725327555282e-22	0.5608668251036931	0.373	0	5.5987746964756106e-18	hETV2_hCO	1.237492854074968e-21
FUS	1.9536530653632253e-22	-0.778538386137765	0.783	0.96	5.6050306445270936e-18	hETV2_hCO	1.2387651453504089e-21
MIER1	1.9646938920007316e-22	-0.600657185459738	0.134	0.513	5.636706776150099e-18	hETV2_hCO	1.2454327499002408e-21
PPP1R18	2.168444330990976e-22	-0.5540343717990175	0.124	0.508	6.221266785613109e-18	hETV2_hCO	1.371535253747921e-21
CCT2	2.272283332205331e-22	0.8451997266360127	0.879	0.698	6.519180880097095e-18	hETV2_hCO	1.4361276786724563e-21
NEK3	2.3323584397886763e-22	-0.45755881316749925	0.047	0.377	6.691536363753712e-18	hETV2_hCO	1.4735068625823139e-21
SIGMAR1	2.4354805362137565e-22	0.6519287506183382	0.469	0.065	6.987393658397267e-18	hETV2_hCO	1.5376997938072614e-21
THSD7A	2.4749186565025985e-22	-0.6547638933843308	0.028	0.337	7.100541625505956e-18	hETV2_hCO	1.562045305406033e-21
MLLT6	2.4996948282064723e-22	-0.5885828163998533	0.124	0.508	7.171624462124368e-18	hETV2_hCO	1.5772628585962904e-21
C1orf122	2.500605442595356e-22	0.7503605487644092	0.904	0.754	7.174237014806077e-18	hETV2_hCO	1.57769746155515e-21
DDX39B	2.5175050329465434e-22	0.7508233646610727	0.68	0.266	7.222721939523633e-18	hETV2_hCO	1.5879372322225478e-21
ANO6	2.5401673289175787e-22	-0.5120889263502192	0.093	0.462	7.287740066664533e-18	hETV2_hCO	1.6019475046374068e-21
ASAH1	2.5698469820096994e-22	-0.7085061167906689	0.537	0.854	7.372890991385827e-18	hETV2_hCO	1.619946619983742e-21
TSPAN3	2.6474511512687345e-22	0.6498505711319202	0.941	0.774	7.595537352989999e-18	hETV2_hCO	1.6679786585394213e-21
LINC02609	2.699703293107238e-22	0.8314744506422879	0.373	0	7.745448747924667e-18	hETV2_hCO	1.6999955622383615e-21
GAS2L3	2.8482322601181827e-22	-0.5254731933548249	0.009	0.291	8.171578354279066e-18	hETV2_hCO	1.791778698585448e-21
PPP4R2	2.9114057411786796e-22	-0.6321961364790557	0.342	0.724	8.352823071441632e-18	hETV2_hCO	1.8303867883764616e-21
RAB5A	2.9692064310998094e-22	-0.7654833054279208	0.422	0.779	8.518653250825353e-18	hETV2_hCO	1.8665607970207393e-21
NUDT14	3.085208087345417e-22	-0.6707375295920714	0.416	0.769	8.851462002594002e-18	hETV2_hCO	1.9383222352383295e-21
RPL7A	3.099275133338576e-22	0.4543182710298046	1	1	8.891820357548374e-18	hETV2_hCO	1.9467783866169654e-21
SLC25A39	3.178533049381904e-22	0.7018134256974998	0.804	0.452	9.119211318676681e-18	hETV2_hCO	1.9956821171178797e-21
WDR34	3.3315440462827575e-22	0.7361423466663785	0.571	0.156	9.558199868785232e-18	hETV2_hCO	2.090091297490624e-21
NFIL3	3.375717430744761e-22	-0.5647326238020521	0.012	0.296	9.68493330880672e-18	hETV2_hCO	2.117430518960186e-21
SAMD12	3.524618438920455e-22	-0.46899994572872555	0.031	0.342	1.0112130301262787e-17	hETV2_hCO	2.2086863524464263e-21
CEP170	3.631150617673636e-22	-0.761223265689955	0.112	0.467	1.0417771122105661e-17	hETV2_hCO	2.2742419165804813e-21
KCNJ13	3.6688095399185746e-22	0.8317765540966197	0.379	0.005	1.052581457002639e-17	hETV2_hCO	2.2970190761504465e-21
FAU	3.6724867279545546e-22	0.4248151604913497	1	1	1.0536364422501618e-17	hETV2_hCO	2.299118935903803e-21
SLC31A1	3.737365847208365e-22	-0.6722659512409694	0.193	0.583	1.07225026156408e-17	hETV2_hCO	2.338912216840589e-21
CTDSPL	3.7664454475697045e-22	-0.5168559968512714	0.047	0.372	1.0805931989077483e-17	hETV2_hCO	2.3564886719474112e-21
PEAK1	3.7950441153105587e-22	-0.5207867312324062	0.09	0.452	1.0887981566825993e-17	hETV2_hCO	2.3741726547559493e-21
AL158167.1	4.0005467984805937e-22	0.6914509349138375	0.37	0	1.1477568764840824e-17	hETV2_hCO	2.500095669721818e-21
PDK4	4.376709620773633e-22	-0.49244433081135774	0.043	0.367	1.2556779901999552e-17	hETV2_hCO	2.7303757439489403e-21
OIP5-AS1	4.692567024212768e-22	0.5270641170129552	0.366	0	1.3462974792466433e-17	hETV2_hCO	2.9243426360669793e-21
AL359220.1	4.825520960803865e-22	-0.3746026348796054	0	0.261	1.3844419636546287e-17	hETV2_hCO	3.0058807015017014e-21
MTMR12	4.839045494361596e-22	-0.4646610100043882	0.034	0.347	1.3883221523323417e-17	hETV2_hCO	3.0137773663894205e-21
SECISBP2L	4.929408690369647e-22	-0.5268978567439777	0.106	0.472	1.4142473532670517e-17	hETV2_hCO	3.0681751027630713e-21
VASN	4.963778105257171e-22	0.6304344706690677	0.419	0.03	1.4241079383982822e-17	hETV2_hCO	3.0890267001197014e-21
ESD	5.258490831373177e-22	0.6897183460872509	0.916	0.714	1.5086610195209645e-17	hETV2_hCO	3.2675696893455443e-21
UBE2M	5.273985452902706e-22	-0.59211186276449	0.376	0.769	1.5131064264377864e-17	hETV2_hCO	3.276911562463172e-21
WDR82	5.46331987591114e-22	-0.564781524574564	0.205	0.608	1.567426472398906e-17	hETV2_hCO	3.391292510561652e-21
RAB3IP	5.493289711366623e-22	0.5459114398819406	0.422	0.03	1.576024818191084e-17	hETV2_hCO	3.4095983390903425e-21
SRSF10	5.503896889876392e-22	-0.6047532510725715	0.494	0.859	1.579068017705537e-17	hETV2_hCO	3.4158839254230675e-21
CDC42BPA	5.613380483018805e-22	-0.5810816471229772	0.146	0.528	1.610478860578095e-17	hETV2_hCO	3.481705853753108e-21
RSRC2	5.627659562809618e-22	-0.706804868884517	0.5	0.844	1.6145755285700794e-17	hETV2_hCO	3.4902580691366044e-21
MORN5	5.73395425681805e-22	0.6674761018481854	0.376	0.005	1.6450714762810987e-17	hETV2_hCO	3.554941668872689e-21
KIF1B	5.827387100943584e-22	-0.6140156682270532	0.186	0.583	1.6718773592607143e-17	hETV2_hCO	3.611294142949685e-21
FAM181B	5.835486973868824e-22	0.6205810797824438	0.404	0.02	1.6742012128029656e-17	hETV2_hCO	3.615998628627717e-21
S100A13	6.018789532936116e-22	-0.7341849846944808	0.562	0.849	1.7267907169993718e-17	hETV2_hCO	3.7292583551433236e-21
MTDH	6.038448643330577e-22	-0.638307647793797	0.792	0.975	1.7324309157715426e-17	hETV2_hCO	3.741113255652792e-21
SMURF2	6.1853026375656695e-22	-0.5653945243887106	0.081	0.432	1.7745633267175907e-17	hETV2_hCO	3.829094298210265e-21
RSPH1	6.257746555335197e-22	1.189328558714703	0.376	0.005	1.795347486725668e-17	hETV2_hCO	3.872930289116078e-21
SLC16A4	6.3302502314394895e-22	-0.5275555337597032	0.05	0.377	1.8161487913999897e-17	hETV2_hCO	3.9171211690551954e-21
ITGAV	6.683172324545854e-22	-0.5418297802529429	0.075	0.422	1.9174021399122055e-17	hETV2_hCO	4.131552932693429e-21
SETD2	6.822420186767109e-22	-0.6095221540922163	0.127	0.503	1.9573523515834837e-17	hETV2_hCO	4.216903170889129e-21
PQBP1	6.8682123391080455e-22	0.6660022771134438	0.727	0.337	1.9704901200900983e-17	hETV2_hCO	4.244469283391432e-21
MAPK3	6.933137100531503e-22	-0.5971510991604365	0.295	0.683	1.9891170341424882e-17	hETV2_hCO	4.283103234152184e-21
TEAD1	7.068707680848504e-22	-0.650348909983371	0.199	0.588	2.0280122336354358e-17	hETV2_hCO	4.365338249796665e-21
SPART	7.321196537541945e-22	0.6237489152322344	0.525	0.111	2.100451286620784e-17	hETV2_hCO	4.5189103919190075e-21
ABHD16A	7.324246071478399e-22	0.5167199359145438	0.373	0.005	2.1013261979071528e-17	hETV2_hCO	4.520008088436314e-21
ANKRD44	7.507320712549131e-22	-0.43917751503341235	0.016	0.302	2.1538503124303457e-17	hETV2_hCO	4.6309795683499794e-21
AGO2	7.6605533607770455e-22	-0.579144384985447	0.121	0.492	2.1978127592069343e-17	hETV2_hCO	4.724683322450281e-21
GSTM3	7.9376864326502995e-22	0.6426120448891857	0.547	0.126	2.2773222375273708e-17	hETV2_hCO	4.893484602264424e-21
CHST1	8.012166107201987e-22	-0.6325160599842781	0.031	0.337	2.2986904561562502e-17	hETV2_hCO	4.93811620774756e-21
EDF1	8.226674100544143e-22	0.4952660401651463	0.988	0.97	2.3602327994461144e-17	hETV2_hCO	5.069005446911266e-21
AC104041.1	8.228692863829547e-22	0.5536352558726174	0.373	0.005	2.360811982632697e-17	hETV2_hCO	5.069810093475091e-21
TOM1L1	8.328723985687213e-22	0.5332692665396632	0.363	0	2.3895109114936614e-17	hETV2_hCO	5.130996122783292e-21
MTR	8.741145122390227e-22	-0.5243672561286559	0.062	0.397	2.5078345356137562e-17	hETV2_hCO	5.380877337610562e-21
KIAA1211L	8.846068101539205e-22	-0.382348251256228	0.006	0.276	2.537936938331598e-17	hETV2_hCO	5.444523334013545e-21
AC090204.1	8.98382437127151e-22	0.5887390568285331	0.398	0.02	2.5774592121177958e-17	hETV2_hCO	5.526439076516627e-21
RNF115	9.102874159282721e-22	-0.5960127399904791	0.239	0.633	2.6116145962982127e-17	hETV2_hCO	5.5977363118017176e-21
ADSL	9.13389102888026e-22	0.6100829436437252	0.469	0.065	2.6205133361857465e-17	hETV2_hCO	5.6163242451314734e-21
USP22	9.140538224737603e-22	-0.6267289737583334	0.351	0.734	2.6224204166772185e-17	hETV2_hCO	5.619925628658155e-21
MCRIP2	9.179213801816294e-22	0.6440302755670628	0.444	0.05	2.6335164397410945e-17	hETV2_hCO	5.641753756439125e-21
ANAPC13	9.78517625416145e-22	0.6538197691200491	0.705	0.296	2.80736706731892e-17	hETV2_hCO	6.006924167833008e-21
SGMS1	1.029387517147199e-21	-0.5864889680364532	0.146	0.528	2.953312786695314e-17	hETV2_hCO	6.3132098520588564e-21
DRC1	1.0521893279088289e-21	0.6690831218853829	0.363	0	3.01873118177043e-17	hETV2_hCO	6.4486039833005935e-21
SPAG6	1.1063153819991402e-21	0.729779053572937	0.363	0	3.1740188309555336e-17	hETV2_hCO	6.773324495266431e-21
SRSF4	1.1312608156911593e-21	-0.6433840867244672	0.494	0.854	3.245587280217936e-17	hETV2_hCO	6.920093470697047e-21
PHF10	1.1879254225153627e-21	-0.6262468701478696	0.137	0.508	3.4081580371965755e-17	hETV2_hCO	7.259850493980198e-21
LGALS9	1.225010717251677e-21	-0.4116532937976631	0.012	0.291	3.514555747795062e-17	hETV2_hCO	7.481742428057901e-21
ZCCHC2	1.2640078886407842e-21	-0.48256281929739364	0.043	0.362	3.62643863251041e-17	hETV2_hCO	7.715536265072122e-21
MANSC1	1.2752475057931472e-21	-0.5517382276447953	0.143	0.523	3.65868509412054e-17	hETV2_hCO	7.782807184158333e-21
CSNK1E	1.3513214322920451e-21	-0.5907360657443709	0.295	0.724	3.8769411892458774e-17	hETV2_hCO	8.235070918744273e-21
PLAUR	1.355271313223607e-21	-0.44526470973105364	0.019	0.307	3.8882733976385285e-17	hETV2_hCO	8.258434174778209e-21
DYNLRB2	1.3704947702390072e-21	0.9073214837003518	0.379	0.01	3.931949495815711e-17	hETV2_hCO	8.349053201118529e-21
FAM171A2	1.3957815333975318e-21	-0.5212275485980885	0.068	0.407	4.0044972193175187e-17	hETV2_hCO	8.500915568396477e-21
CHST12	1.4248003667622113e-21	-0.6669417694260128	0.283	0.648	4.087752252240784e-17	hETV2_hCO	8.675424013989293e-21
NCL	1.4538332693920443e-21	-0.7448591759146888	0.758	0.96	4.171047649885775e-17	hETV2_hCO	8.847656550797826e-21
CCDC74B	1.48702632023189e-21	0.5699499298661316	0.36	0	4.2662785127452926e-17	hETV2_hCO	9.045016921164177e-21
H3F3B	1.6181087988965873e-21	-0.573100847556522	1	1	4.642354144034309e-17	hETV2_hCO	9.823018485695903e-21
ICAM1	1.6463634568142903e-21	-0.5592046345377893	0.068	0.412	4.723416757600199e-17	hETV2_hCO	9.991132035303242e-21
WIF1	1.7118640258864795e-21	1.2543085899223876	0.37	0.005	4.91133789026831e-17	hETV2_hCO	1.0382427579139916e-20
OST4	1.7638624945795686e-21	0.5713459851167393	0.988	0.965	5.0605214969487824e-17	hETV2_hCO	1.0689592917725586e-20
UBE2E2	1.780881706473163e-21	0.6026894801861636	0.441	0.05	5.109349615871505e-17	hETV2_hCO	1.0790895901930512e-20
GMPR	1.856263323492483e-21	0.6842193656827618	0.444	0.055	5.3256194750999337e-17	hETV2_hCO	1.12409515531453e-20
PHF14	1.8950551498040542e-21	-0.6881136826418438	0.342	0.744	5.4369132247878315e-17	hETV2_hCO	1.1472931994872285e-20
C20orf27	1.9308007729226835e-21	0.5780050695917938	0.419	0.035	5.5394674175151786e-17	hETV2_hCO	1.1684367713471358e-20
ZBTB1	2.1101606458218196e-21	-0.5396444428703546	0.118	0.487	6.0540508928628e-17	hETV2_hCO	1.2749163606282912e-20
EP300	2.141576508430185e-21	-0.5299759026870665	0.087	0.437	6.144183002686202e-17	hETV2_hCO	1.2935675057460328e-20
NDUFB9	2.1887436089103855e-21	0.7296453010311086	0.885	0.698	6.279505413963896e-17	hETV2_hCO	1.3217208794980793e-20
FHOD1	2.2009316010100738e-21	-0.4588623131317758	0.087	0.442	6.314472763297901e-17	hETV2_hCO	1.3288551965415947e-20
TCF3	2.2020002863955e-21	-0.5615370487191969	0.124	0.492	6.317538821668689e-17	hETV2_hCO	1.329387575279076e-20
KLHDC9	2.291757233822375e-21	0.5505948015525665	0.366	0.005	6.575051503836395e-17	hETV2_hCO	1.3819331096742385e-20
SNHG25	2.3136134785914474e-21	0.559697008659819	0.366	0.005	6.637757070078863e-17	hETV2_hCO	1.3948759187052097e-20
MAD2L2	2.3712284949501937e-21	0.637996348922116	0.503	0.095	6.803054552012106e-17	hETV2_hCO	1.4291273568124394e-20
PRKCSH	2.3880783856203028e-21	0.7368462963339716	0.789	0.508	6.851396888344649e-17	hETV2_hCO	1.4390387953613345e-20
WAC	2.4190234723356064e-21	-0.6604895494802304	0.36	0.734	6.940178342130855e-17	hETV2_hCO	1.45706878381946e-20
SPAG16	2.436608647356124e-21	0.6590683451530515	0.516	0.101	6.990630209264719e-17	hETV2_hCO	1.4672881776686945e-20
PNN	2.4394174269684777e-21	-0.7201941210137249	0.491	0.819	6.998688597972563e-17	hETV2_hCO	1.4688552076127694e-20
CCNB1IP1	2.4402373817502267e-21	0.6449434404115121	0.55	0.131	7.001041048241401e-17	hETV2_hCO	1.469224535348058e-20
PET100	2.474695035445081e-21	0.7253618697782456	0.817	0.523	7.099900056691938e-17	hETV2_hCO	1.4895925647971502e-20
ZDHHC14	2.4982055688761617e-21	-0.4639110690559259	0.031	0.332	7.167351777105708e-17	hETV2_hCO	1.503235329954606e-20
XRN2	2.5155157760828572e-21	-0.6345447945324517	0.41	0.794	7.217014761581718e-17	hETV2_hCO	1.5133952369804637e-20
MXRA7	2.5325108857802164e-21	-0.6375603724724128	0.196	0.568	7.265773731303441e-17	hETV2_hCO	1.523362168442167e-20
AGAP1	2.5448390082715012e-21	-0.5033878133095264	0.099	0.457	7.301143114730937e-17	hETV2_hCO	1.530518905625815e-20
MAP3K1	2.5565233702626924e-21	-0.5651337772949804	0.115	0.477	7.334665549283664e-17	hETV2_hCO	1.5374161089661944e-20
RASAL2	2.582622973858829e-21	-0.5724202540419532	0.106	0.462	7.40954531200098e-17	hETV2_hCO	1.5527177331548922e-20
GDPD5	2.593242019297495e-21	-0.4485358431690098	0.031	0.332	7.440011353364514e-17	hETV2_hCO	1.5589702952527408e-20
RERE	2.6272286881919636e-21	-0.599433071229527	0.307	0.714	7.537519106422744e-17	hETV2_hCO	1.578868090644212e-20
PDPN	2.696983051274183e-21	0.5938956254911638	0.357	0	7.737644374105631e-17	hETV2_hCO	1.6196929626795927e-20
IRF2	2.8600132864127122e-21	-0.559064876876745	0.168	0.548	8.205378118718071e-17	hETV2_hCO	1.7165872639302832e-20
GTF2H5	2.887415518663442e-21	0.7269503912345837	0.817	0.573	8.283995123045415e-17	hETV2_hCO	1.7328879059603938e-20
APP	2.8917431945016975e-21	-0.6613862646635282	0.944	0.99	8.29641122502537e-17	hETV2_hCO	1.7350459167010184e-20
PCM1	2.9243821206157737e-21	-0.6693638612751142	0.332	0.739	8.390052304046655e-17	hETV2_hCO	1.753889421942592e-20
ANKLE2	2.9312600848515953e-21	-0.5307935252880887	0.124	0.492	8.409785183439227e-17	hETV2_hCO	1.7578662173410554e-20
TUBB	3.0042417883705477e-21	0.7701870637127524	0.988	0.99	8.619169690835101e-17	hETV2_hCO	1.8007220185869076e-20
TCIRG1	3.0717318547093216e-21	-0.4032960222354967	0.003	0.261	8.812798691161044e-17	hETV2_hCO	1.839934524073255e-20
ZNF280D	3.072586732988737e-21	-0.4032960222354967	0.003	0.261	8.815251336944687e-17	hETV2_hCO	1.8402915889901716e-20
MLST8	3.0785590154205665e-21	0.6340336085145449	0.528	0.126	8.832385815241605e-17	hETV2_hCO	1.8437133478625672e-20
[truncated: 69,119 more rows]
