# Supplementary material for: Integrative single-cell RNA-seq analysis of vascularized cerebral organoids
Source: BMC Biol. 2023 Nov 9;21:245. doi: 10.1186/s12915-023-01711-1 (PMC10634128; doi:10.1186/s12915-023-01711-1)
Supplement: Supplementary file 15 — Additional file 15: Table S6. Differentially expressed genes were specifically expressed for each cluster in the VLC population. No cut-off p-values are used in this table. [file 12915_2023_1711_MOESM15_ESM.tsv]

p_val	avg_log2FC	pct.1	pct.2	p_val_adj	cluster	gene
0	1.0089561281205435	0.797	0.529	0	0	FBLN1
0	0.6455252178079824	1	1	0	0	RPS12
0	0.6406787892968326	1	0.998	0	0	RPL10A
0	0.6277812431935632	0.504	0.173	0	0	H19
0	0.6240277063884054	1	0.997	0	0	RPL4
0	0.595826337733242	1	1	0	0	RPL7A
0	0.5791764399509596	1	0.998	0	0	RPL12
0	0.5656513761777493	1	1	0	0	RPL5
0	0.5633884825508302	1	1	0	0	RPL13A
0	0.5599569954864156	1	1	0	0	RPS15A
0	0.5586882118191081	1	1	0	0	RPL13
0	0.558149306736615	0.998	0.976	0	0	RPL17
0	0.5556162458115237	1	1	0	0	RPLP0
0	0.5536704356702682	0.997	0.982	0	0	RPL36A
0	0.5523604225591674	1	1	0	0	RPS8
0	0.5394732112810354	1	0.999	0	0	RPS3
0	0.5372320933235875	1	0.999	0	0	RPS16
0	0.5285147368538956	1	1	0	0	RACK1
0	0.5263803023136129	0.996	0.96	0	0	EEF1G
0	0.5223616456738576	1	1	0	0	RPL3
0	0.5173910767572218	1	1	0	0	RPS2
0	0.5163725922672224	1	0.998	0	0	RPL14
0	0.5163125650832887	0.998	0.975	0	0	RPS17
0	0.5080317911737673	1	1	0	0	EEF1A1
0	0.5075042798934932	1	1	0	0	RPL34
0	0.5071823404783373	1	0.999	0	0	RPSA
0	0.5069532799295882	1	0.999	0	0	RPL18A
0	0.5049315491370585	1	1	0	0	RPS18
0	0.5011535936926119	1	1	0	0	RPL6
0	0.5000333010440583	1	1	0	0	RPS23
0	0.4956917198388391	1	0.998	0	0	RPS9
0	0.4897801939653812	1	1	0	0	RPL11
0	0.4873890139878183	1	0.998	0	0	RPS20
0	0.4870736266267821	1	1	0	0	RPL28
0	0.4858405729140429	1	1	0	0	RPL26
0	0.4858184796300886	1	1	0	0	RPL32
0	0.48425103113342605	1	1	0	0	RPS6
0	0.48255619386924575	1	0.998	0	0	RPL23A
0	0.48238610674575266	1	0.998	0	0	RPS11
0	0.478160528554854	1	1	0	0	RPS27A
0	0.47738139815431335	1	1	0	0	RPS3A
0	0.4763871548050407	1	0.999	0	0	RPS5
0	0.47624824361879714	1	1	0	0	RPS24
0	0.47519165108172867	1	1	0	0	RPL29
0	0.47470392379989956	1	1	0	0	RPL19
0	0.4743311505790153	1	1	0	0	RPS4X
0	0.4716158045885228	1	0.999	0	0	EEF2
0	0.46519071646699217	1	0.999	0	0	RPS13
0	0.46505589475260223	1	1	0	0	RPS14
0	0.46488241962220833	1	1	0	0	RPL37
0	0.4641002168243844	1	0.998	0	0	RPL31
0	0.46264349796343884	1	1	0	0	NACA
0	0.4597326687677592	1	1	0	0	RPL21
0	0.45820670023844023	1	1	0	0	RPL7
0	0.45775173494500176	0.995	0.957	0	0	EIF3F
0	0.4575386902036511	1	1	0	0	RPS15
0	0.45412857158096465	1	1	0	0	RPL35A
0	0.45237865445992975	1	0.992	0	0	RPS21
0	0.45033816352761935	1	0.999	0	0	RPS25
0	0.44828498530897676	1	0.999	0	0	RPL30
0	0.4369536622191186	1	1	0	0	RPL18
0	0.4357805197839637	1	0.999	0	0	RPL27A
0	0.41753151184788173	1	1	0	0	RPL15
0	0.41555060903041596	1	0.997	0	0	RPL22
0	0.414653083583576	1	1	0	0	RPLP2
0	0.40643853079182524	1	1	0	0	RPLP1
0	0.4048588106905626	1	0.998	0	0	RPL23
0	0.40356190618700527	1	1	0	0	RPS19
0	0.39858783689330846	1	1	0	0	RPS27
0	0.3977478014719189	1	1	0	0	RPL9
0	0.38430030542633187	1	1	0	0	RPS7
0	0.3780498934234071	1	1	0	0	RPL39
0	0.3766645216090021	1	0.999	0	0	RPL35
0	0.36318535868607604	1	1	0	0	RPL37A
0	0.36111081009855095	1	1	0	0	RPL8
0	0.3349341637741814	1	0.999	0	0	RPL24
0	0.33205199114071426	1	1	0	0	RPL41
1.2848027412994318e-304	0.6318201109981418	0.209	0.035	3.6860990647880696e-300	0	MSC
8.199686474012911e-304	0.3298365306848723	1	0.999	2.352490049394304e-299	0	RPL27
2.310058765416534e-303	0.5092008309587222	0.973	0.879	6.627558597980036e-299	0	NOP53
2.5733070835488665e-288	-1.0037247120996176	0.441	0.699	7.382818022701698e-284	0	HLA-A
5.9424432428136166e-288	-0.8586114921304808	0.825	0.929	1.7048869663632267e-283	0	ITM2B
9.386682181226271e-280	0.4304369347438377	0.999	0.999	2.693039117793817e-275	0	NPM1
8.21653667167843e-278	0.46149653182780526	0.984	0.916	2.3573243711045416e-273	0	EIF3L
3.2880583633065415e-275	0.34285120168853656	1	1	9.433439444326468e-271	0	RPL36
3.5678812917145766e-267	0.33266362258539495	1	0.999	1.0236251425929121e-262	0	RPS29
1.416116625490555e-264	0.3384604302780678	1	0.998	4.0628385985324024e-260	0	RPL38
6.200279697361413e-262	0.49945157784665595	0.992	0.933	1.7788602451729892e-257	0	GAS5
9.387241980559548e-260	0.3706706889700026	0.175	0.028	2.6931997242225344e-255	0	FGFR4
4.082883372283898e-256	-0.6195721343182417	0.771	0.906	1.1713792395082503e-251	0	TMBIM6
1.0123141553100295e-255	0.581177284771103	0.894	0.71	2.904329311584475e-251	0	SNHG16
7.059335687101047e-255	-0.5527717261898948	0.66	0.852	2.0253234086292903e-250	0	TMEM59
4.928086832201238e-252	0.3934287815911879	0.999	0.985	1.4138681121585352e-247	0	NAP1L1
5.359768981705553e-249	0.4320214826225053	0.996	0.971	1.5377177208513232e-244	0	PABPC1
3.6649695070800454e-235	0.48002467937719695	0.974	0.884	1.051479751581265e-230	0	SNHG5
1.6369289687925588e-232	0.3824011186595513	1	0.995	4.696349211465851e-228	0	ACTG1
2.8398212463677852e-229	0.33530594136724146	1	0.997	8.147447155829176e-225	0	BTF3
3.5541544643225366e-229	0.426976033994947	0.305	0.101	1.0196869158141358e-224	0	SIX1
1.793801642633662e-225	0.36135427851664437	0.999	0.976	5.146416912715976e-221	0	EEF1D
8.972483312585846e-219	0.3868113339712447	0.981	0.928	2.574205462380879e-214	0	EIF3H
3.868649911253335e-212	0.47716658475724416	0.892	0.758	1.109915659538582e-207	0	IMPDH2
4.4650141963039024e-209	-0.7714163877602358	0.269	0.529	1.2810125729195896e-204	0	HLA-C
1.9065041679068472e-208	0.36056580876219346	1	1	5.469760457724745e-204	0	RPL10
2.1671340407015905e-201	0.3972025315416934	0.999	0.985	6.217507562772863e-197	0	SLC25A6
1.0582903273513519e-193	0.5600218107134021	0.189	0.046	3.0362349491710285e-189	0	CDH15
3.6955873935476314e-190	-0.8421033164434073	0.847	0.921	1.0602640232088155e-185	0	CALM1
7.844916391719737e-190	0.4274129838684876	0.574	0.334	2.2507065127843924e-185	0	LTBP4
4.770159594838348e-189	0.34153025238759716	0.996	0.956	1.368558787759122e-184	0	SNHG29
8.129415678210709e-188	0.8651349563030872	0.284	0.105	2.3323293580786524e-183	0	TNNT1
2.6896992052209305e-182	0.20651325004872056	0.126	0.02	7.71674701977885e-178	0	LBX1
4.189994996038137e-179	0.35183785501166537	0.161	0.035	1.2021095643633414e-174	0	KLHL41
9.612327744737611e-176	-0.5817168032921443	0.637	0.795	2.7577768299652204e-171	0	APP
2.134869201968408e-174	0.3999527895742816	0.822	0.644	6.124939740447362e-170	0	FBL
6.776195092025311e-174	0.33553251715951105	0.289	0.109	1.9440903719020616e-169	0	MMP23B
1.4433153873272853e-172	0.35107673852701815	0.998	0.981	4.1408718462419816e-168	0	EIF3E
3.767203693842333e-171	-0.7611044577567636	0.188	0.417	1.0808107397633654e-166	0	NQO1
2.3154824633081088e-169	0.44842894744786904	0.29	0.114	6.643119187230965e-165	0	NGFR
2.1294896055094472e-166	0.340655658354565	0.995	0.976	6.109505678206604e-162	0	ZFAS1
1.1447060060664604e-165	0.25485597425800766	1	1	3.284161531404675e-161	0	RPS28
1.9798029977083797e-164	0.33941434268245096	1	0.996	5.6800548004253415e-160	0	HNRNPA1
3.4675954447045265e-164	-0.5660595204974126	0.817	0.9	9.948531330857286e-160	0	SARAF
7.403523628028033e-163	-0.4765631094560223	0.75	0.876	2.1240709288812426e-158	0	MGST3
5.505828030649989e-161	0.3169207709895008	0.996	0.977	1.5796220619934817e-156	0	EEF1B2
8.450794800785599e-161	0.11988383586959239	0.151	0.034	2.424533028345388e-156	0	SMPX
1.0504336759809721e-159	-0.5256675975065732	0.677	0.845	3.013694216389409e-155	0	CHCHD2
3.182514122383073e-159	0.24978802390348287	1	0.996	9.130633017117037e-155	0	UBA52
1.2438341002358313e-158	-1.663245701447155	0.037	0.221	3.5685600335766e-154	0	CLDN5
3.12627138299273e-155	0.42425949888923054	0.612	0.372	8.969272597806143e-151	0	GPC3
7.005531653272243e-155	0.2019652613309373	0.145	0.032	2.0098870313238064e-150	0	NEB
4.748456393686711e-154	-0.6261206447606227	0.836	0.908	1.3623321393487175e-149	0	MT-ND5
4.776477391313226e-153	0.223889900958413	1	0.999	1.3703713635677644e-148	0	FAU
7.207881324131927e-153	0.4870513733508419	0.901	0.751	2.06794115189345e-148	0	LGALS1
4.116957095249617e-149	-0.5440197563488804	0.79	0.893	1.181154990627115e-144	0	RPS27L
4.131303319124359e-149	0.39323725407598087	0.394	0.2	1.1852709222567786e-144	0	CDC42EP5
1.0729474955110103e-145	0.42465717393075586	0.789	0.57	3.0782863646210883e-141	0	COL1A1
2.5456552285343947e-145	-0.39499152993932385	0.791	0.891	7.303484850665178e-141	0	ATP6V0E1
1.1561869952585488e-144	-0.39399345845484346	0.925	0.961	3.3171004893967764e-140	0	YWHAE
1.431446079283192e-143	0.264223900475564	0.16	0.043	4.106818801463478e-139	0	OSR2
1.8046395590925258e-143	-0.5878732018971387	0.629	0.77	5.177510895036456e-139	0	PGAM1
6.393877075460894e-143	0.39493994229985635	0.127	0.027	1.8344033329497306e-138	0	MYOD1
3.736040968160208e-142	0.2555809512530973	0.828	0.619	1.0718701537651638e-137	0	TPM2
1.1913998864571639e-141	0.33471209950484715	0.977	0.887	3.4181262742456035e-137	0	SNHG32
1.4604258242008985e-138	-0.4498056982754416	0.554	0.716	4.189961689632378e-134	0	ATP6V0B
5.608604460551981e-137	0.2046305684853831	0.106	0.02	1.6091086197323634e-132	0	AL589740.1
8.371277705339651e-136	-1.0905340362847782	0.61	0.734	2.4017195736619457e-131	0	NEAT1
2.578130820211215e-135	0.16006961404134357	0.152	0.041	7.396657323185976e-131	0	TNNT2
3.0390501268988e-134	0.275798577594069	0.997	0.99	8.719034814072657e-130	0	SLC25A3
6.186909408641208e-134	-0.4733491788978559	0.795	0.887	1.7750243093391625e-129	0	HSP90B1
7.98800428462205e-134	0.32350732752437583	0.989	0.934	2.2917584292580663e-129	0	NME2
5.907397028822502e-133	0.27993505109804717	0.989	0.961	1.694832207569176e-128	0	SNRPD2
2.0243307164558437e-132	0.311379141950779	0.271	0.115	5.807804825511816e-128	0	KANK4
1.2785622765756354e-129	-0.3615275566678451	0.829	0.912	3.6681951714954977e-125	0	DAD1
1.3406583514165694e-129	-0.661704480229695	0.329	0.594	3.8463488102141374e-125	0	MEST
4.4210734194214416e-129	0.36583531224185295	0.786	0.605	1.2684059640320117e-124	0	CNN2
5.199000533382701e-128	-0.43862202028776753	0.906	0.954	1.4915932530274968e-123	0	POMP
8.407497019706137e-128	-0.5776661935479919	0.017	0.165	2.4121108949536905e-123	0	NNAT
9.614227765742745e-128	-0.5713860095227458	0.414	0.588	2.7583219459915935e-123	0	APLP2
1.9015173456762752e-127	0.42185436075726723	0.318	0.149	5.455453264745234e-123	0	OGN
1.6393327237742555e-126	0.3447072747922775	0.349	0.176	4.703245584508339e-122	0	NKAIN4
2.998521935143021e-126	0.5171309962268092	0.515	0.335	8.602759431925326e-122	0	PCBP4
1.666822894827522e-124	0.18564497139412078	0.101	0.02	4.782114885260161e-120	0	BARX2
1.885020241395923e-123	0.17006495458718707	0.109	0.023	5.408123072564903e-119	0	NOTUM
5.402572450042932e-123	-0.40738974274976414	0.641	0.792	1.5499980359173171e-118	0	EIF5A
3.347699702283255e-122	-0.4518037044022676	0.153	0.045	9.604550445850659e-118	0	TNNC2
1.3446434716345665e-121	0.1609642975903018	0.111	0.025	3.857782120119571e-117	0	EYA2
5.256734496359727e-120	-0.34778248760915575	0.753	0.866	1.5081571270056056e-115	0	TMED2
1.2805283522523858e-119	-0.6682872951736423	0.921	0.943	3.6738358426120946e-115	0	B2M
6.972220470918104e-117	0.30503532075067064	0.986	0.918	2.000330053106404e-112	0	MDK
1.0392362647522498e-115	-0.9587730824190723	0.999	0.998	2.9815688435742047e-111	0	MALAT1
3.4761377147284735e-115	-0.694018609603521	0.38	0.548	9.97303910355599e-111	0	ASAH1
1.3621828019225591e-114	-0.7188004358789775	0.705	0.794	3.908102458715822e-110	0	MAP1B
9.034755958941967e-114	-0.3597921521901384	0.595	0.747	2.59207148462045e-109	0	SELENOK
5.499072532869608e-113	-0.6889278968466119	0.734	0.827	1.5776839096802905e-108	0	HSPA5
1.886973354883871e-112	0.3527700195292972	0.723	0.567	5.413726555161826e-108	0	AHCY
1.9669235483799409e-112	0.33168367749071626	0.295	0.148	5.6431036603020506e-108	0	STK26
1.5768279107879897e-111	-0.7722470753223338	0.62	0.739	4.5239192760507424e-107	0	PGK1
2.7928619317488532e-111	0.33408800803509964	0.721	0.54	8.01272088218746e-107	0	LITAF
3.288645694572627e-111	-0.34563156959057517	0.683	0.814	9.435124497728867e-107	0	SPCS2
6.894156708192466e-111	-0.5501622697404006	0.479	0.624	1.9779335595804184e-106	0	CTSD
1.1216524399435543e-110	0.35435721805727616	0.486	0.298	3.2180208501980574e-106	0	LRRC17
1.3636214858678495e-110	-0.39507701019376906	0.772	0.87	3.91223004295486e-106	0	PDIA3
2.4471583734780146e-110	-0.39148020044731346	0.726	0.827	7.020897373508424e-106	0	SEC62
3.5172513547983344e-110	-0.3471628536335125	0.862	0.925	1.0090994136916422e-105	0	ARPC3
5.32278335698334e-110	-0.4274914864533329	0.572	0.696	1.5271065451185202e-105	0	CANX
1.397872962114551e-109	-0.3572638890032358	0.677	0.804	4.010497528306647e-105	0	RAB2A
2.9339346830394384e-109	-0.5928339475796705	0.257	0.454	8.417458605640148e-105	0	KRT18
4.400307350515659e-109	-1.3101770544108375	0.082	0.235	1.2624481788629427e-104	0	SLC2A1
7.227985559005698e-109	-1.2155842193708806	0.024	0.156	2.0737090568787348e-104	0	FAM107A
1.4646902337878256e-108	0.24886792996001716	0.999	0.996	4.2021962807372715e-104	0	HSP90AB1
1.935045370108497e-108	-1.5116147521323828	0.313	0.461	5.551645166841278e-104	0	CLU
2.4289278659946704e-107	-0.4236899554495174	0.54	0.683	6.96859404753871e-103	0	MAP1LC3B
4.534584449984883e-107	0.25141321274880957	0.727	0.512	1.300972278700663e-102	0	MFAP4
5.079956564283845e-107	-0.7101885040246662	0.139	0.311	1.457439538293035e-102	0	MT2A
2.131730886735752e-105	0.2768835470475386	0.211	0.087	6.115935914044873e-101	0	MYL4
3.780224018615159e-105	-0.45924770653813407	0.355	0.523	1.0845462709406892e-100	0	CYSTM1
5.5332273560309654e-105	-0.3579781714685397	0.048	0.191	1.587482928445284e-100	0	EPAS1
6.213805758896664e-105	-0.4545932841517589	0.288	0.47	1.782740872227453e-100	0	LINC00632
1.907228901217812e-104	-0.8680773656383849	0.014	0.138	5.471839717593903e-100	0	MT3
2.7313207814784363e-104	0.7336822376506864	0.565	0.4	7.836159322061633e-100	0	CTSC
1.0328821649102522e-103	-0.6861134933194402	0.93	0.953	2.9633389311275135e-99	0	HSP90AA1
1.2660813430541527e-103	0.3138863801997674	0.334	0.18	3.632387373222364e-99	0	NET1
6.45030433239802e-103	0.17068978463011392	0.106	0.027	1.850592312964992e-98	0	ZNF385C
4.9257953596137835e-102	0.3918728386871494	0.39	0.232	1.4132106886731945e-97	0	MYC
8.62455270881228e-102	0.3097341021377016	0.999	0.983	2.474384172158243e-97	0	VIM
6.628554001199836e-101	-0.3516642762233446	0.108	0.268	1.901732142944233e-96	0	TSPAN13
7.135575206639616e-101	0.3178279522909055	0.29	0.144	2.0471965267849056e-96	0	MOXD1
1.0991605879986633e-100	0.30586573888325397	0.884	0.752	3.153491726968165e-96	0	PDLIM7
3.0089034184044395e-99	0.2865317478109779	0.838	0.729	8.632543907402337e-95	0	POLR1D
6.457746323095033e-99	0.285124363581167	0.618	0.448	1.852727420095965e-94	0	CCNB1IP1
1.154396785030964e-98	0.36597962185775024	0.741	0.59	3.311964376253836e-94	0	RPL22L1
1.2982482472706599e-98	0.30762802186635096	0.917	0.864	3.7246742214195234e-94	0	CCT8
4.424192773168661e-98	-0.3264903967846686	0.741	0.838	1.2693009066220888e-93	0	VAPA
4.4431028774626337e-98	-0.7830097741556802	0.02	0.139	1.2747262155440297e-93	0	RSPO2
5.539466170018523e-98	-0.3228280673299837	0.777	0.87	1.5892728441783143e-93	0	SPCS1
1.0786636404090214e-97	0.3042154501591694	0.74	0.595	3.0946859843334823e-93	0	QARS
4.0059142384416666e-97	-1.0585945919348592	0.347	0.502	1.1492967950089142e-92	0	BNIP3
3.6210271447595344e-96	0.2931177064525481	0.908	0.841	1.0388726878315104e-91	0	EIF3M
5.976081473942317e-96	-0.3720548295042829	0.501	0.641	1.714537774874051e-91	0	BCAP31
2.2992179065392805e-95	-0.491761969300758	0.815	0.882	6.596456173861196e-91	0	CSTB
4.933564890000922e-95	-0.29815927796590724	0.962	0.982	1.4154397669412645e-90	0	COX6A1
6.434926910173378e-95	-0.6765903348290381	0.636	0.754	1.8461805305287423e-90	0	LDHA
7.547198480399851e-95	-0.43680369345815934	0.046	0.177	2.165291244026717e-90	0	CAVIN3
1.0007320978521573e-94	-0.3242196654295881	0.077	0.22	2.8711003887378394e-90	0	PFKP
1.9430439959178375e-94	-0.37157025158891077	1	1	5.574593224288275e-90	0	GAPDH
1.2322704434057158e-93	-0.3610174885840838	0.463	0.613	3.535383902130999e-89	0	SELENOS
1.5242365459677716e-93	-0.42561040012702234	0.044	0.172	4.373034650381537e-89	0	SLC16A3
1.728026675332807e-93	-0.6740809599103936	0.093	0.234	4.957708531529823e-89	0	GPM6A
9.982923256821783e-93	-0.39694569710015437	0.613	0.732	2.8641006823821694e-88	0	NDFIP1
2.0531232787633897e-92	-0.3243987295410088	0.571	0.709	5.890410686772165e-88	0	TMCO1
2.687089030666223e-92	-0.9001334929272957	0.415	0.558	7.709258428981393e-88	0	GNG11
3.870418857857028e-92	-0.2733172157287862	0.935	0.963	1.1104231703191814e-87	0	ATP6V1G1
4.833786605466596e-92	-0.32414751625661786	0.972	0.977	1.3868133771083664e-87	0	MORF4L2
5.703935650616857e-92	-0.3495761851746011	0.575	0.702	1.6364591381619762e-87	0	TMEM50A
8.397447750777538e-92	-0.33463852214440837	0.908	0.923	2.4092277596980755e-87	0	RNASEK
9.601025520552427e-92	-0.3406473231025142	0.736	0.834	2.754534221846491e-87	0	RHEB
1.0036153997751021e-91	-0.2885384323116129	0.83	0.904	2.879372581954768e-87	0	NDUFC2
5.094576639191759e-91	-0.5010591157426009	0.375	0.529	1.4616340377841157e-86	0	PHLDA1
5.300771940082477e-91	0.406062869589932	0.374	0.224	1.5207914696096627e-86	0	MMP11
6.10864432328621e-91	-0.5358864826042911	0.04	0.165	1.7525700563508136e-86	0	ADM
1.438819754119802e-90	0.5263707465911298	0.551	0.4	4.127973874569712e-86	0	PDLIM4
6.512676279546648e-90	0.2754944370041543	0.764	0.605	1.8684868246019335e-85	0	RAB34
9.364898353369052e-90	-1.2500407057299876	0.331	0.471	2.686789337581581e-85	0	GPM6B
1.0165625086181897e-89	-0.5367399060474463	0.069	0.203	2.9165178372255864e-85	0	VAMP5
1.4162334382527356e-89	-0.424252884902959	0.375	0.536	4.0631737343470987e-85	0	AP1S2
2.5470364294501223e-89	0.27255717427672355	0.66	0.5	7.3074475160924e-85	0	NPM3
2.8586276556204873e-89	0.20694787927126274	0.32	0.172	8.201402743975178e-85	0	TMEM119
4.299258289768662e-89	-0.4323083976470502	0.322	0.479	1.2334572033346291e-84	0	LGALS3BP
2.3581371154750958e-88	-0.4677786541713089	0.188	0.35	6.76549538429805e-84	0	ATP1B1
2.404226933723591e-88	-0.6516267849510694	0.042	0.164	6.897727072852982e-84	0	NRN1
3.11525972721223e-88	-0.3231887310608359	0.803	0.881	8.937680157371887e-84	0	C4orf3
1.5084795415359955e-87	-0.8613022374466329	0.055	0.181	4.327827804666771e-83	0	ESAM
2.711549608042137e-87	-0.596040273977306	0.514	0.64	7.77943582547289e-83	0	SQSTM1
4.657747720204083e-87	-0.3028779317145833	0.419	0.574	1.3363078209265515e-82	0	SELENOT
6.960292137198646e-87	0.1708286588493011	0.605	0.432	1.9969078141622916e-82	0	TAGLN
7.021612543885541e-87	-0.5952844551623012	0.205	0.36	2.0145006388407616e-82	0	CDKN1A
2.210567114558308e-86	-0.3306723408143345	0.153	0.304	6.342117051667786e-82	0	SEC11C
3.0553477982475272e-86	-2.228282317170167	0.382	0.507	8.765792833172156e-82	0	DLK1
4.039024685249863e-86	-0.9142449064251115	0.118	0.261	1.1587961821981857e-81	0	SOX2
1.5215125125582854e-85	-0.34737210617742376	0.788	0.841	4.365219398529721e-81	0	ATP6V0C
3.8124630029120737e-85	-0.3358522605953793	0.792	0.873	1.093795635535474e-80	0	PRDX4
4.3964419363791583e-85	0.2573354568806938	0.864	0.753	1.2613391915471805e-80	0	ANP32B
1.3742553562283794e-84	-0.3121830737964916	0.299	0.457	3.942738617019221e-80	0	IDS
1.642420141031752e-84	-0.32951450995761333	0.341	0.49	4.7121033846200965e-80	0	ATP6V1D
2.9548829454652847e-84	-0.3557024343128137	0.211	0.096	8.477559170539902e-80	0	TNNI1
2.9653151334115443e-84	-0.668775143017301	0.167	0.066	8.507489117757721e-80	0	MYLPF
4.471373153130624e-84	0.22742404615887724	0.212	0.096	1.2828369576331759e-79	0	ACTG2
5.200298627464816e-84	-0.24642451871774274	0.976	0.989	1.4919656762196554e-79	0	MORF4L1
9.04669903700232e-84	-0.33189188899869604	0.346	0.502	2.5954979537159657e-79	0	COX17
1.0964496119734102e-83	0.2771917453214665	0.664	0.517	3.1457139367517137e-79	0	PQBP1
2.9071700426634477e-83	-0.3051753963835391	0.139	0.286	8.340670852401431e-79	0	LIMCH1
5.4177735870036355e-83	0.21751741242082456	1	1	1.554359242111343e-78	0	TPT1
8.61931810699966e-83	0.27607374302738785	0.549	0.397	2.4728823648982027e-78	0	NOB1
1.0984904671609366e-82	-0.31199964673053393	0.721	0.818	3.151569150284727e-78	0	KRTCAP2
1.2190994336309191e-82	0.235436092857029	0.245	0.122	3.497596275087107e-78	0	OLFML2B
1.4494098043027995e-82	-0.3916768093391565	0.925	0.952	4.158356728544732e-78	0	BSG
1.59654067109327e-82	0.2593598510142308	0.18	0.076	4.580475185366592e-78	0	CAPN6
2.1112129749110393e-82	0.2472953938982343	0.925	0.833	6.057070025019771e-78	0	SNHG6
2.6968702801338387e-82	0.14009806164335536	0.117	0.038	7.737320833703983e-78	0	C1QTNF7
2.728300546921695e-82	-0.33800007821579603	0.39	0.541	7.827494269118343e-78	0	KLHDC8B
3.297655606569668e-82	-0.6183385233797882	0.361	0.498	9.460973935248378e-78	0	CYBA
1.0315212249837494e-81	-0.6109378519537251	0.048	0.167	2.9594343944783767e-77	0	SOX2-OT
1.4805165698416593e-81	-0.3375195168666589	0.153	0.299	4.247602038875721e-77	0	PDLIM5
5.222468446047285e-81	-0.38599419177137295	0.775	0.849	1.4983261971709662e-76	0	CST3
9.351231431431538e-81	0.16173139235788772	0.175	0.074	2.6828682976777083e-76	0	CLMP
1.9347852076340686e-80	0.23360887390275353	0.619	0.424	5.550898760702142e-76	0	EMILIN1
2.2121278731517426e-80	-0.3218863608704886	0.042	0.157	6.34659486807235e-76	0	PPP2R2B
2.7628534223518234e-80	-0.3648089232261149	0.516	0.643	7.926626468727381e-76	0	KTN1
2.99341000436327e-80	0.1439803889175879	0.674	0.472	8.588093302518222e-76	0	DCN
4.05690942610742e-80	0.25135592607946045	0.816	0.639	1.163927314350219e-75	0	COL1A2
5.344230992109492e-80	0.2722117588234493	0.505	0.339	1.5332598716362133e-75	0	FHL2
6.7221036582955086e-80	0.2682568019459223	0.601	0.429	1.9285715395649815e-75	0	FHL3
1.2492847583352003e-79	-0.306225346647522	0.922	0.947	3.58419797166369e-75	0	HNRNPA2B1
1.4750710281696703e-79	-1.061884777777927	0.258	0.401	4.231978779818784e-75	0	IGFBP3
2.4538025506892124e-79	-0.4090369522258004	0.043	0.157	7.03995951792735e-75	0	LINC00461
3.150879999326263e-79	-0.31936692821784285	0.58	0.697	9.039874718067047e-75	0	NDUFA5
4.0843567813891606e-79	-0.5015634711453174	0.619	0.729	1.1718019605805502e-74	0	WSB1
4.1577087765589125e-79	-0.3345513160215181	0.986	0.99	1.192846647994752e-74	0	CD63
6.233385025722084e-79	-0.6597645112318763	0.297	0.448	1.788358163879666e-74	0	NTRK2
6.871004499911266e-79	-0.45944498411087376	0.417	0.542	1.9712911910245423e-74	0	RHBDD2
1.0866599908729936e-78	-0.37578737554704755	0.973	0.977	3.1176275138146187e-74	0	CALM2
1.2520493178901028e-78	-0.3312907430724432	0.541	0.664	3.592129493026705e-74	0	PRKAR1A
3.6810643683306724e-78	-0.3038925998402906	0.453	0.595	1.05609736727407e-73	0	SCP2
5.733548630857591e-78	-1.7359486442194678	0.008	0.1	1.6449551021930427e-73	0	TRH
9.335657289186308e-78	0.15663713792136835	0.16	0.066	2.678400076267552e-73	0	TNFRSF19
1.3561217710466783e-77	-0.2964208868576832	0.929	0.957	3.89071336113292e-73	0	UQCRQ
2.551686041720297e-77	-0.3128050398515254	0.8	0.861	7.320787253695532e-73	0	LAMTOR5
2.772030784642939e-77	0.24083197569484072	0.674	0.484	7.952956321140591e-73	0	PCOLCE
2.831624402495202e-77	-0.636110581074927	0.147	0.279	8.123930410758735e-73	0	ENO2
5.163321765622668e-77	-0.3041890834096532	0.339	0.487	1.4813570145571434e-72	0	REEP5
9.062628877298946e-77	0.280934913407914	0.821	0.707	2.600068224897068e-72	0	SNHG8
9.22308534388216e-77	-0.4009981322698437	0.821	0.876	2.6461031851597917e-72	0	RTN4
1.1185650908760241e-76	-0.3160572413681738	0.359	0.5	3.209163245723313e-72	0	EMC7
1.602675388153058e-76	-0.285104200638322	0.96	0.967	4.598075688611124e-72	0	UQCR11
2.1809129052471466e-76	-0.3253392677337187	0.55	0.672	6.257039125154064e-72	0	RPN2
3.773268409083e-76	-0.2936334499440991	0.611	0.727	1.0825507065659128e-71	0	CSNK1A1
3.8893831152292327e-76	-0.2842700903382953	0.818	0.885	1.115864015759267e-71	0	ATP5IF1
5.317738874383726e-76	-0.4590682314592385	0.228	0.371	1.525659283060691e-71	0	PON2
1.2107568848865513e-75	-0.4384125743296646	0.288	0.431	3.4736615027395155e-71	0	SPTBN1
7.998490015563485e-75	-0.2626444510724437	0.889	0.936	2.2947667854651637e-70	0	EIF4G2
1.6640032962990594e-74	-0.35953151526073746	0.661	0.765	4.774025457082001e-70	0	C4orf48
1.6742794590553727e-74	-0.305423477821241	0.291	0.434	4.8035077680298645e-70	0	LAMP2
1.7018613015283356e-74	0.1859647327803697	0.137	0.053	4.882640074084795e-70	0	AKR1C2
6.288759762335801e-74	-0.6294299267175049	0.236	0.381	1.8042451758141412e-69	0	IFI6
6.7564175246690365e-74	0.3210498321064179	0.534	0.381	1.9384161878275465e-69	0	IL11RA
1.9838854226757793e-73	-0.34412505794286313	0.171	0.308	5.691767277656811e-69	0	CCPG1
2.095627970999075e-73	-1.5538112691412755	0.099	0.22	6.012356648796347e-69	0	PTGDS
4.187684474678478e-73	0.22954536688000027	0.772	0.599	1.2014466757852552e-68	0	MDFI
4.3373888036650896e-73	-0.375269534996182	0.486	0.602	1.2443968477715142e-68	0	LAMP1
4.4741795440739233e-73	-0.9457073715231439	0.575	0.68	1.2836421111948085e-68	0	SAT1
5.3519714533166027e-73	-0.36582561218712856	0.022	0.119	1.5354806099565332e-68	0	GPNMB
7.012509783589187e-73	-0.31761228969791455	0.89	0.927	2.0118890569117376e-68	0	CALR
1.5878013594211667e-72	-0.3931818517888038	0.358	0.493	4.555402100179327e-68	0	MPC1
1.7564077327295935e-72	-0.5225302259713793	0.23	0.368	5.039133785201204e-68	0	TFPI
2.1918706987514691e-72	-0.1789164734631649	0.019	0.114	6.288477034717965e-68	0	GALNT18
2.4119117705281737e-72	-0.2618934553229695	0.886	0.939	6.91977486964533e-68	0	SRP9
2.42765067228738e-72	-0.4723790145524448	0.317	0.461	6.964929778792494e-68	0	BAMBI
5.838262937832892e-72	-0.36098846437024157	0.372	0.509	1.6749976368642568e-67	0	ADD3
6.504657005437248e-72	-1.1748035424724026	0.071	0.183	1.8661860948599465e-67	0	C1orf61
7.101221937999875e-72	-0.307841522971116	0.889	0.935	2.037340574012164e-67	0	ARPC2
1.921027884045289e-71	-0.4902858217802504	0.264	0.405	5.5114289993259335e-67	0	HLA-B
1.9883496935591287e-71	0.22018707278807625	0.534	0.375	5.70457527082114e-67	0	HNRNPA1P48
2.1566143489024865e-71	-0.30906260090014404	0.508	0.63	6.187326567001234e-67	0	RDX
3.3157505310193733e-71	-0.3356434546434782	0.354	0.493	9.512888273494582e-67	0	NUCB2
8.007100574752588e-71	-0.31808561319877615	0.657	0.748	2.2972371548965176e-66	0	RAB7A
8.46762115644818e-71	-0.18292507415263248	0.02	0.114	2.4293605097849824e-66	0	RBM47
8.858243465872898e-71	0.19786756187007953	0.33	0.193	2.5414300503589343e-66	0	HOXC10
1.1605220531376458e-70	-0.3013084765529022	0.297	0.437	3.329537770451906e-66	0	SERINC1
1.8041895125063164e-70	-0.42941006881913085	0.172	0.305	5.176219711380622e-66	0	DKK3
2.1022565859499503e-70	-0.24488298240248946	0.085	0.209	6.031374145090407e-66	0	KIF21A
2.5963631973196135e-70	-0.26904671720950324	0.075	0.192	7.448966013109971e-66	0	MAP2
3.742849841694156e-70	0.21389397311539282	0.364	0.224	1.0738236195820534e-65	0	GAS1
4.1635994316534376e-70	-0.3305675938797603	0.619	0.73	1.1945366769413713e-65	0	KIF5B
1.0630173037805853e-69	-0.3487821231502718	0.56	0.663	3.0497966445464993e-65	0	GRN
1.342192766466385e-69	0.28060046283719164	0.814	0.734	3.850751046992059e-65	0	RSL1D1
1.450531942572155e-69	-0.2715403679052957	0.681	0.778	4.161576143239512e-65	0	RAP1B
1.622650539829783e-69	0.25246444493112574	0.793	0.687	4.655384398771648e-65	0	SNHG7
2.6125992630060246e-69	-0.31673599987059764	0.671	0.766	7.4955472855642845e-65	0	YWHAZ
1.2219511715447294e-68	-0.21158452118990742	0.023	0.116	3.5057779111618286e-64	0	S1PR1
1.6623896527908765e-68	-0.2990229597353048	0.538	0.652	4.769395913857025e-64	0	CAPZA2
2.3484787800286136e-68	-0.2824717156796841	0.747	0.825	6.737785619902092e-64	0	GABARAPL2
2.443919697479363e-68	0.21784498198289348	0.432	0.287	7.011605612068292e-64	0	TMEM97
2.4910748120317677e-68	-0.6301498833947397	0.262	0.394	7.146893635719141e-64	0	PRSS23
3.2984056547071254e-68	-0.24126805459836143	0.861	0.917	9.463125823354743e-64	0	C11orf58
4.6667933813647685e-68	0.20317884394000396	0.997	0.994	1.3389030211135522e-63	0	LDHB
1.4706031322330144e-67	-0.4423661531352425	0.051	0.156	4.2191603863765185e-63	0	FLT1
2.6881540358601373e-67	-0.45290026225300495	0.65	0.736	7.712313928882734e-63	0	SDCBP
4.25205035827592e-67	0.23020667773535153	0.544	0.392	1.2199132477893615e-62	0	SEPTIN6
4.907427548403695e-67	-0.4683613616681872	0.321	0.45	1.4079409636370202e-62	0	CRIP2
5.2358614479297065e-67	-0.35894227349438834	0.97	0.979	1.5021686494110327e-62	0	TPI1
5.321929292631e-67	0.24523743644456464	0.56	0.393	1.526861514055834e-62	0	COL6A3
5.975606993846097e-67	0.17402611558360992	0.153	0.067	1.7144016465344452e-62	0	MAMSTR
6.071477967075474e-67	-0.3234446452965438	0.699	0.774	1.7419070287539534e-62	0	YWHAB
1.009941116907475e-66	0.10990264108157671	0.114	0.041	2.897521064407546e-62	0	LRRC61
1.0530044636860181e-66	0.19102462203162895	0.991	0.972	3.021069806315186e-62	0	COMMD6
1.0761032977890141e-66	-0.2902390607944265	0.439	0.567	3.0873403613566816e-62	0	TAX1BP1
1.8002969383091677e-66	0.24330902444144975	0.268	0.15	5.165051916009002e-62	0	PRRX1
1.8248042650731052e-66	-0.34721883794455577	0.529	0.647	5.235363436494739e-62	0	BAX
2.405973323542448e-66	0.1995612264741491	0.269	0.15	6.902737465243284e-62	0	COL14A1
5.100163590186142e-66	-0.31813817897090946	0.469	0.586	1.4632369340244042e-61	0	HACD3
5.705642068434345e-66	-0.20064675606927235	0.063	0.173	1.6369487094338136e-61	0	LRRN2
7.55230836934328e-66	0.15137068434440692	0.999	0.993	2.166757271164587e-61	0	RPS10
7.774541437582943e-66	-0.507953222348049	0.244	0.371	2.2305159384425463e-61	0	CD9
1.214580574875918e-65	-0.4492259327574783	0.142	0.264	3.4846316693190084e-61	0	SPINT2
1.2595975423080926e-65	0.12998979384735335	0.115	0.042	3.613785348881918e-61	0	CITED1
1.6392403459631016e-65	-0.3559392071745682	0.825	0.885	4.702980552568138e-61	0	CLIC1
2.717607198356069e-65	0.11289087070758674	0.104	0.036	7.796815052083562e-61	0	LGI2
2.78165835358238e-65	-0.274153966693755	0.083	0.198	7.980577816427849e-61	0	PLAAT3
3.385654317377749e-65	-0.2570634044716775	0.078	0.19	9.713442236556762e-61	0	SERINC5
3.674570062431195e-65	0.015566303316808305	0.117	0.043	1.0542341509115098e-60	0	DES
7.821293082720016e-65	-0.3042860859742532	0.518	0.636	2.2439289854323725e-60	0	ACTR3
1.0314221136187948e-64	-0.24922085435980734	0.725	0.821	2.959150043972322e-60	0	RAB1A
1.1134672017651483e-64	-0.38256547717091793	0.593	0.688	3.19453740186421e-60	0	YWHAH
1.2008469238247017e-64	-0.18758423690663897	0.023	0.112	3.445229824453069e-60	0	ITGA6
1.3558278201137945e-64	0.17193642923866898	0.232	0.122	3.889870015906476e-60	0	FAP
1.4256204341324841e-64	-0.4348880736133336	0.525	0.631	4.090105025526097e-60	0	TUBB4B
1.641676429460018e-64	-0.2517955614560033	0.077	0.188	4.709969676120792e-60	0	GCLM
1.7018494731381545e-64	0.25964939042384616	0.715	0.585	4.882606138433365e-60	0	SEPTIN9
2.161403476498952e-64	-0.23402879164704382	0.914	0.949	6.201066574075493e-60	0	SNX3
2.6210660199837e-64	-0.38308211842434003	0.045	0.146	7.519838411333235e-60	0	CA2
2.8860571234765745e-64	-0.26946824485568244	0.919	0.947	8.280097887254292e-60	0	COX8A
3.0621329116339025e-64	0.24719434983590904	0.549	0.415	8.785259323477666e-60	0	TRIM28
7.992008126971015e-64	-0.2967508122075687	0.495	0.616	2.2929071316279845e-59	0	SBDS
8.694395235512347e-64	-0.24527302545501062	0.983	0.985	2.4944219930684925e-59	0	DYNLL1
8.721500703079579e-64	-0.30152588384793144	0.366	0.494	2.5021985517135314e-59	0	GET1
1.0838129102849219e-63	-0.23844467964439225	0.126	0.249	3.1094592396074408e-59	0	MYO6
1.6984440097242727e-63	-0.23274093354739298	0.068	0.176	4.872835863898939e-59	0	TSPAN15
2.0737990602652823e-63	-0.2573436137282825	0.686	0.782	5.9497295039010945e-59	0	TMEM147
3.4647531624028906e-63	0.3397075013910422	0.526	0.375	9.940376822933894e-59	0	MGP
7.737921001364088e-63	-0.32253005525431955	0.376	0.497	2.220009535291357e-58	0	CTSL
7.853488967997401e-63	0.21808851435507054	0.13	0.053	2.2531659849184545e-58	0	WIF1
1.514492915982524e-62	-0.28995157844374464	0.446	0.566	4.345080175953862e-58	0	PCMT1
3.1376964455457248e-62	-0.22770649296292295	0.179	0.309	9.002051102270684e-58	0	STAG2
3.7530608337328436e-62	-0.3154428285055877	0.707	0.8	1.0767531531979529e-57	0	CYCS
8.174571601214209e-62	-0.7934654846873421	0.035	0.126	2.3452845923883564e-57	0	GJA4
1.1263863970504903e-61	0.23188806496819203	0.566	0.428	3.2316025731378566e-57	0	SNRPA
1.135325459746603e-61	-0.29230682910827127	0.218	0.351	3.257248744013004e-57	0	F2R
1.1513538591893597e-61	-0.48884643378496195	0.371	0.484	3.303234222014273e-57	0	BEX2
1.1866763862052164e-61	-0.27336485907416885	0.806	0.869	3.404574552022766e-57	0	TMED9
1.209180820813866e-61	0.22900054535251946	0.673	0.543	3.4691397749149815e-57	0	IGBP1
2.8986865114411927e-61	-0.23832497432567218	0.222	0.353	8.316331601324782e-57	0	SERINC3
5.588698343448152e-61	-0.23382214743216378	0.985	0.988	1.6033975547352749e-56	0	COX7A2
5.88608809980468e-61	-0.28583292188983567	0.229	0.362	1.6887186758339626e-56	0	FEZ1
5.8867280309086914e-61	0.21365966416523952	0.93	0.893	1.6889022720677036e-56	0	GDI2
6.1480731525105294e-61	-0.22035876456167958	0.158	0.284	1.7638821874552709e-56	0	TM7SF3
1.1978407439261802e-60	-0.2667628394504151	0.599	0.702	3.4366050943242108e-56	0	NDUFC1
1.2737824784349106e-60	-0.26034687991985805	0.853	0.904	3.6544819306297585e-56	0	ATP6V1F
1.388572110770295e-60	-0.3010638270718199	0.447	0.569	3.983813385799976e-56	0	SCOC
1.4293936537166334e-60	-0.29622866278154675	0.032	0.121	4.100930392513021e-56	0	ANKRD37
2.867310432229595e-60	-0.45148395245677575	0.329	0.446	8.226313630066708e-56	0	PEA15
3.534536131285906e-60	0.29768043673506706	0.639	0.524	1.0140584160659265e-55	0	DANCR
4.287544533698398e-60	-0.3698402899648948	0.56	0.655	1.2300965267180704e-55	0	TECR
6.71113373614059e-60	0.14665394724023972	0.84	0.752	1.925424268898735e-55	0	MYL6B
7.285134239424361e-60	-0.30365349869759134	0.188	0.314	2.090105013290849e-55	0	SEZ6L2
8.577246434042714e-60	-0.28774262160597586	0.496	0.602	2.4608120019268546e-55	0	SMIM30
8.750312843396787e-60	0.19558306256168034	0.965	0.923	2.510464754770538e-55	0	SNRPE
8.888177856117783e-60	-0.30672694499466346	0.598	0.692	2.550018226920192e-55	0	CD59
9.63585146620989e-60	0.16588030279738541	0.996	0.982	2.7645257856556177e-55	0	UQCRH
1.045437210553453e-59	-0.2838408635505129	0.088	0.196	2.999359357077857e-55	0	KIF5C
2.9344180645830476e-59	-0.21966797890141462	0.158	0.281	8.418845427288764e-55	0	DYNLT3
6.1527816035319866e-59	-0.31300516654342747	0.576	0.68	1.7652330420533268e-54	0	BNIP3L
6.244508401173048e-59	-0.3192465475479637	0.02	0.1	1.7915494602965474e-54	0	PODXL
1.1973868958403373e-58	-0.5075965249512875	0.071	0.169	3.4353030041659276e-54	0	EMX2
1.267270350802921e-58	-0.2963188907305254	0.446	0.559	3.6357986364535804e-54	0	RAB18
1.7056412307160283e-58	0.22018437908109145	0.507	0.371	4.893484690924285e-54	0	EFNB1
1.8633016856250802e-58	-0.25822756062858243	0.621	0.716	5.345812536058355e-54	0	ISCU
2.1530043945333697e-58	-0.5022234292324967	0.788	0.83	6.176969607916237e-54	0	PSAP
2.3242461137838326e-58	-0.18379231986084593	0.073	0.178	6.668262100445816e-54	0	GCA
2.464471801718354e-58	-0.3860624028158606	0.996	0.987	7.070569599129958e-54	0	MT-ND4
4.086896732933022e-58	-0.26664020337733163	0.883	0.922	1.172530672678484e-53	0	PDIA6
4.532098409169708e-58	-0.3766081158889807	0.651	0.724	1.3002590335907893e-53	0	ITGB1
4.64069709798559e-58	-0.41950751396851005	0.145	0.259	1.3314159974120658e-53	0	GJA1
5.746614714144288e-58	-0.6774285818151349	0.221	0.338	1.6487037614879961e-53	0	DDIT3
6.540443027562238e-58	-0.39374870445661525	0.235	0.372	1.876453104607606e-53	0	CYTOR
6.629811832430904e-58	0.10132440328869327	0.102	0.038	1.9020930147244264e-53	0	HOXC11
7.115686513637343e-58	-0.27812247661583633	0.928	0.953	2.0414904607625538e-53	0	HSBP1
8.01307779443752e-58	-0.2790650620585088	0.325	0.451	2.2989520192241247e-53	0	HSD17B12
9.170119662392053e-58	0.218305384478785	0.772	0.664	2.63090733114028e-53	0	OXA1L
9.69759542539087e-58	-0.4047579985885996	0.126	0.242	2.7822401275446404e-53	0	ITGA1
1.5679123584763738e-57	0.20869796073739622	0.838	0.773	4.498340556468716e-53	0	PHB2
1.7635684950125556e-57	-0.18733471429990897	0.03	0.115	5.059678012191022e-53	0	PNP
2.9977417464073686e-57	-0.291053029679208	0.398	0.518	8.60052107044274e-53	0	PPP1CB
3.3259598006179747e-57	-0.4063413138657209	0.106	0.216	9.54217866797297e-53	0	CNTNAP2
4.39619854263064e-57	-0.2204338482246015	0.038	0.126	1.2612693618807305e-52	0	SLC15A4
7.131436369506708e-57	-0.2856765935911111	0.107	0.216	2.0460090944114745e-52	0	SYNE2
7.339118794656446e-57	-0.35743751475240904	0.476	0.586	2.1055931821869343e-52	0	CHCHD10
1.412801677382772e-56	0.20055053348266738	0.625	0.496	4.0533280124111726e-52	0	BIN1
1.4174344303930777e-56	0.15621783541558187	1	0.999	4.06661938079774e-52	0	H3F3A
1.4749246688727935e-56	-0.5954405493493993	0.377	0.494	4.2315588749960445e-52	0	ISG15
1.7858447769993356e-56	0.29311995412984215	0.171	0.084	5.123588665211094e-52	0	FST
2.13672965989707e-56	-0.22983932931829543	0.73	0.823	6.130277394244694e-52	0	TRAPPC1
2.7087154807503203e-56	-0.5212626703545618	0.22	0.345	7.771304714272668e-52	0	GH1
3.0740132565372367e-56	-0.3688331605198081	0.535	0.643	8.819344033005333e-52	0	ARL6IP1
3.991349209830491e-56	0.19030567945239701	0.348	0.222	1.1451180883003678e-51	0	STRA6
4.0675183569020416e-56	-0.23345664586731985	0.051	0.144	1.1669710165951957e-51	0	ADGRG1
4.346002473600193e-56	-0.25746354651461917	0.302	0.426	1.2468681096758955e-51	0	TMEM9B
4.7367899615907085e-56	-0.1748751608344568	0.042	0.132	1.3589850399803743e-51	0	CHST7
6.900739066769251e-56	-0.5139384682069426	0.445	0.543	1.979822038256098e-51	0	PLTP
7.540448530643358e-56	0.40340898723618224	0.482	0.368	2.1633546834415794e-51	0	PPP1R14B
7.728825064893845e-56	-0.15215887592545838	0.045	0.136	2.2173999111180442e-51	0	CPNE8
8.070647137793033e-56	-0.4908512402188818	0.76	0.828	2.3154686638328213e-51	0	JUN
8.951598312374343e-56	-0.6129911055498609	0.103	0.21	2.5682135558201992e-51	0	CAV1
1.1374056423197211e-55	-0.2526737830572994	0.662	0.749	3.26321678781528e-51	0	CNPY2
1.452104529742659e-55	0.20511355518109553	0.444	0.318	4.166087895831689e-51	0	FBXO17
2.6504738275325805e-55	-0.2678267574243533	0.028	0.109	7.604209411190973e-51	0	ADGRF5
2.960812495322563e-55	0.08705057955212281	0.813	0.618	8.494571049080433e-51	0	COL3A1
3.2102673401888796e-55	-0.2295716324138952	0.036	0.121	9.210256999001896e-51	0	NOL3
3.573184169146322e-55	0.22042565226489175	0.851	0.782	1.0251465381280798e-50	0	EIF3D
4.1729456188284104e-55	0.13306020455500678	0.164	0.08	1.197218098041871e-50	0	AL513318.2
4.59267560839565e-55	-0.2547374170551102	0.683	0.767	1.317638632048712e-50	0	C18orf32
5.5936677253577444e-55	-0.26136635762487914	0.335	0.456	1.604823270405137e-50	0	ATP6AP1
6.325914485894684e-55	-0.20609531474467635	0.187	0.31	1.8149048660031848e-50	0	XIAP
1.6811512700651683e-54	-0.38646379614597537	0.563	0.644	4.823222993816968e-50	0	MRPS6
1.827137166387947e-54	-0.44707323397560916	0.177	0.289	5.24205653036702e-50	0	ARHGDIB
1.9837381226379076e-54	-0.264945619925495	0.263	0.383	5.691344673848157e-50	0	SLC25A4
2.705986783326209e-54	-0.28043487772529363	0.859	0.894	7.763476081362894e-50	0	POLR2L
2.961957461740546e-54	-0.24425558701537553	0.646	0.742	8.497855957733626e-50	0	NDUFA2
3.4304351386896354e-54	-0.2749290433132464	0.068	0.162	9.841918412900564e-50	0	TSPAN7
4.9586954965587776e-54	-0.30033781169682705	0.087	0.19	1.4226497379627133e-49	0	BAALC
5.110283855074767e-54	-0.3396704085407458	0.274	0.397	1.4661404380209506e-49	0	CDH2
5.278861332157373e-54	-0.23949777634345454	0.18	0.3	1.5145053161959504e-49	0	DPYSL2
5.495448380060847e-54	-0.22578642067987986	0.368	0.493	1.576644140239457e-49	0	SPTSSA
8.195871660792015e-54	-0.2305471468676955	0.208	0.329	2.351395579481229e-49	0	REEP3
8.428036895292107e-54	-0.27398149008660544	0.092	0.194	2.4180037852593053e-49	0	ERO1A
1.110104182798271e-53	-0.2544401179821836	0.133	0.244	3.1848889004482396e-49	0	EZR
1.16048719257248e-53	-1.0076793279166087	0.342	0.441	3.3294377554904453e-49	0	COL4A1
1.4302642162193556e-53	-0.23779584701681622	0.65	0.744	4.103428036333331e-49	0	DNAJB6
1.68399994331496e-53	-0.2262966192223398	0.553	0.661	4.83139583737062e-49	0	IER3IP1
1.9248289560917638e-53	-0.24653167906295703	0.681	0.759	5.522334275027271e-49	0	NDUFB5
3.239200768561743e-53	0.16521972047209843	0.989	0.978	9.29326700500364e-49	0	CCNI
3.5336635018763343e-53	-0.3830199849137391	0.327	0.437	1.0138080586883203e-48	0	P4HA1
3.909908366149365e-53	0.10544078718368075	0.111	0.045	1.1217527102482528e-48	0	KREMEN1
5.318327735787923e-53	-0.2827464186666678	0.257	0.377	1.5258282273975552e-48	0	NEU1
6.1325268355617125e-53	-0.17742186805536989	0.14	0.254	1.7594219491226554e-48	0	COMMD8
6.367087452073481e-53	-0.23570060487791214	0.031	0.111	1.8267173899998816e-48	0	GMFG
7.829259136279831e-53	-0.22906960307580698	0.22	0.339	2.2462144461986834e-48	0	C6orf62
8.633517445665073e-53	0.4164090143801933	0.602	0.493	2.4769561551613094e-48	0	IGFBP4
9.929078832345629e-53	0.20016278689538258	0.468	0.335	2.8486527169999606e-48	0	SNHG1
1.2745303944678516e-52	-0.24294811314896236	0.705	0.79	3.6566277017282664e-48	0	MTDH
2.486352224949475e-52	-0.3752665331327347	0.446	0.546	7.133344533380044e-48	0	MAGEH1
3.501449388094441e-52	0.20014485897725828	0.232	0.136	1.0045658294442952e-47	0	LTBP1
5.3319521372008846e-52	-0.2625180603476539	0.472	0.603	1.5297370681629338e-47	0	PPIC
6.036901332361225e-52	-0.25399225790015656	0.671	0.746	1.7319869922544355e-47	0	GHITM
6.272215769147296e-52	0.1779820025167279	0.343	0.224	1.799498704168359e-47	0	ZNF703
6.6048491312326084e-52	-0.46621908799026857	0.099	0.197	1.8949312157506353e-47	0	ARHGAP29
8.359352197399683e-52	0.20708941457295205	0.781	0.687	2.398298145433969e-47	0	EIF4B
1.212708870253553e-51	-0.43757855354214636	0.489	0.587	3.4792617487574436e-47	0	RTN3
1.4279288481368618e-51	0.17754402037524258	0.394	0.267	4.0967278653046564e-47	0	SERINC2
1.5160653679277184e-51	-0.24554627632373593	0.957	0.969	4.3495915405846243e-47	0	UBL5
1.7120579086191217e-51	-0.4782798943151132	0.103	0.205	4.911894139828261e-47	0	S100A6
2.0046851924817885e-51	-0.38979488871154816	0.14	0.249	5.751441817230251e-47	0	TRIB3
2.284305315794733e-51	-0.26096900415515695	0.269	0.385	6.5536719510150895e-47	0	ENOPH1
2.6159686514190784e-51	-0.22090037126291762	0.236	0.357	7.505214060921336e-47	0	CKLF
2.6227787559122163e-51	0.20589704466431202	0.267	0.165	7.524752250712149e-47	0	PDGFC
2.8196623267090934e-51	-0.22278704263704796	0.957	0.953	8.089611215328389e-47	0	NDUFA13
3.204882508407495e-51	-0.3702125497456217	0.275	0.386	9.194807916621103e-47	0	IFRD1
3.5878606079275685e-51	-0.2230170876338452	0.186	0.3	1.0293572084144194e-46	0	CCDC47
5.3420931290893956e-51	-0.20810983850902842	0.265	0.391	1.5326465187357476e-46	0	MAGI2-AS3
6.084865938444817e-51	0.18714478301854598	0.467	0.341	1.745748037739818e-46	0	DPH5
7.270104397954406e-51	-0.2500933954218314	0.055	0.144	2.085792951773119e-46	0	PIFO
1.0013835806832987e-50	-0.2056564032247824	0.256	0.377	2.872969492980384e-46	0	TMEM50B
1.4278397624787577e-50	0.34882305324187135	0.345	0.231	4.096472278551556e-46	0	NPW
1.5825314221969354e-50	-0.2295379157138041	0.348	0.464	4.5402826502830075e-46	0	TM9SF2
1.9533222663993164e-50	-0.30342719317182243	0.652	0.727	5.6040815822996385e-46	0	SON
2.217704671559704e-50	0.12188137779498573	0.153	0.075	6.36259470270479e-46	0	VASH2
2.230433737054792e-50	-0.3508420149259548	0.505	0.606	6.399114391610199e-46	0	AK1
2.3670525573653264e-50	0.197372467539898	0.865	0.786	6.791073787081122e-46	0	NME4
2.4200387095647585e-50	0.4414970801659446	0.272	0.175	6.943091057741292e-46	0	PDLIM3
2.456128011845728e-50	-0.15031008775979599	0.042	0.126	7.046631265985394e-46	0	CPEB4
2.5503250769019695e-50	-0.2617112238853896	0.684	0.748	7.316882645631751e-46	0	CD164
3.3209597013849298e-50	-0.21431200692905605	0.655	0.753	9.527833383273364e-46	0	NDUFV2
3.625607613087625e-50	-0.2062048870257708	0.126	0.233	1.0401868241948396e-45	0	CDKN1B
3.8275117944501832e-50	-0.23357764845343476	0.06	0.148	1.0981131338277575e-45	0	ARHGAP18
3.927235173387916e-50	0.20367638178247782	0.907	0.863	1.126723771244993e-45	0	RBMX
5.768683512069814e-50	-1.0171563178278529	0.221	0.326	1.6550352996128297e-45	0	RSPO3
8.0203545847883e-50	-0.24364218936206772	0.372	0.486	2.301039730375763e-45	0	RAB14
8.557631530609068e-50	-0.24007615965711682	0.707	0.79	2.4551844861317414e-45	0	ZNF706
8.865928846840162e-50	0.4533379194544105	0.249	0.152	2.5436349861584426e-45	0	SULT1E1
1.0070353923829167e-49	-0.19940076180124414	0.033	0.11	2.889184540746588e-45	0	BTBD17
1.0115647149549573e-49	-0.19084690230037835	0.141	0.25	2.9021791672057724e-45	0	TPP1
1.4324777245430591e-49	0.1719069233530126	0.974	0.95	4.1097785917140364e-45	0	SSR2
1.4668932496421856e-49	-0.24632111700858106	0.251	0.368	4.2085167332234304e-45	0	GNAI1
2.0631880048984633e-49	-0.14968622030878956	0.034	0.113	5.919286386053692e-45	0	PTPRM
2.1540592499751833e-49	-0.34448720482130124	0.256	0.372	6.179995988178801e-45	0	SOX11
3.024138802270885e-49	-0.2507219247951517	0.223	0.336	8.676254223715169e-45	0	PGRMC2
3.1139528969378525e-49	-0.2518834868496542	0.734	0.81	8.933930861314698e-45	0	SLIRP
3.691859434069938e-49	-0.18300262355351166	0.082	0.177	1.0591944716346652e-44	0	TCN2
4.023922035018378e-49	-0.24072081749342517	0.23	0.343	1.1544632318467726e-44	0	RNF13
4.43208899910347e-49	-0.18241095178815553	0.031	0.108	1.2715663338427855e-44	0	C21orf62
4.548618752632647e-49	-0.23238724224040874	0.627	0.714	1.3049987201303064e-44	0	TMED10
5.838154537377293e-49	-0.23368470026950872	0.486	0.599	1.6749665367735452e-44	0	TNFRSF1A
5.986046784546814e-49	0.24303967639240365	0.752	0.642	1.717396822486481e-44	0	PHGDH
1.1442433158241858e-48	-0.23331823201245352	0.111	0.212	3.282834073099589e-44	0	PERP
1.6522407303386956e-48	0.20741463780411373	0.566	0.447	4.740278655341718e-44	0	EPB41L4A-AS1
1.903869782260374e-48	-0.24926315288934942	0.575	0.674	5.462202405305013e-44	0	UBXN4
1.9435819136350874e-48	-0.23141367438237348	0.257	0.372	5.576136510219065e-44	0	RAB9A
2.0563152159944262e-48	0.1823936071482224	0.862	0.789	5.899568354688009e-44	0	EIF2S3
2.1620432827924548e-48	-0.24446380999537365	0.223	0.333	6.202902178331553e-44	0	MAP2K1
2.272764706834058e-48	-0.42570819928533876	0.204	0.319	6.520561943906912e-44	0	MEF2C
2.5185517042991498e-48	-0.23259632195646607	0.275	0.388	7.225724839634261e-44	0	LEPROTL1
2.6676598098480277e-48	-0.7451006513190205	0.056	0.138	7.653515994453992e-44	0	MASP1
3.2238431550102605e-48	-0.2426251667230877	0.309	0.421	9.249206011724438e-44	0	MRPL17
3.7358894858331296e-48	-0.16117201696321148	0.036	0.113	1.0718266934855249e-43	0	RENBP
4.3294987276299095e-48	-0.14600900709804676	0.048	0.131	1.242133184957021e-43	0	SP100
4.518360432560694e-48	0.19591726675381693	0.778	0.679	1.2963176081016632e-43	0	COL6A2
4.7568715115853575e-48	-0.4729062276763836	0.392	0.503	1.364746436673839e-43	0	NR2F1
5.2977254874004974e-48	-0.8028785964491619	0.16	0.268	1.5199174423352027e-43	0	RGS5
6.876201781305559e-48	-0.2222722020845705	0.194	0.304	1.972782291056565e-43	0	GCC2
7.14021402110359e-48	-0.4244980634459081	0.502	0.623	2.04852740265462e-43	0	SELENOP
7.369838460326269e-48	-0.1617674115572834	0.053	0.137	2.1144066542676068e-43	0	GPRC5B
9.480623843617266e-48	-0.23575408841600665	0.477	0.577	2.7199909807337935e-43	0	RER1
1.4326859201146102e-47	-0.23621887114208917	0.578	0.667	4.1103759048088165e-43	0	MRPL57
1.888709590667595e-47	0.16164738909076684	0.188	0.104	5.41870781562533e-43	0	GBP1
2.2536325350093885e-47	-0.21668122711241428	0.269	0.385	6.465671742941936e-43	0	CLTC
2.857126362060701e-47	-0.2285161050382973	0.095	0.191	8.197095532752152e-43	0	PLOD2
2.9306253785876905e-47	0.26831820733229694	0.637	0.519	8.407964211168085e-43	0	ID1
3.169156304153122e-47	-0.5788590541201615	0.551	0.609	9.092309436615307e-43	0	UCHL1
4.569305212954907e-47	0.20535813599301256	0.357	0.249	1.3109336655967627e-42	0	SNHG19
1.1021986430434247e-46	-0.1811410438275847	0.053	0.136	3.162207906891585e-42	0	OTX2
1.1625575998538475e-46	-0.2180095493616656	0.363	0.474	3.335377753980688e-42	0	RPN1
1.82157876200106e-46	-0.2457199945115625	0.319	0.426	5.2261094681810417e-42	0	HEXA
1.889894536947556e-46	-0.22740528602683563	0.937	0.951	5.422107426502538e-42	0	ATP5MD
2.1484772492856115e-46	-0.32610589699358267	0.141	0.249	6.163981228200419e-42	0	MIR4435-2HG
2.3082088324879135e-46	-0.1419992331302774	0.039	0.115	6.622251140407824e-42	0	CTSZ
2.5826451025458496e-46	-0.2517296508209921	0.64	0.717	7.409608799204042e-42	0	RAB11A
2.8789907850606374e-46	-0.2877376449723408	0.14	0.24	8.259824562338969e-42	0	SEC14L1
2.9652217647755207e-46	-0.22480862970546545	0.406	0.515	8.507221243140968e-42	0	GPAA1
3.4808440420604855e-46	-0.24906581749967327	0.367	0.473	9.986541556671532e-42	0	RAB5A
4.492971900515774e-46	-0.24434850837624	0.25	0.36	1.2890336382579756e-41	0	EMC2
4.92459322361093e-46	-0.23212013468885706	0.732	0.807	1.4128657958539758e-41	0	RBM39
5.546104636531181e-46	-0.20525461919076138	0.922	0.946	1.5911774202207958e-41	0	ERH
7.24485571877294e-46	0.21264717717936477	0.818	0.766	2.0785491057159565e-41	0	APEX1
9.301530890263652e-46	-0.22698560077043634	0.072	0.159	2.668609212416642e-41	0	ADGRV1
1.1509530579379822e-45	0.2300382218526792	0.302	0.199	3.302084323224071e-41	0	NBL1
1.3354237985671668e-45	0.1885890792457764	0.324	0.217	3.8313308780892013e-41	0	BOC
1.6775881881545266e-45	-0.2896628045399625	0.162	0.265	4.813000511815337e-41	0	TXNRD1
1.7511569591969088e-45	-0.2971065791413992	0.171	0.282	5.024069315935931e-41	0	CSRP1
1.957202342284215e-45	-0.1299063440503797	0.048	0.128	5.615213520013414e-41	0	CPQ
1.9776831238533346e-45	-0.2372602424818684	0.433	0.539	5.673972882335217e-41	0	ARMCX3
2.682659182796302e-45	-0.19500684114608402	0.06	0.144	7.69654919544259e-41	0	SNX10
2.8784209998278577e-45	-0.1965732576785592	0.057	0.139	8.258189848506123e-41	0	DNAJC15
3.220118758557177e-45	0.11221601124795137	0.115	0.052	9.238520718300542e-41	0	SGCG
3.291405613341831e-45	0.18782470473443102	0.8	0.704	9.443042704677712e-41	0	FKBP10
4.4653664006795265e-45	0.14999269522952252	0.786	0.687	1.2811136203549562e-40	0	IGFBP5
4.76314990872066e-45	-0.20629358707147277	0.311	0.424	1.3665477088119572e-40	0	TMED7
4.866743933269786e-45	-0.2404609029043045	0.166	0.268	1.3962688344551017e-40	0	ARRDC3
5.027017121950891e-45	-0.22965436423497498	0.406	0.509	1.4422512122877107e-40	0	ARL1
5.1925436892212546e-45	-0.32755300139653404	0.041	0.116	1.489740784437578e-40	0	RAMP1
5.4756899491230556e-45	-0.49846172622805696	0.262	0.367	1.5709754464034047e-40	0	ANXA1
6.174328941572716e-45	0.0903989898623685	0.293	0.182	1.7714149733372123e-40	0	PCLAF
7.339518861810202e-45	0.2540343287967741	0.651	0.514	2.105707961453347e-40	0	BGN
7.486731925405808e-45	0.11426830387479742	0.127	0.06	2.1479433893989263e-40	0	NTF3
8.594822869477517e-45	-0.21799545996464376	0.382	0.492	2.4658546812530998e-40	0	RAB6A
1.0078114573133929e-44	-0.2690323232313253	0.46	0.554	2.8914110710321243e-40	0	TMEM205
1.0394167222242988e-44	-0.1780401503435749	0.13	0.23	2.982086576061513e-40	0	ADAM9
1.0936022758062605e-44	-0.400660265821275	0.545	0.636	3.1375449292881615e-40	0	PLS3
1.2852347210928868e-44	-0.23123999522008154	0.394	0.498	3.6873384148154925e-40	0	DNAJB11
1.40907251341236e-44	0.15997062423312228	0.162	0.087	4.0426290409800606e-40	0	MICAL1
1.4213224392052985e-44	-0.1824524791387973	0.194	0.304	4.077774078080001e-40	0	SLC35F5
1.7277508754917402e-44	-0.39294717209229757	0.111	0.206	4.956917261785802e-40	0	FAM89A
1.8733239490251619e-44	-0.28000625532960044	0.271	0.375	5.3745664097531894e-40	0	MT-ND4L
1.8871902725788378e-44	0.14705555487932348	0.25	0.154	5.414348892028685e-40	0	GLT8D2
2.0124512968233413e-44	-0.8490585906807248	0.084	0.171	5.773722770586166e-40	0	CRYAB
2.2600512563086734e-44	0.2265884398329885	0.545	0.434	6.484087054349584e-40	0	RBFOX2
2.3468133230595774e-44	-0.2533395793617128	0.806	0.885	6.733007423857928e-40	0	ITM2C
2.3559366531051867e-44	-0.350835166859855	0.041	0.115	6.759182257758781e-40	0	ECEL1
2.8494066280115896e-44	-0.14717987627101203	0.063	0.147	8.17494761576525e-40	0	RPP25
3.603283034028719e-44	-0.21899694680914988	0.273	0.383	1.0337819024628395e-39	0	HEXB
4.0595235024857676e-44	-0.4375676181502497	0.995	0.993	1.1646772928631668e-39	0	FTL
4.1295337212849103e-44	-0.20562469498329636	0.039	0.113	1.1847632246366407e-39	0	PTPRZ1
6.085980840677369e-44	-0.16693940344116187	0.065	0.149	1.7460679031903373e-39	0	HSD17B14
6.435065452029997e-44	-0.20729363860858463	0.735	0.81	1.846220278187406e-39	0	NDUFA6
7.401163853204173e-44	-0.1808369025561335	0.178	0.283	2.123393909484277e-39	0	RIT1
7.61360495784298e-44	-0.24868421116280748	0.519	0.612	2.184343262405151e-39	0	PDIA4
7.661125207435407e-44	0.1287109426000766	0.205	0.119	2.1979768220132183e-39	0	POLR1E
9.257068639996245e-44	-0.3763186066291896	0.338	0.444	2.6558529928149226e-39	0	PRNP
9.353263298204973e-44	-0.24121920168684796	0.673	0.755	2.683451240255007e-39	0	HNRNPU
1.1186049235151108e-43	-0.17256918213773018	0.147	0.249	3.209277525564853e-39	0	LMBRD1
1.2494142808436821e-43	0.18620909013273557	0.84	0.783	3.584569571740524e-39	0	EIF3G
1.3984412410036767e-43	-0.20563684629652124	0.911	0.933	4.0121279204395486e-39	0	CUTA
1.5184473986273978e-43	-0.29016994862139833	0.097	0.185	4.3564255866620047e-39	0	KIF1A
3.1745693435078215e-43	-0.27920070136961866	0.282	0.382	9.10783944652394e-39	0	RDH11
3.653803164899463e-43	-0.2681510421213509	0.331	0.438	1.0482761280096559e-38	0	MLF1
4.826476204424515e-43	-0.1755027867406019	0.093	0.183	1.3847160230493934e-38	0	SLC20A1
5.153681531117754e-43	0.1223525863213196	0.172	0.094	1.4785912312776837e-38	0	SEMA3A
5.227415618742168e-43	-0.38644408337800296	0.172	0.272	1.4997455410171278e-38	0	IFITM1
5.7667755361409765e-43	-0.22580089650957968	0.48	0.577	1.654487901318846e-38	0	PTTG1IP
5.805063141605255e-43	0.13020895654929732	0.121	0.057	1.6654726153265478e-38	0	TMEM100
6.161446484946331e-43	-0.14789963123292846	0.075	0.162	1.7677189965311023e-38	0	MICA
6.516036516933728e-43	0.19557880916166193	0.628	0.514	1.8694508767082865e-38	0	SND1
7.733695126642e-43	-0.3922150792134137	0.537	0.618	2.2187971318335897e-38	0	HSPA9
7.809316425723823e-43	-0.28306624937198444	0.608	0.682	2.240492882540165e-38	0	CAP1
9.36481517338621e-43	0.16280178338526352	0.525	0.399	2.6867654732445035e-38	0	LOXL1
1.0865268747313648e-42	-0.21650360656802503	0.991	0.988	3.1172456036042857e-38	0	GSTP1
1.0930274230317507e-42	-0.1636042805934309	0.039	0.112	3.1358956766780926e-38	0	TCEAL2
1.2899783495671735e-42	-0.19600833376760668	0.234	0.342	3.700947884908221e-38	0	SAR1B
1.4159059425824773e-42	-0.26902256397107327	0.072	0.153	4.0622341492691273e-38	0	ETS1
1.4178291342420834e-42	-0.2918236955914332	0.499	0.579	4.067751786140537e-38	0	ARL6IP5
1.6332969517719463e-42	-0.23979535112464256	0.565	0.643	4.685928954633714e-38	0	RAB5IF
1.8994245494082834e-42	-0.20807117210469328	0.195	0.298	5.449449032252365e-38	0	TMX1
2.534902456513738e-42	-0.3608400239959446	0.295	0.401	7.272635147737914e-38	0	HTRA1
2.958051693677563e-42	-0.2521358202807995	0.355	0.469	8.486650309160927e-38	0	CXXC5
3.162682540061092e-42	0.1917615666521414	0.453	0.346	9.073736207435273e-38	0	TPGS1
3.6188911415955594e-42	-0.15902477752312094	0.077	0.162	1.038259868523766e-37	0	CDK17
3.764147850046355e-42	-0.19976204322430502	0.402	0.513	1.0799340181782994e-37	0	RNF5
4.1673859550461385e-42	-0.2409762669953156	0.594	0.682	1.1956230305027372e-37	0	N4BP2L2
4.4985898337896475e-42	0.11070072763398814	0.168	0.091	1.2906454233142498e-37	0	THNSL2
4.536483688003585e-42	-0.21176807253333418	0.918	0.946	1.3015171700882284e-37	0	UQCR10
4.7094147607788166e-42	-0.2714038705251629	0.337	0.44	1.3511310948674425e-37	0	ANKRD12
5.7007917069122796e-42	-0.1899878109750546	0.141	0.241	1.635557140713133e-37	0	ATP6V0E2
7.502189898523302e-42	-0.21322121664222166	0.044	0.118	2.1523782818863353e-37	0	HBEGF
8.730495104252587e-42	-0.23324906891132535	0.637	0.712	2.504779045410067e-37	0	BZW1
9.56647971123819e-42	-0.25243321784134243	0.12	0.211	2.7446230291542368e-37	0	ADAM15
1.0306466889864047e-41	-0.3492907289637465	0.232	0.337	2.956925350701995e-37	0	C12orf75
1.1777404389345402e-41	-0.2644547739498293	0.596	0.683	3.378937319303196e-37	0	MANF
1.3042065821474433e-41	-0.22755644785964813	0.669	0.745	3.741768684181015e-37	0	SSB
1.9499134658492275e-41	-0.20338061244739292	0.97	0.979	5.594301733521434e-37	0	SEC61G
2.1108422199064727e-41	-0.4548668662519356	0.223	0.32	6.05600632891167e-37	0	UACA
2.4913721732442413e-41	-0.22997021824973418	0.405	0.505	7.147746765037728e-37	0	CIB1
2.596101772074137e-41	0.13651093029707062	0.253	0.159	7.4482159840806986e-37	0	COL26A1
3.327186551459567e-41	-0.12736961062369065	0.038	0.108	9.545698216137497e-37	0	ABCG1
4.779186586506155e-41	-0.18549612184344522	0.875	0.916	1.3711486316686159e-36	0	ANAPC11
5.768356578469316e-41	-0.20205480091345523	0.261	0.368	1.654941502362847e-36	0	CTSA
6.410551192439891e-41	-0.20957303271387207	0.581	0.677	1.8391871371110045e-36	0	TUSC3
6.436141486070118e-41	-0.1565604338895791	0.114	0.206	1.8465289923535167e-36	0	ATP6V1C1
7.877799288490228e-41	-0.21965217381438018	0.394	0.495	2.2601406158678466e-36	0	ARPP19
1.078069508030071e-40	-0.18908309447668983	0.064	0.143	3.092981418538273e-36	0	LGI1
1.2151634786540333e-40	-0.22730173789537433	0.924	0.949	3.4863040202584214e-36	0	SOD1
1.3235101400506689e-40	-0.11357377318105474	0.034	0.102	3.797150591805369e-36	0	LYN
1.3834543268089365e-40	-0.22374239903107906	0.486	0.579	3.969130463614839e-36	0	COPS8
1.5000231535261887e-40	-0.20674562456344503	0.352	0.457	4.3035664274666353e-36	0	LRP10
1.7321833952939906e-40	-0.18619845092332352	0.038	0.106	4.969634161098459e-36	0	PPP1R3C
1.7717118031519639e-40	-0.25116963604620257	0.06	0.137	5.0830411632429844e-36	0	BHLHE40
1.9196442254677835e-40	-0.22992309897191582	0.168	0.264	5.507459282867071e-36	0	ZFYVE16
2.13266745490996e-40	-0.1658984715340408	0.065	0.145	6.118622928136675e-36	0	CFLAR
2.186813775270203e-40	-0.2713397950688966	0.361	0.461	6.273968721250212e-36	0	CREM
2.3825631883269755e-40	-0.2285241929278422	0.42	0.514	6.835573787310093e-36	0	CNIH4
2.3944554266264306e-40	0.1556192620457414	0.47	0.357	6.86969261899123e-36	0	ZNRD1
2.8110069890831577e-40	-0.16693697824800352	0.135	0.231	8.06477905167958e-36	0	TMEM107
2.896990859976404e-40	-0.20009771053833292	0.558	0.649	8.311466777272302e-36	0	PAPOLA
2.9888079664134015e-40	0.23680826635403962	0.468	0.354	8.574890055640049e-36	0	POSTN
3.4336592101484425e-40	-0.24947687373251493	0.408	0.503	9.851168273915881e-36	0	UBA2
3.858975576355019e-40	0.16448572811988288	0.197	0.117	1.107140092856255e-35	0	AC009041.2
4.307587520199808e-40	-0.21068854115291913	0.702	0.777	1.235846859545325e-35	0	H2AFY
4.3625621178007554e-40	-0.23537329357268555	0.601	0.674	1.2516190715970368e-35	0	YIF1A
4.422694192050732e-40	-0.18925206799061836	0.154	0.251	1.268870963699355e-35	0	TNFRSF21
5.067789466999074e-40	-0.24403825605696383	0.949	0.955	1.4539487980820342e-35	0	DDX5
5.163091178035991e-40	-0.22040125268137578	0.445	0.543	1.4812908589785256e-35	0	TMEM165
5.543678467879784e-40	-0.5051683072781736	0.063	0.14	1.5904813524347098e-35	0	GDF15
6.6581286749839925e-40	-0.2023434403990838	0.858	0.911	1.9102171168529075e-35	0	NDUFB2
7.047585793401637e-40	0.16777160669459978	0.59	0.476	2.0219523641269296e-35	0	LYRM4
7.272578126094968e-40	-0.22184144525400784	0.578	0.668	2.0865026643766462e-35	0	CTSB
7.311300270724689e-40	0.1994261373484787	0.628	0.512	2.0976120476709134e-35	0	PYCR1
7.979428263011114e-40	-0.21400252363805283	0.41	0.509	2.2892979686578887e-35	0	ATP6V0D1
8.101881224158164e-40	-0.23883020557366463	0.371	0.465	2.324429723210977e-35	0	ACTR2
9.335084848800408e-40	-0.11067028199905941	0.035	0.102	2.6782358431208367e-35	0	FZD6
9.41083779853373e-40	-0.20398288004891652	0.586	0.666	2.699969364399327e-35	0	CHMP5
9.768581902789408e-40	-0.21152723104361604	0.68	0.751	2.802606147910281e-35	0	UBE2L3
9.913323528391618e-40	-0.2235355855997302	0.317	0.42	2.8441325202955555e-35	0	ALDH9A1
1.018868792915531e-39	0.18645470219319216	0.831	0.791	2.9231345668746587e-35	0	SNRPF
1.0538590280071825e-39	0.10235193237699991	0.146	0.077	3.0235215513526066e-35	0	COL25A1
1.1104862353317522e-39	-0.2138598702968687	0.521	0.608	3.1859850091667967e-35	0	PRDX3
1.4264433150481697e-39	-0.20296354504270547	0.315	0.416	4.092465870873199e-35	0	ANXA7
1.755933088469402e-39	-0.31610434382009067	0.077	0.159	5.037772030818715e-35	0	EDNRB
2.027759489777211e-39	-0.1698968649922593	0.065	0.142	5.817641976170818e-35	0	SYT11
2.2171963033665363e-39	-0.22384325224779533	0.375	0.477	6.361136194358592e-35	0	ATP1A1
2.354322476663609e-39	-0.21312568364472223	0.169	0.264	6.754551185547894e-35	0	MSI2
2.5369820793033946e-39	-0.31395482701052013	0.352	0.452	7.278601585521439e-35	0	ZNF503
2.5458194625489865e-39	-0.19769221635556122	0.399	0.501	7.303956038053042e-35	0	CISD2
2.5488793337131133e-39	-0.19245133628838496	0.194	0.294	7.312734808422922e-35	0	MINDY2
2.5710238927765467e-39	-0.21182565348131993	0.274	0.379	7.376267548375913e-35	0	TMEM106C
2.84075885121364e-39	-0.22275640580840828	0.065	0.143	8.150137144131933e-35	0	IFIT1
3.2895792785191636e-39	-0.19343981278537115	0.62	0.709	9.43780295007148e-35	0	C1orf43
3.6828388049346734e-39	-0.1902347707083641	0.272	0.376	1.0566064531357577e-34	0	PDCD10
3.71483558012922e-39	-0.3500857185360086	0.188	0.284	1.0657863279390733e-34	0	BEX1
3.84621150787091e-39	-0.2167734505858081	0.109	0.195	1.103478081608164e-34	0	KCTD6
4.391412890138099e-39	-0.12973324285148424	0.056	0.13	1.2598963581806206e-34	0	SLC35G2
5.6596046401101066e-39	0.11535391647407237	0.177	0.1	1.6237405712475896e-34	0	GFRA1
6.752178401491571e-39	-0.22409687755748275	0.86	0.896	1.9371999833879316e-34	0	NOP10
7.087287551953779e-39	-0.2729663176782807	0.468	0.558	2.0333427986555394e-34	0	NFE2L2
7.237760454674545e-39	0.16023400870197113	0.737	0.637	2.0765134744461267e-34	0	COL6A1
7.418418348557935e-39	0.16361021165160228	0.99	0.982	2.1283442242012716e-34	0	EIF4A1
7.717282103490144e-39	-0.1882634553095346	0.958	0.969	2.214088235491322e-34	0	PSMA7
9.90516378156329e-39	-0.20402214139202857	0.472	0.568	2.841791488930508e-34	0	VPS29
1.0814422214416849e-38	-0.17270162867139832	0.093	0.177	3.1026577333161937e-34	0	NAP1L3
1.268627341289801e-38	-0.18314615363527448	0.143	0.235	3.6396918421604386e-34	0	SVIP
1.425241251523598e-38	0.18161535340742585	0.671	0.571	4.089017150621203e-34	0	CRTAP
1.9544733846785413e-38	-0.19631793952937898	0.284	0.388	5.607384140642735e-34	0	CAST
2.1335657128180442e-38	-0.2037046534928051	0.429	0.529	6.1212000300749686e-34	0	MESD
2.1713512163662897e-38	0.19715979438773074	0.274	0.183	6.229606639754885e-34	0	COL9A3
2.9668171579331383e-38	-0.23217938551782558	0.33	0.428	8.511798426110174e-34	0	DPP7
3.3257000681216744e-38	-0.24840500185018038	0.163	0.255	9.541433495441084e-34	0	INSIG2
3.4841753359054204e-38	-0.32711567588056534	0.998	0.996	9.996099038712652e-34	0	MYL6
3.5388183391314325e-38	-0.2699794174356566	0.253	0.349	1.015286981496808e-33	0	B4GAT1
3.590923049133201e-38	-0.2355605042873553	0.579	0.654	1.0302358227963155e-33	0	DYNC1I2
4.346122040371105e-38	0.34023629114396103	0.577	0.513	1.24690241338247e-33	0	AKR1B1
4.5145254108350193e-38	-0.17617643329892888	0.075	0.154	1.295217340368567e-33	0	CD55
4.607930201723711e-38	-0.1202700109687388	0.063	0.139	1.3220151748745327e-33	0	HEIH
4.790564109045133e-38	-0.15433604312152366	0.04	0.108	1.3744128428850487e-33	0	ZIC2
4.84525984476316e-38	0.12494457958963384	0.161	0.089	1.3901050494625506e-33	0	TEAD4
5.401906481685216e-38	-0.16490838743580294	0.056	0.128	1.5498069695954886e-33	0	RPS6KA2
5.800020084113475e-38	-0.2544353493235617	0.51	0.588	1.664025762132156e-33	0	LRPAP1
6.013429940133722e-38	-0.2123896345757013	0.288	0.39	1.7252530498243648e-33	0	CTTN
6.147062794149561e-38	-0.22387972858645777	0.881	0.905	1.763592315641509e-33	0	AP2S1
6.350424845664825e-38	-0.28203709643416375	0.368	0.468	1.8219368882212383e-33	0	DNAJB9
1.0549141822493513e-37	-0.18545217252693957	0.19	0.289	3.026548788873389e-33	0	TMCO3
1.3279417127288043e-37	-0.20694691156768075	0.142	0.232	3.8098647738189394e-33	0	GPRC5C
1.328783578629949e-37	-0.20769689925934565	0.575	0.661	3.812280087089324e-33	0	NDUFB3
1.3493202290125213e-37	-0.20088773523386666	0.29	0.391	3.871199737036924e-33	0	RNF145
1.3616156147430269e-37	-0.21609892400356387	0.099	0.182	3.906475198697744e-33	0	EGLN3
1.4670719970996126e-37	-0.4005068149333779	0.439	0.527	4.209029559678789e-33	0	CTNNB1
1.7402323767508535e-37	-0.2003901371434894	0.559	0.644	4.992726688898199e-33	0	POLR2K
2.114024367559642e-37	-0.1702709325672946	0.077	0.155	6.065135910528613e-33	0	AK4
2.14195979851259e-37	-0.21074907895432515	0.362	0.458	6.145282661932621e-33	0	TRAPPC4
2.2624465136573377e-37	0.13391639619620216	0.292	0.199	6.490959047682902e-33	0	THG1L
2.3672387504671687e-37	0.1846650229342518	0.575	0.47	6.791607975090307e-33	0	LTA4H
2.485859965993585e-37	-1.1718533504146253	0.423	0.505	7.131932242435595e-33	0	IGFBP7
2.5487044395836894e-37	0.19319444733249047	0.635	0.539	7.312233037165604e-33	0	YBX3
2.552882007142994e-37	0.2853897303678402	0.337	0.242	7.324218478493249e-33	0	ELN
2.566398862201665e-37	-0.1819055094358053	0.867	0.904	7.362998335656577e-33	0	AP2M1
2.568769325446451e-37	-0.13216616079243668	0.056	0.129	7.369799194705868e-33	0	ZC3HAV1
2.617496696788287e-37	-0.36508194714264	0.111	0.193	7.509598023085596e-33	0	MCAM
3.6887286134447427e-37	-0.20858078091278154	0.699	0.773	1.0582962391972967e-32	0	OCIAD1
3.7593892611969596e-37	-0.14915457209642796	0.036	0.101	1.0785687790374077e-32	0	TMEM88
4.198349804411634e-37	-0.40710938723853635	0.045	0.111	1.2045065588856977e-32	0	CD34
4.454778949104315e-37	-0.18494550074709215	0.405	0.504	1.278076080498028e-32	0	SFT2D1
4.715723697202397e-37	-0.18376628136277173	0.064	0.137	1.3529411287273678e-32	0	SNRK
4.725553527895423e-37	-0.29065395495096036	0.845	0.882	1.355761307153197e-32	0	ARF4
5.141179309818358e-37	-0.12338314113356419	0.046	0.114	1.475004343986887e-32	0	GMPR
5.365286587324891e-37	-0.2604816658406116	0.516	0.597	1.5393007219035111e-32	0	USP11
5.7796498500059914e-37	0.1395627488338378	0.998	0.988	1.658181541966719e-32	0	ATP5MC2
6.0370458814317036e-37	-0.1762672322240505	0.21	0.306	1.7320284633827556e-32	0	TMEM30A
6.887536152104171e-37	-0.20112246804477452	0.385	0.481	1.9760341220386865e-32	0	STARD3NL
7.452462930485304e-37	-0.23622253079975275	0.798	0.844	2.1381116147562335e-32	0	DYNLT1
8.398872810773273e-37	-0.3451394513641093	0.269	0.358	2.409636609410852e-32	0	MYH9
9.071411793730162e-37	-0.348289233356873	0.299	0.394	2.6025880436211836e-32	0	UNC5B
9.978242868473723e-37	-0.2165309225855232	0.719	0.778	2.862757878965111e-32	0	MYDGF
1.0972671513486316e-36	-0.20737335527235087	0.103	0.185	3.148059457219224e-32	0	RNF19A
1.1162279946680078e-36	-0.18598753576931104	0.961	0.969	3.2024581167025146e-32	0	HNRNPK
1.2439236376406217e-36	-0.20690408333944293	0.204	0.303	3.5688169163909435e-32	0	ZMAT3
1.2732427661189693e-36	-0.1928621713585067	0.47	0.562	3.652933495995323e-32	0	GOLGA7
1.2790807496080686e-36	-0.2827134751416571	0.908	0.929	3.669682670625549e-32	0	MYL12B
1.3327347202922269e-36	-0.20273711855754845	0.267	0.367	3.823615912518399e-32	0	HIF1A
1.3369750665854874e-36	-0.1256672782658942	0.06	0.133	3.835781466033763e-32	0	B3GNT2
1.3501473823064164e-36	-0.19632606808992492	0.424	0.525	3.8735728398371086e-32	0	SAR1A
1.3662997518923868e-36	-0.20715548789225302	0.851	0.89	3.919913988179258e-32	0	MTCH1
1.4450627376628136e-36	-0.20983564242592756	0.905	0.931	4.1458849943546124e-32	0	PHPT1
1.5471738314138073e-36	-0.27175559586327824	0.836	0.84	4.438841722326213e-32	0	SEPTIN7
1.742533053863087e-36	-0.19405822384873916	0.812	0.858	4.999327331533197e-32	0	NDUFB4
1.7442825273862307e-36	-0.22295905301438768	0.63	0.702	5.004346571071096e-32	0	SRI
1.9184409923846824e-36	-0.3632154654616886	0.93	0.899	5.504007207151654e-32	0	IFITM3
1.9644546854320535e-36	-0.1965951809730543	0.063	0.136	5.636020492504562e-32	0	DNER
2.122298320164642e-36	0.17686948885265208	0.466	0.362	6.088873880552358e-32	0	MAP2K2
2.3468012359983685e-36	-0.4799079157560201	0.1	0.18	6.732972746079319e-32	0	RGCC
2.45624319232036e-36	-0.11442949416528479	0.042	0.109	7.046961718767112e-32	0	ITPKB
2.5206291379383142e-36	-0.20798277196697168	0.355	0.452	7.231684996745024e-32	0	COPB2
2.8047113872263843e-36	-0.4804234926131068	0.996	0.979	8.046716969952497e-32	0	MT-ATP6
2.8631743370768616e-36	0.13129326074875455	0.144	0.078	8.214447173073516e-32	0	LINC01916
2.9511394531506644e-36	-0.20921200452748856	0.256	0.352	8.466819091089256e-32	0	SRP54
2.9953855478067186e-36	-0.17053901088065226	0.253	0.352	8.593761136657476e-32	0	MCFD2
3.087593214738894e-36	-0.19810265913699143	0.765	0.83	8.858304933085887e-32	0	STRAP
4.961797666193434e-36	-0.21198774995047748	0.325	0.422	1.423539750430896e-31	0	GLOD4
5.268450781118457e-36	-0.4854780340691555	0.13	0.213	1.5115185291028853e-31	0	STC2
5.5033730102831845e-36	-0.20666995766095014	0.076	0.151	1.5789177166502456e-31	0	CAV2
6.122986860838037e-36	0.11276969154884584	0.147	0.081	1.7566849303744328e-31	0	ALDH4A1
7.183140177520853e-36	0.17010892041553416	0.714	0.628	2.0608429169307325e-31	0	NSA2
8.234357275838305e-36	-0.1355243482141014	0.087	0.167	2.3624371024380095e-31	0	OSTM1
8.316563754788019e-36	0.1495774507498766	0.772	0.652	2.3860221412486827e-31	0	MFAP2
8.3216666809921e-36	-0.2923819414207197	0.282	0.375	2.3874861707766335e-31	0	QKI
8.831940939731552e-36	0.1713403338047833	0.484	0.378	2.533883855608982e-31	0	PTK7
9.217528166354962e-36	-0.15249045769368624	0.124	0.211	2.6445088309272388e-31	0	FKBP2
1.0664579290886872e-35	-0.1750442470308407	0.175	0.267	3.0596677985554432e-31	0	CD46
1.371954176976242e-35	-0.18989643128973033	0.359	0.46	3.9361365337448387e-31	0	TSPAN4
1.4595319087176433e-35	-0.1602425396705931	0.145	0.235	4.187397046110918e-31	0	IFNAR1
1.5148464760984768e-35	-0.5560368800090405	0.215	0.304	4.34609453992653e-31	0	S100A10
1.6556214685418014e-35	0.1302586218204569	0.202	0.125	4.749977993246428e-31	0	PKDCC
1.7063856391719526e-35	-0.178067817419078	0.166	0.258	4.895620398784332e-31	0	BACE2
1.7678975646658047e-35	0.13504453009174167	0.244	0.157	5.0720981130261934e-31	0	RGMA
1.7856415590004943e-35	0.145901226820758	0.974	0.945	5.123005632772418e-31	0	PTMS
1.7895536702073268e-35	-0.12483944272427094	0.081	0.159	5.134229479824821e-31	0	STXBP3
1.9917171923387322e-35	-0.2931822220602893	0.045	0.11	5.714236624819823e-31	0	TM4SF1
2.066780290994322e-35	-0.4154516656071786	0.172	0.259	5.929592654862709e-31	0	MGST1
2.3744293077156571e-35	-0.17619499709946945	0.197	0.292	6.81223768383622e-31	0	NFE2L1
2.412035456269176e-35	-0.14009305383750606	0.055	0.125	6.920129724036266e-31	0	PCDH1
2.5918107536956903e-35	0.15996160345636545	0.501	0.394	7.435905052352936e-31	0	C20orf27
2.599440965270723e-35	-0.7547880141855612	0.058	0.125	7.457796129361705e-31	0	NDUFA4L2
2.6186882249911235e-35	-0.1310725510715922	0.045	0.111	7.5130165174995335e-31	0	ABHD6
2.7208072258827476e-35	-0.1632506222443004	0.114	0.197	7.805995931057603e-31	0	CADM4
3.126490734094454e-35	-0.13742661304563464	0.088	0.166	8.969901916116988e-31	0	LACTB2
3.3444505310476485e-35	-0.20684068314845816	0.554	0.636	9.595228573575704e-31	0	PSMD7
4.079948054089488e-35	-0.20278071910216364	0.076	0.149	1.1705370967182741e-30	0	TGFBR2
4.179082322027271e-35	-0.2022261513862197	0.297	0.391	1.198978718189624e-30	0	UNC50
4.3975262836988217e-35	-0.15578615825952732	0.038	0.1	1.261650290793192e-30	0	PROCR
5.195436725787783e-35	-0.1662045054231573	0.159	0.249	1.490570796628515e-30	0	DCK
6.246237202185114e-35	-0.12688178618478238	0.071	0.145	1.792045453306909e-30	0	OSTF1
6.386422109986679e-35	-0.19262571702788422	0.512	0.603	1.832264503355178e-30	0	RNF181
6.844472048017728e-35	-0.17571901107736757	0.151	0.239	1.9636790305762862e-30	0	PLEKHA1
7.295283522806569e-35	0.10760838096273756	0.171	0.099	2.0930168426932048e-30	0	OSR1
1.023250799284605e-34	-0.1518028326055624	0.1	0.18	2.9357065431475316e-30	0	CLCN3
1.0357186957794683e-34	-0.15170364382670737	0.051	0.118	2.9714769381912947e-30	0	AUXG01000058.1
1.1846507607367174e-34	-0.153063795720231	0.999	0.997	3.398763032553642e-30	0	SRP14
1.2732854584267799e-34	-0.23516032287024946	0.502	0.589	3.6530559802264315e-30	0	TERF2IP
1.416112740801616e-34	-0.1653082913229207	0.898	0.923	4.062827453359836e-30	0	SAP18
1.589805762861389e-34	-0.18745628732246744	0.247	0.341	4.561152733649325e-30	0	PJA2
1.7007298523672016e-34	-0.15178166086926115	0.06	0.13	4.8793939464415015e-30	0	SPRY4
1.7352487758505322e-34	-0.39333313897326877	0.1	0.182	4.978428737915177e-30	0	CRIP1
1.8110234827312052e-34	-0.21322783794612754	0.203	0.294	5.195826371955828e-30	0	P4HTM
1.8659623761575727e-34	-0.41039221078361054	0.086	0.159	5.353446057196076e-30	0	PLXND1
1.9453355580061747e-34	-0.2030739932396054	0.436	0.529	5.5811677159197154e-30	0	CAPZA1
2.0528009991394913e-34	-0.23911442349462875	0.358	0.445	5.8894860665312e-30	0	CYB5A
2.3515193274290892e-34	-0.20803803920600417	0.423	0.509	6.746508950394056e-30	0	SYPL1
2.4116021888242803e-34	-0.17268707717839868	0.112	0.193	6.91888667973686e-30	0	STIM2
2.4287949979059438e-34	0.15194438753656714	0.944	0.904	6.968212848992153e-30	0	C12orf57
2.574910601597945e-34	-0.2145838678578198	0.719	0.789	7.387418515984504e-30	0	DNAJA1
2.7255973559289486e-34	-0.20003912334380503	0.848	0.883	7.819738814160154e-30	0	NDUFA1
2.866216586973899e-34	-0.5841516675566514	0.605	0.664	8.223175388028117e-30	0	SLC3A2
3.163214825983773e-34	0.13811380619653546	0.99	0.978	9.075263335747445e-30	0	NDUFS5
3.246190363933488e-34	-0.13155156379696978	0.049	0.114	9.313320154125177e-30	0	CRIM1
3.5076570533449673e-34	-0.2685370296035291	0.06	0.129	1.0063468086046711e-29	0	MT1X
3.516168840808782e-34	0.10906284655760975	0.182	0.11	1.0087888404280396e-29	0	SMARCD2
3.847828842336295e-34	0.12803550896407917	0.242	0.158	1.1039420948662831e-29	0	LEF1
3.928638694367387e-34	-0.21521526217697756	0.311	0.402	1.1271264414140032e-29	0	WBP2
4.1014626949174256e-34	0.1639046075437529	0.705	0.608	1.1767096471718093e-29	0	PTOV1
4.387561259754746e-34	-0.18987819095871872	0.255	0.351	1.2587913254236366e-29	0	DNAJC3
4.4790949248417345e-34	-0.26399556598588386	0.11	0.189	1.2850523339370937e-29	0	ANGPTL4
4.486018451061904e-34	-0.20765816228718714	0.283	0.377	1.2870386936096602e-29	0	OSBPL9
4.502832124245457e-34	-0.19083159962393836	0.391	0.487	1.2918625364460215e-29	0	CCDC167
4.769183122139001e-34	-0.1652632296529423	0.064	0.134	1.3682786377416795e-29	0	LRATD1
4.9050263468924265e-34	-0.2012243775179534	0.516	0.597	1.4072520589234372e-29	0	TRAM1
5.515533985112988e-34	-0.20214485108636593	0.26	0.355	1.5824067003289164e-29	0	NR3C1
5.613276762500775e-34	-0.1647003140152017	0.979	0.985	1.6104491031614722e-29	0	OAZ1
6.118234181223612e-34	0.17222689626463272	0.238	0.157	1.7553213865930542e-29	0	TWIST2
6.20902525312115e-34	-0.18675154891744436	0.124	0.208	1.781369345120458e-29	0	SLC9A3R1
6.353350768281989e-34	-0.17209597007687494	0.706	0.775	1.8227763354201027e-29	0	ELOC
6.583024175915854e-34	-0.1954345738973724	0.277	0.37	1.8886696360702587e-29	0	GOLGA4
6.614457451485697e-34	0.15381024069340676	0.881	0.825	1.8976878428312465e-29	0	MRPS21
6.6704322918323565e-34	0.14136805407202296	0.376	0.276	1.913747024526703e-29	0	MTA1
6.688235257603866e-34	-0.15972276254913137	0.064	0.134	1.9188546954065492e-29	0	SOX9
6.942421045954233e-34	-0.24851409737088032	0.08	0.153	1.9917805980842695e-29	0	DUSP6
9.088001329939023e-34	0.11698671769003216	0.24	0.157	2.6073475815595055e-29	0	TEAD3
1.308209566172024e-33	-0.36377752332717983	0.397	0.471	3.753253245347537e-29	0	LIMS1
1.338257859453129e-33	-0.42477229330798827	0.857	0.844	3.8394617987710273e-29	0	MARCKS
1.4068786382635661e-33	-0.1489001878938449	0.047	0.111	4.036334813178171e-29	0	PREX1
1.610076937121007e-33	-0.23899805715003072	0.132	0.215	4.619310732600169e-29	0	EFNB2
1.6330610962324805e-33	-0.20077734504337652	0.462	0.547	4.6852522850909866e-29	0	TMBIM4
1.6720825335366645e-33	0.13556579915871925	0.46	0.34	4.7972047887166906e-29	0	ISLR
1.67798827284831e-33	-0.20896537213489275	0.672	0.724	4.8141483548018016e-29	0	TRAPPC5
1.799487374154109e-33	-0.17273625218574495	0.767	0.834	5.162729276448138e-29	0	UBE2D2
2.1850990358839217e-33	0.08704441220994615	0.112	0.057	6.269049133950972e-29	0	FZD10-AS1
2.5065489571112886e-33	0.16906255411041649	0.478	0.378	7.191288957952287e-29	0	CENPV
3.370385673941748e-33	0.14900624534845364	0.676	0.573	9.669636498538875e-29	0	EBPL
3.595918430488319e-33	-0.18865882348356688	0.734	0.796	1.0316689977070988e-28	0	AURKAIP1
3.7185388621785565e-33	-0.1924631494987643	0.255	0.346	1.0668487995590279e-28	0	ILVBL
4.138237033718284e-33	0.14092993847154234	0.372	0.275	1.1872602049737756e-28	0	SF3A2
4.189701962332763e-33	-0.18517072127893552	0.575	0.651	1.2020254929932697e-28	0	CWC15
4.198157500249719e-33	-0.15465199698606716	0.151	0.237	1.2044513868216443e-28	0	ZNF226
4.4030143424914636e-33	0.09007787600859027	0.117	0.061	1.2632248148608009e-28	0	LANCL2
4.6159498172721025e-33	-0.11108501405262255	0.062	0.131	1.3243160025753661e-28	0	MOSPD2
4.956767593553557e-33	-0.13638461978468264	0.046	0.109	1.4220966225905155e-28	0	F3
5.428093158287928e-33	0.09853250048773632	0.154	0.088	1.5573199271128065e-28	0	FLNC
5.771074424790855e-33	-0.30253978098534734	0.299	0.385	1.6557212524724962e-28	0	ACTN4
6.058400749921875e-33	-0.13885977365063173	0.069	0.139	1.738155175152586e-28	0	SLC27A3
7.196831345282564e-33	-0.1866225724506504	0.332	0.427	2.0647709129615676e-28	0	OTUD6B-AS1
7.640398302217408e-33	0.09105302551776898	0.11	0.056	2.1920302729061744e-28	0	HOMER2
7.840413094324759e-33	-0.20265378718809335	0.648	0.719	2.2494145167617734e-28	0	ANXA5
7.84474532534531e-33	-0.32633992951484436	0.295	0.382	2.2506574338415697e-28	0	SPRY1
8.031487350943375e-33	-0.21050250559482697	0.451	0.53	2.3042337209856542e-28	0	NDUFV3
8.650300079403244e-33	-0.17667155984387517	0.283	0.374	2.4817710927807904e-28	0	ITFG1
9.20706494867378e-33	-0.2863191323335988	0.195	0.278	2.6415069337745076e-28	0	MYO10
9.382345781802812e-33	-0.21661876945330366	0.274	0.364	2.6917950047992267e-28	0	KNOP1
9.506323290752978e-33	-0.23542309159822922	0.26	0.347	2.7273641521170295e-28	0	DNAJB2
1.038013186304731e-32	-0.20808090815867936	0.141	0.228	2.978059831508273e-28	0	CXADR
1.0763085417713132e-32	-0.17774511610148797	0.242	0.333	3.0879292063418976e-28	0	BCAP29
1.1671735001307327e-32	0.09064187216939432	0.134	0.073	3.348620771875072e-28	0	RCOR2
1.2295835817560641e-32	-0.24034176913606092	0.108	0.188	3.527675296058148e-28	0	NELL2
1.3610849021582244e-32	-0.11762304264082632	0.049	0.113	3.904952584291946e-28	0	FAM241B
1.4790978532506663e-32	-0.1832509479973944	0.339	0.433	4.243531740976162e-28	0	BLOC1S2
1.5155686457124544e-32	-0.17304694496015527	0.66	0.739	4.348166444549031e-28	0	NDUFA12
1.6895763319213042e-32	-0.6766891416623814	0.448	0.506	4.8473944962822215e-28	0	COL4A2
2.1403778217545517e-32	-0.2240010999903237	0.299	0.387	6.140743970613809e-28	0	GLB1
2.201040104693715e-32	0.11410151365133281	0.969	0.948	6.314784060366268e-28	0	HNRNPA0
2.4955756206259184e-32	-0.15822215837688905	0.121	0.2	7.15980645557576e-28	0	SYNGR2
2.557191726059215e-32	-0.17353582453744992	0.207	0.297	7.336583062063889e-28	0	AIG1
2.747752623411514e-32	-0.1681132885830442	0.31	0.405	7.8833022765676325e-28	0	TM2D2
2.9357435730272624e-32	-0.19339195406762522	0.405	0.492	8.422648311015216e-28	0	VPS35
3.0088286763028047e-32	-0.17383300806128538	0.216	0.306	8.632329472312747e-28	0	STX12
3.134246471239082e-32	-0.14280800472760988	0.113	0.193	8.992153125984926e-28	0	MAF
4.4844777685311177e-32	0.14631757398335077	0.495	0.394	1.2865966717915776e-27	0	MRPL10
4.92182925202296e-32	-0.2860917939595189	0.945	0.955	1.4120728124053872e-27	0	H2AFZ
5.244594462216862e-32	-0.20518733597502992	0.555	0.63	1.5046741512100176e-27	0	TMEM14B
5.479194159656406e-32	0.10104613513845956	0.221	0.141	1.571980804405423e-27	0	TNC
5.636183998361788e-32	-0.6037213089927644	0.052	0.114	1.6170211891299972e-27	0	TRPM3
5.776659033419555e-32	-0.16154542593264404	0.319	0.416	1.65732347668807e-27	0	BET1
5.786522054944923e-32	-0.13638098719345096	0.08	0.151	1.6601531775636982e-27	0	GLS
7.300648817986987e-32	0.10424746162327425	0.49	0.365	2.0945561458804666e-27	0	OLFML3
7.964589158348074e-32	-0.19596263236308264	0.424	0.511	2.2850406295300626e-27	0	VBP1
8.244694858346342e-32	0.1436913005667481	0.228	0.15	2.3654029548595657e-27	0	TYW3
8.719590374053532e-32	0.14828892947581573	0.263	0.176	2.5016504783159585e-27	0	LINC02381
9.058540667059872e-32	-0.1887378898036819	0.283	0.378	2.5988953173794772e-27	0	CDK2AP2
9.389680519293295e-32	-0.13974069902774636	0.111	0.189	2.6938993409852464e-27	0	KIF1BP
9.715776819218493e-32	0.14928945050415893	0.386	0.293	2.7874563694337856e-27	0	ATIC
1.0198993285416343e-31	-0.14154214080895072	0.183	0.272	2.926091173585949e-27	0	SNX4
1.0318892083934704e-31	-0.20483959353071812	0.68	0.735	2.9604901388808666e-27	0	TAF7
1.0989367648754372e-31	-0.24449755311507115	0.557	0.63	3.1528495784276294e-27	0	TCEA1
1.14219442910951e-31	-0.2585843171793266	0.275	0.362	3.276955817115184e-27	0	OCIAD2
1.3100754025088931e-31	-0.3307128253415319	0.149	0.227	3.758606329798014e-27	0	NID1
1.4821606346206433e-31	-0.17986640042438085	0.691	0.751	4.252318860726626e-27	0	RAB5C
1.521113379238766e-31	-0.17554401363361083	0.239	0.329	4.364074285036019e-27	0	ANP32E
1.594884281071587e-31	-0.10164921035174365	0.044	0.104	4.5757230023943834e-27	0	MANSC1
1.6344409320280834e-31	-0.18459015709635396	0.608	0.681	4.6892110339885716e-27	0	YIPF3
1.785768379021368e-31	0.1263866040143834	0.42	0.311	5.1233694794123045e-27	0	MIR100HG
1.8570460724887852e-31	-0.16399087189013994	0.781	0.843	5.3278651819703246e-27	0	SRSF9
1.8771604456442513e-31	-0.12057084105933501	0.084	0.157	5.385573318553357e-27	0	CPT2
1.8822318308503447e-31	-0.11175265284606477	0.071	0.14	5.400123122709639e-27	0	FAM199X
1.884306441617503e-31	-0.18707005572982238	0.823	0.871	5.406075181000616e-27	0	SNRPG
1.9308790062701506e-31	0.12523507758161745	0.267	0.184	5.539691868989062e-27	0	MARVELD1
1.9342700209539454e-31	-0.1824781464737868	0.635	0.697	5.5494206901168694e-27	0	COX16
2.185583475122738e-31	-0.29195192301610007	0.998	0.987	6.270438990127135e-27	0	MT-ND2
2.206399799378978e-31	-0.3010131923637103	0.084	0.155	6.3301610244182886e-27	0	TDO2
2.3124193533646723e-31	-0.1756452245304867	0.724	0.784	6.634331124803245e-27	0	ANAPC16
2.801373138733194e-31	-0.3970126475483018	0.382	0.463	8.037139535025534e-27	0	WLS
2.8186983168613075e-31	-0.17639766668588153	0.438	0.525	8.086845471075091e-27	0	SSR1
2.949060990311577e-31	-0.15536842196890288	0.132	0.213	8.460855981203914e-27	0	IQGAP1
3.131426656213341e-31	-0.16805010629711004	0.833	0.872	8.984063076676076e-27	0	NDUFB7
3.1406882169185193e-31	-0.19199845619393546	0.052	0.114	9.010634494339232e-27	0	SCG5
3.2417183952295673e-31	-0.270365310549078	0.7	0.763	9.300490075913629e-27	0	TSC22D1
3.5469424954630293e-31	-0.11228564027783473	0.061	0.127	1.0176178019483431e-26	0	SRGAP2B
3.928242402277985e-31	-0.22992876117509398	0.506	0.594	1.1270127452135539e-26	0	H2AFJ
3.973230105061511e-31	-0.20677753660077808	0.223	0.308	1.1399197171421475e-26	0	RUFY3
4.013880670714146e-31	-0.17833026883388314	0.585	0.66	1.1515823644278883e-26	0	NDUFB6
4.119995359882303e-31	-0.17067223356332528	0.724	0.572	1.1820266687502327e-26	0	TUBB2B
4.522595919709017e-31	-0.2722699156998606	0.286	0.372	1.297532769364517e-26	0	APLP1
5.235277364917693e-31	0.08004052816789604	0.113	0.059	1.5020010759948862e-26	0	EMID1
5.272629833827499e-31	-0.15947563203991894	0.207	0.297	1.5127174993251095e-26	0	WIPI1
5.400755129946462e-31	-0.1849681367190466	0.042	0.101	1.54947664678164e-26	0	HAND2-AS1
6.155992497403938e-31	-0.15874545347253394	0.182	0.268	1.7661542475051898e-26	0	TMF1
6.17934678615566e-31	-0.2232125375290661	0.458	0.554	1.7728545929480588e-26	0	TCEAL7
6.18222070758891e-31	-0.18596409458814633	0.377	0.46	1.7736791210072584e-26	0	UFD1
6.676269306739551e-31	-0.18080562836263986	0.3	0.39	1.9154216641035772e-26	0	TM2D3
7.006743445684449e-31	-0.17690695734827533	0.266	0.356	2.0102346945668685e-26	0	PPP1R2
7.3843234672558216e-31	-0.2835643858138457	0.044	0.103	2.118562402755695e-26	0	LMO2
7.526973596344146e-31	-0.11492228596705992	0.081	0.152	2.1594887247911357e-26	0	LTBR
8.221958624402928e-31	-0.16983420314496778	0.366	0.459	2.3588799293412e-26	0	ERLEC1
8.644544359641465e-31	-0.17306324887688485	0.411	0.499	2.480119776781136e-26	0	CMPK1
1.1146082604239139e-30	-0.11415048093060048	0.089	0.163	3.197811099156209e-26	0	PROS1
1.1671341096988664e-30	-0.17530832155408338	0.342	0.429	3.348507760726048e-26	0	ERP44
1.559218445569945e-30	-0.1754917262936303	0.164	0.246	4.4733977203401723e-26	0	IVNS1ABP
1.6262182846972214e-30	-0.17486409427370342	0.195	0.281	4.6656202587963284e-26	0	OSBPL1A
1.654773062451617e-30	-0.19197131355297925	0.386	0.47	4.747543916173689e-26	0	TMEM208
1.661744588711946e-30	-0.13674470794775434	0.137	0.218	4.7675452250145727e-26	0	HSDL2
1.6894041084059367e-30	-0.17296901133995213	0.345	0.435	4.8469003870166326e-26	0	GINM1
1.758816605861242e-30	-0.165724930888213	0.212	0.299	5.046044842215904e-26	0	PLEKHB2
1.9476447062787683e-30	-0.1778260677385347	0.057	0.121	5.587792662313787e-26	0	S100B
1.9544680379114125e-30	-0.24410155750194762	0.406	0.481	5.607368800767842e-26	0	ACO2
2.0601371889661646e-30	-0.12446762852595561	0.644	0.553	5.910533595143927e-26	0	HIST1H4C
2.156733503953398e-30	-0.19527202368135244	0.25	0.338	6.187668422842299e-26	0	IDH1
2.161886278823609e-30	-0.2573788818940068	0.998	0.985	6.202451733944935e-26	0	MT-CO2
2.6575787489843648e-30	-0.1796417729064057	0.497	0.577	7.624593430836143e-26	0	ZFAND6
2.9337614902601595e-30	-0.1254995959495257	0.075	0.144	8.416961715556398e-26	0	ATP11C
3.0423502225414745e-30	0.15201216973553122	0.446	0.353	8.72850278847149e-26	0	ZNF581
3.297236654273499e-30	-0.18403190786984336	0.449	0.53	9.459771961110668e-26	0	DAZAP2
3.567626865390903e-30	0.14159865639433555	0.575	0.482	1.02355214768065e-25	0	MRPL11
3.620572066928176e-30	-0.16615518513786082	0.312	0.401	1.0387421260016936e-25	0	ISCA2
3.765261429928743e-30	-0.1274344095362023	0.108	0.184	1.0802535042465564e-25	0	MYEF2
3.784191063466067e-30	-0.3225552548918747	0.199	0.275	1.0856844161084146e-25	0	DDR1
4.0468786937967884e-30	-0.15730615858591432	0.158	0.239	1.1610494972502987e-25	0	CHORDC1
4.101880666065234e-30	0.18061447450927115	0.501	0.412	1.1768295630941156e-25	0	SRM
4.1780281077176426e-30	-0.1671363529312967	0.351	0.44	1.1986762641041916e-25	0	ADIPOR1
4.2818267952283745e-30	0.24433779516789433	0.379	0.293	1.2284561075510206e-25	0	PLAC9
4.28550841403289e-30	-0.287776268962045	0.153	0.231	1.2295123639860361e-25	0	INSR
4.512005048522184e-30	-0.10241352079670046	0.049	0.11	1.2944942484210146e-25	0	COL4A6
4.6686530281317486e-30	-0.10490869357016142	0.07	0.137	1.3394365537709987e-25	0	C1GALT1
4.906603389921908e-30	-0.18557709836790764	0.297	0.388	1.4077045125685953e-25	0	SIL1
5.021429567006313e-30	-0.15220064369038414	0.108	0.182	1.440648142774111e-25	0	RRAGD
5.1196135861017e-30	0.15365747262157803	0.831	0.789	1.4688171378525778e-25	0	UBXN1
5.1952000365115365e-30	-0.18606456727680926	0.196	0.281	1.4905028904751597e-25	0	DST
5.287187018687382e-30	0.08422699194303798	0.108	0.056	1.51689395566141e-25	0	COLGALT2
5.38267759194297e-30	-0.11095325277217137	0.07	0.137	1.544290201128438e-25	0	APOL2
5.442769354879565e-30	-0.18164440013845073	0.926	0.946	1.5615305279149471e-25	0	COX7B
5.857291858773426e-30	-0.19661493093664206	0.231	0.315	1.6804570342820958e-25	0	LPP
6.048345259408098e-30	-0.14052391320599203	0.12	0.197	1.7352702549241832e-25	0	HSPA13
6.152376769371456e-30	-0.13711156947545733	0.089	0.159	1.7651168951326707e-25	0	MTFP1
6.400975537775062e-30	-0.17157908752446982	0.365	0.453	1.8364398817876652e-25	0	DDRGK1
7.326886629649754e-30	-0.2323613720654789	0.722	0.763	2.1020837740465146e-25	0	CALU
7.690402722332083e-30	-0.17498540094396423	0.149	0.227	2.2063765410370747e-25	0	ALDOA
9.801321771911022e-30	-0.25147890526130323	0.531	0.603	2.811999216361272e-25	0	ARGLU1
1.0108535882229306e-29	0.09168461693982474	0.153	0.09	2.900138944611588e-25	0	PDE5A
1.0510435665025709e-29	-0.16728450451705432	0.072	0.137	3.015443992295876e-25	0	CROT
1.1729136328228914e-29	0.1123242688886717	0.233	0.156	3.3650892125688753e-25	0	RARG
1.2028904217343215e-29	-0.21286511560076216	0.13	0.205	3.451092619955768e-25	0	EFCAB14
1.2118724654715134e-29	0.09837512005462834	0.78	0.672	3.476862103437772e-25	0	LY6E
1.234523394293026e-29	-0.14066763933246948	0.1	0.174	3.5418476182266916e-25	0	MDM2
1.2527957857564547e-29	-0.19177508485721317	0.565	0.63	3.5942711093352684e-25	0	NUCB1
1.3670631158841516e-29	-0.15541540633536327	0.172	0.256	3.922104079471631e-25	0	GULP1
1.3840251448607152e-29	-0.1153081826099535	0.085	0.155	3.970768140605392e-25	0	ATP6V1A
1.5936008479694352e-29	0.13353673770628194	0.823	0.76	4.572040832824309e-25	0	HIGD2A
1.8277144656112695e-29	0.27564113164071113	0.438	0.356	5.243712801838732e-25	0	CDKN1C
2.0560663394871194e-29	-0.5025890157500879	0.923	0.938	5.898854327988545e-25	0	ENO1
2.1093650698207417e-29	0.22868413750372596	0.393	0.308	6.051768385315708e-25	0	SVIL
2.2303675698599208e-29	-0.16256256017963205	0.059	0.121	6.398924557928113e-25	0	VEGFA
2.5212451408555067e-29	-0.1300347978302553	0.079	0.147	7.233452309114449e-25	0	ABHD2
2.5653456142081363e-29	0.13442035208683933	0.467	0.368	7.359976567163143e-25	0	BZW2
2.666067913272569e-29	-0.17543894940840166	0.779	0.824	7.648948843179e-25	0	DYNLRB1
2.7196643641789305e-29	-0.1481454420418984	0.055	0.117	7.802717060829352e-25	0	ELAVL3
2.8864128263177536e-29	-0.18856343286330124	0.634	0.706	8.281118398705636e-25	0	TIMM8B
2.995497958708904e-29	-0.1796183604520285	0.379	0.462	8.594083643535846e-25	0	TMEM179B
3.1008256506043235e-29	-0.12665108421131668	0.063	0.126	8.896268791583804e-25	0	AC008771.1
3.149742202033876e-29	0.11885933024835593	0.329	0.237	9.03661037763519e-25	0	HOXA10
3.196389286552712e-29	-0.27667681340952016	0.27	0.348	9.17044086311973e-25	0	SULF2
3.8238695552837616e-29	0.12659399027557616	0.582	0.474	1.0970681754109113e-24	0	H2AFY2
3.875081777419557e-29	-0.13957230710361085	0.186	0.272	1.111760961941671e-24	0	ORMDL2
3.9131896733016673e-29	-0.12899730806242513	0.126	0.203	1.1226941172702483e-24	0	RIOK3
4.199945361517522e-29	-0.16993678515256355	0.329	0.414	1.204964324219377e-24	0	TM9SF3
4.2484474880179714e-29	-0.14191124868613392	0.136	0.216	1.218879584312356e-24	0	DDAH1
4.416340541543402e-29	-0.22652789427723924	0.297	0.377	1.267048101368802e-24	0	RNMT
4.443714450273011e-29	-0.1904798333538963	0.414	0.498	1.274901675783327e-24	0	UGP2
4.5360664644600634e-29	-0.16207622780825118	0.052	0.113	1.3013974686535922e-24	0	GDPD2
4.5523593279422606e-29	-0.14117843996876078	0.155	0.237	1.3060718911866345e-24	0	CPNE2
5.299517818679634e-29	-0.16327557382360264	0.177	0.262	1.520431662179187e-24	0	FZD3
5.424620563726447e-29	-0.16108213372737934	0.243	0.331	1.5563236397331177e-24	0	ARHGAP5
6.476726243946845e-29	-0.16459492129764394	0.169	0.249	1.8581727593883497e-24	0	UFL1
7.001548286748545e-29	-0.23713482886304765	0.288	0.37	2.0087442034681576e-24	0	IL6ST
7.912691506258388e-29	-0.19597623699307487	0.636	0.692	2.2701511931455315e-24	0	VKORC1
8.204962347002781e-29	-0.18419715002874526	0.497	0.579	2.354003697355098e-24	0	CACYBP
8.457332457919016e-29	-0.2027414011477422	0.553	0.63	2.4264086821769657e-24	0	ATP1B3
8.977828203187418e-29	-0.113212167658341	0.077	0.144	2.5757389114944703e-24	0	CYFIP2
9.553194501491737e-29	-0.11749582646501182	0.047	0.104	2.7408115024779792e-24	0	RCSD1
9.559402311713226e-29	-0.2858348328131868	0.3	0.379	2.7425925232305248e-24	0	SLC22A17
1.0399472152264607e-28	-0.21649581177911958	0.46	0.541	2.9836085604847156e-24	0	PSENEN
1.1276028746857667e-28	-0.14945805892639258	0.228	0.315	3.2350926474734647e-24	0	AGTRAP
1.1292187403823204e-28	0.13639031808066715	0.432	0.341	3.2397285661568773e-24	0	MRPL45
1.1864081878876716e-28	-0.19757082555125305	0.207	0.288	3.40380509104973e-24	0	PBXIP1
1.1884292224273763e-28	0.8533152487747312	0.269	0.194	3.4096034391441424e-24	0	CCL2
1.2238121827771296e-28	0.12754253350703315	0.184	0.116	3.511117152387585e-24	0	CTSK
1.234060774513947e-28	-0.4961076113889078	0.955	0.949	3.540520362080514e-24	0	TUBA1A
1.3293824634479853e-28	-0.2660050907797755	0.48	0.56	3.81399828763227e-24	0	HNRNPH1
1.3841129775522198e-28	0.46102792183540386	0.259	0.184	3.971020132597319e-24	0	CRABP1
1.384848350408893e-28	-0.16730723511190615	0.077	0.143	3.973129917323114e-24	0	FAM171B
1.408191238588602e-28	-0.24055860329546586	0.707	0.76	4.040100663510699e-24	0	IFITM2
1.7149150355731216e-28	-0.09714517344729284	0.049	0.108	4.920091237059286e-24	0	TBC1D9
1.7167800957071866e-28	-0.16126956422965166	0.253	0.339	4.925442094583918e-24	0	HAGH
1.7975920014015731e-28	-0.17054283064976167	0.311	0.396	5.157291452021113e-24	0	PSMD10
1.8119009578763875e-28	-0.2139758184205276	0.86	0.89	5.198343848147356e-24	0	KDELR2
1.8130661957910625e-28	-0.1798062470243581	0.433	0.511	5.201686915724558e-24	0	ACTR10
2.0512096731170853e-28	0.11797031219641729	0.999	0.989	5.8849205521729175e-24	0	PFDN5
2.0748347192772484e-28	-0.1733633596521751	0.375	0.455	5.952700809606426e-24	0	TEX264
2.1652635930501662e-28	-0.17924822847223665	0.545	0.618	6.212141248460927e-24	0	UBE2V2
2.3416454576464593e-28	-0.09949879803637268	0.063	0.126	6.718180817987691e-24	0	SOX6
2.3706607754611144e-28	0.09586981204850831	0.158	0.095	6.801425764797937e-24	0	KLHL13
2.3816625765112047e-28	-0.18149940681089557	0.101	0.173	6.832989932010646e-24	0	IFIT3
2.491141306764152e-28	-0.5038626313869503	0.134	0.205	7.147084409106351e-24	0	HILPDA
2.627146788689332e-28	-0.18469879264500944	0.656	0.718	7.537284136749695e-24	0	HNRNPF
2.8202793596489073e-28	0.11668175406153386	0.239	0.16	8.091381482832715e-24	0	FGF7
3.17743841140613e-28	-0.14745509780256527	0.898	0.929	9.116070802324186e-24	0	UBE2D3
3.2152126926368164e-28	0.16849285471737452	0.431	0.344	9.224445215175026e-24	0	SNHG3
3.267289251407979e-28	0.08511953478502218	0.106	0.057	9.373852862289492e-24	0	NECTIN1
3.3057513010484504e-28	-0.17418033310782632	0.395	0.48	9.484200482708003e-24	0	PRMT2
3.5150386954242093e-28	-0.16870601878506625	0.172	0.253	1.0084646017172057e-23	0	ATP1B2
3.5922247078690093e-28	-0.1564303039777435	0.691	0.769	1.0306092686876188e-23	0	FIS1
3.745077048383727e-28	-0.18982782500954254	0.127	0.199	1.0744626051812913e-23	0	FAM107B
4.461982169923911e-28	-0.1227611439140798	0.076	0.141	1.28014268455117e-23	0	SIPA1L2
4.724179352868402e-28	-0.16830462539190613	0.097	0.167	1.3553670563379445e-23	0	SLC1A4
5.172527241927655e-28	0.24986171032447746	0.314	0.236	1.483998065709044e-23	0	PITX2
5.27143944259986e-28	-0.1548078595044125	0.216	0.299	1.5123759760819e-23	0	ATAD1
5.990719304183813e-28	-0.10838011166448615	0.062	0.124	1.718737368370336e-23	0	TIPARP
6.086310208689461e-28	-0.21049347694185394	0.116	0.185	1.7461623988730065e-23	0	ABCB6
6.282336934335367e-28	-0.16041191622844053	0.263	0.347	1.802402466460817e-23	0	PSMD12
6.370745927191802e-28	-0.15501370562592914	0.258	0.344	1.827767006511328e-23	0	SPCS3
6.4356418833367005e-28	0.11621554221296693	0.979	0.954	1.8463856563292993e-23	0	PCBP2
7.2207043370469735e-28	-0.09229922180887369	0.052	0.111	2.0716200742987766e-23	0	TENT5A
7.282603249716019e-28	-0.18199493315354925	0.167	0.248	2.0893788723435258e-23	0	GGH
8.282006551384426e-28	-0.15940404924715412	0.375	0.463	2.3761076795921918e-23	0	TM2D1
8.620654595506299e-28	-0.24063334776450285	0.446	0.516	2.473265803450757e-23	0	NARS
9.978118573179973e-28	-0.15611659981660375	0.245	0.329	2.862722218645334e-23	0	YIPF6
1.2658146813057992e-27	-0.16863084614664892	0.469	0.546	3.631622320666338e-23	0	RAD23B
1.2659687353562625e-27	-0.18153660373359876	0.297	0.378	3.632064301737117e-23	0	TMX2
1.5177216060701064e-27	-0.1539313068597985	0.752	0.804	4.354343287815135e-23	0	NDUFAB1
1.5697413089867459e-27	-0.1416049813062381	0.952	0.965	4.503587815482974e-23	0	PRDX5
1.62108881352679e-27	-0.15809901265457493	0.805	0.851	4.65090380600836e-23	0	NDUFS8
1.631627470407759e-27	-0.15443628945036142	0.119	0.194	4.68113921259986e-23	0	SNCG
1.6956735323741368e-27	-0.16675437127211623	0.657	0.723	4.864887364381398e-23	0	NDUFS7
1.767849190203907e-27	-0.2896683540721951	0.23	0.307	5.0719593266950094e-23	0	PLPP3
1.953042213049181e-27	-0.22288572672889428	0.435	0.504	5.6032781092381e-23	0	DDX18
2.0587974929093023e-27	-0.17296277455541076	0.401	0.482	5.906690007156788e-23	0	MRPL18
2.1038416138527314e-27	-0.10569689572058685	0.051	0.109	6.035921590143486e-23	0	FAM241A
2.511018481222621e-27	-0.12586983082080103	0.113	0.184	7.2041120226277e-23	0	B3GALNT1
2.5163076632079203e-27	-0.16227368384430424	0.203	0.283	7.219286685743523e-23	0	SMPD1
2.6175639907680608e-27	0.10919247383068104	0.382	0.289	7.509791089513566e-23	0	HSD17B11
2.6652070404417044e-27	-0.17361898709982104	0.735	0.784	7.64647899902725e-23	0	ATRAID
2.703994313960603e-27	-0.1304157135842713	0.058	0.117	7.75775968675297e-23	0	LRRIQ1
2.888236314253719e-27	0.09892250853142143	0.161	0.099	8.286349985593919e-23	0	KAZALD1
2.9362452734412105e-27	-0.11028655248862541	0.049	0.106	8.424087689502833e-23	0	SLC43A2
3.1353261576825886e-27	-0.14620806334001263	0.204	0.286	8.995250746391347e-23	0	PICALM
3.262336440847329e-27	-0.17931448208731915	0.475	0.549	9.359643248790987e-23	0	ACADVL
3.531879872075699e-27	-0.1344882602268912	0.187	0.269	1.0132963352985179e-22	0	UBL3
3.611575609941974e-27	-0.2647605549843974	0.252	0.336	1.0361610424923523e-22	0	NR2F1-AS1
3.785507156043994e-27	-0.1696571099108135	0.492	0.568	1.0860620030690217e-22	0	UBE2B
4.297710699268629e-27	-0.13096323322438408	0.216	0.303	1.2330131996201696e-22	0	FUCA2
4.4021802582265686e-27	-0.15985982184612324	0.215	0.296	1.2629855160852024e-22	0	TMEM170A
4.830507758163471e-27	-0.15263386301014154	0.252	0.336	1.3858726758170997e-22	0	SMIM12
4.832824107645895e-27	-0.1283027411791373	0.161	0.239	1.3865372364836073e-22	0	TRAPPC2B
4.878092434423488e-27	-0.13139402352455995	0.166	0.244	1.3995247194360987e-22	0	SPPL2A
5.242649040878273e-27	-0.18133009653832438	0.285	0.367	1.5041160098279767e-22	0	GABARAPL1
5.978881828177814e-27	-0.12956361088340942	0.083	0.149	1.715341196504215e-22	0	MAPK10
6.371591348159051e-27	-0.3277215450430381	0.14	0.214	1.8280095577868317e-22	0	FABP7
6.502742596180565e-27	-0.2656434174260401	0.303	0.375	1.8656368508442043e-22	0	LBH
6.589279214092911e-27	-0.16505292644956993	0.553	0.629	1.8904642065232562e-22	0	CNIH1
6.618125613355654e-27	0.16935663221993535	0.454	0.352	1.898740238471737e-22	0	SNAI2
7.056290388465642e-27	-0.15974954273542508	0.207	0.287	2.0244497124507928e-22	0	NDUFS1
7.390965756731818e-27	-0.13466986937166853	0.135	0.21	2.1204680756063586e-22	0	HIPK2
7.618297127786254e-27	-0.20242338347752642	0.364	0.441	2.1856894459618764e-22	0	APMAP
7.652435823461784e-27	-0.15469633308392927	0.262	0.345	2.195483837751186e-22	0	PTPMT1
7.828486795723546e-27	-0.13023455291998787	0.139	0.214	2.2459928616930853e-22	0	GTF2H2
7.851875349610901e-27	0.2919067948994776	0.371	0.284	2.2527030378033676e-22	0	SOCS3
8.107571862814006e-27	0.1910363640108001	0.203	0.135	2.3260623674413385e-22	0	NKD2
8.85440268440295e-27	-0.14964344862260878	0.138	0.212	2.540328130155206e-22	0	EGLN1
9.321808527020126e-27	-0.22683443695996353	0.654	0.7	2.674426866402074e-22	0	ATP6AP2
9.650327819285211e-27	-0.12739772953716205	0.184	0.265	2.768679051352927e-22	0	SNX14
1.0177759795811619e-26	-0.18957288451984095	0.309	0.386	2.9199992854183534e-22	0	PPP2R2A
1.0263820391349045e-26	-0.1441805255711096	0.184	0.262	2.944690070278041e-22	0	ADAM17
1.041776348762658e-26	-0.10631528520901945	0.086	0.152	2.988856344600066e-22	0	RB1
1.0544615289924613e-26	-0.10185453029523568	0.072	0.135	3.0252501266793714e-22	0	SPDL1
1.1247898441834362e-26	-0.1852983400337993	0.441	0.516	3.2270220629622783e-22	0	MLEC
1.190598148915576e-26	-0.16007809277563112	0.448	0.526	3.4158260892387874e-22	0	PAIP1
1.2706093286167933e-26	0.09089899389861775	0.154	0.094	3.6453781638015798e-22	0	TSHZ3
1.4187925866586262e-26	-0.13391614922043804	0.175	0.255	4.070515931123599e-22	0	CLN5
1.4953257928788232e-26	-0.17100615577748968	0.601	0.666	4.290089699769344e-22	0	PET100
1.570306965393462e-26	-0.11944455988641114	0.076	0.139	4.505210683713842e-22	0	ZBTB38
1.6816925209392087e-26	-0.34677632687214155	0.828	0.86	4.824775842574589e-22	0	PKM
1.726982869250281e-26	-0.16372756341987993	0.254	0.335	4.954713851879056e-22	0	RETREG2
1.7469041048427062e-26	0.13856241356580545	0.376	0.289	5.011867876793724e-22	0	OAF
1.920160869396786e-26	-0.14076670674519268	0.119	0.19	5.50894153429938e-22	0	RORA
2.0441525699649822e-26	-0.14333464550845826	0.217	0.298	5.864673723229534e-22	0	SGCB
2.2725926524604768e-26	-0.10002871238638793	0.05	0.106	6.520068319909108e-22	0	RAB29
2.402927463249694e-26	-0.1744756407668685	0.241	0.32	6.893998892063372e-22	0	LYRM2
2.41888075154272e-26	-0.19800616555248268	0.187	0.263	6.939768876176064e-22	0	TMEM47
2.5748971191276822e-26	-0.19553666473962947	0.102	0.168	7.38737983477732e-22	0	PDE1A
2.5844709587692393e-26	-0.1054620894370313	0.072	0.134	7.414847180708948e-22	0	C9orf72
2.6124716381425855e-26	-0.10003607466780816	0.08	0.144	7.495181129831078e-22	0	CHM
2.634613634350807e-26	-0.17480467173373393	0.506	0.576	7.558706516952466e-22	0	CHMP4B
2.8985544916252805e-26	-0.2964959910814825	0.544	0.605	8.31595283647293e-22	0	TPM3
2.971849260692805e-26	-0.19409009246848652	0.354	0.432	8.526235528927658e-22	0	SPART
3.169936273092533e-26	-0.13702130938584028	0.127	0.2	9.094547167502476e-22	0	SPRY2
3.234136563751097e-26	-0.16605110230575254	0.23	0.311	9.278737801401897e-22	0	PHACTR2
3.28416838304609e-26	-0.12397297204917818	0.137	0.211	9.422279090959233e-22	0	SHOC2
3.349946998196386e-26	-0.1475047126690557	0.089	0.152	9.610997937825431e-22	0	ECE1
4.3346286339333666e-26	-0.10354605823331188	0.066	0.126	1.243604955075483e-21	0	FAM219A
4.6330312014212887e-26	-0.17273367454028976	0.487	0.564	1.3292166516877676e-21	0	NOL7
4.8372178175330946e-26	-0.11864980061397964	0.152	0.229	1.3877977918502448e-21	0	STT3A
4.9427210972010213e-26	-0.1337066293746063	0.604	0.517	1.418066682786973e-21	0	ACTA2
5.206839312476893e-26	-0.15588798224581846	0.31	0.392	1.4938421987496205e-21	0	CLDND1
5.213385227726322e-26	-0.20135816173334764	0.601	0.666	1.495720221834682e-21	0	MDH1
5.383025417283904e-26	-0.11719983936355964	0.07	0.131	1.5443899922187522e-21	0	FUT11
6.13121480591655e-26	-0.11983867062329051	0.156	0.234	1.7590455278174582e-21	0	FUCA1
6.136499963333964e-26	-0.11919790165084307	0.109	0.178	1.760561839480514e-21	0	ATP6V0A1
6.432040196283355e-26	-0.16476042287294423	0.832	0.879	1.8453523323136944e-21	0	HMGN3
6.482806097742123e-26	-0.20134813298415233	0.404	0.474	1.8599170694422153e-21	0	REXO2
6.729053393133519e-26	-0.16555823259907976	0.29	0.377	1.9305654184900067e-21	0	SDF2L1
6.787820205139462e-26	-0.10950636045832632	0.116	0.186	1.9474256168545116e-21	0	RNF14
7.052222334054673e-26	-0.14890677806907293	0.174	0.252	2.0232825876402858e-21	0	LSAMP
7.350772054811088e-26	-0.1525584744276396	0.71	0.776	2.108936502525301e-21	0	NBDY
8.547937370187315e-26	0.07670798299476086	0.134	0.079	2.4524032315067407e-21	0	S100A4
8.559397430543975e-26	-0.15011533614084538	0.265	0.346	2.4556911228230662e-21	0	NAGK
9.2909094397917e-26	-0.15751122409319906	0.858	0.891	2.6655619182762387e-21	0	RABAC1
9.449169914981978e-26	-0.16778034616319037	0.524	0.595	2.7109668486083293e-21	0	DPY30
9.625513299513134e-26	-0.14620318474836336	0.302	0.386	2.761559765630318e-21	0	TM9SF1
1.0442152688937778e-25	-0.13036329707019664	0.102	0.17	2.9958536064562483e-21	0	CCDC186
1.0657933923164533e-25	-0.16350435310560318	0.352	0.429	3.0577612425559045e-21	0	EMC3
1.2246345322369416e-25	-0.1146620933960583	0.048	0.101	3.513476472987785e-21	0	FGFR2
1.2552715721566862e-25	-0.14848617355932364	0.223	0.302	3.601374140517533e-21	0	JKAMP
1.2663146343886613e-25	-0.16687978634861356	0.752	0.818	3.633056686061069e-21	0	VDAC1
1.2870603784733697e-25	-0.16953442488510417	0.238	0.317	3.692576225840098e-21	0	WDR54
1.295992970066753e-25	-0.09805226894314686	0.066	0.126	3.718203831121514e-21	0	EPOR
1.2979176429290362e-25	-0.09937237640702412	0.078	0.14	3.7237257175634046e-21	0	BLZF1
1.3076997138286811e-25	-0.1260888174106582	0.148	0.223	3.751790478974486e-21	0	PCMTD1
1.3849622188729294e-25	-0.14709672737696877	0.674	0.742	3.973456605946434e-21	0	SELENOF
1.473207218325298e-25	-0.14544311591829462	0.172	0.247	4.22663150937528e-21	0	ADAM10
1.502684184075553e-25	-0.12235092127240813	0.145	0.218	4.3112009241127614e-21	0	CDS2
1.5510498513683824e-25	-0.16464611774970694	0.24	0.322	4.4499620235758894e-21	0	TSPYL1
1.706790707286359e-25	-0.21268402046597856	0.264	0.344	4.896782539204564e-21	0	PELO
1.869673255699986e-25	0.13812142141366912	0.205	0.138	5.3640925706032595e-21	0	HES6
1.875280661102439e-25	-0.2033750531553422	0.508	0.574	5.380180216702898e-21	0	NDUFA7
1.9138897803285172e-25	-0.10741291253067572	0.084	0.148	5.490949779762516e-21	0	GNB5
1.926807100278419e-25	-0.14984383477320784	0.304	0.387	5.528009570698784e-21	0	SEC22B
2.098408460212453e-25	-0.14700741872953144	0.251	0.331	6.020333872349528e-21	0	NCKAP1
2.1909964403765354e-25	-0.12474088056702198	0.091	0.156	6.28596878744028e-21	0	PTPRK
2.395773872188959e-25	-0.16409452842655176	0.246	0.323	6.873475239310123e-21	0	PPP2CB
2.4198901537311436e-25	-0.10156371909479228	0.072	0.133	6.942664851054652e-21	0	AMDHD2
2.508769252901065e-25	-0.15699108143193063	0.356	0.436	7.197658986573155e-21	0	CHMP4A
2.63445628601602e-25	-0.1707494174490497	0.341	0.421	7.558255084579961e-21	0	NORAD
3.3523068773932365e-25	-0.16791729877581812	0.18	0.255	9.617768431241195e-21	0	STOM
3.699907223330888e-25	-0.1608906024936152	0.986	0.989	1.0615033823736318e-20	0	SKP1
3.803693826656924e-25	-0.1950154930464998	0.064	0.122	1.0912797588678714e-20	0	C5orf49
3.926668472863011e-25	-0.17262596222322718	0.157	0.23	1.1265611848643978e-20	0	CDC42EP3
4.28471624365471e-25	-0.18238603171585643	0.35	0.428	1.2292850903045362e-20	0	PTPRA
4.5655894497010295e-25	0.12712031426337989	0.367	0.285	1.3098676131192254e-20	0	MRPS27
4.868523249262616e-25	0.09884073348221611	0.562	0.454	1.3967793202134445e-20	0	VCAN
5.214304384510711e-25	-0.19170984226920124	0.313	0.387	1.4959839279161228e-20	0	BUB3
5.584844224643966e-25	0.1180887869230487	0.773	0.699	1.602291808050354e-20	0	TMEM256
5.609575445080988e-25	-0.3162764362586894	0.73	0.75	1.6093871951937353e-20	0	MLLT11
5.630998156969285e-25	-0.1430219788562902	0.24	0.321	1.615533371234488e-20	0	EIF2AK2
5.960581909058026e-25	-0.17953168529826635	0.285	0.36	1.7100909497087476e-20	0	ASF1A
6.1678548922539e-25	-0.09106780086086788	0.067	0.126	1.769557568587644e-20	0	SLC48A1
6.290207733542477e-25	0.07760733809805269	0.11	0.062	1.8046605987533367e-20	0	PTPRD-AS1
6.40736363943252e-25	-0.13429556427891765	0.272	0.357	1.83827262815319e-20	0	FGD5-AS1
6.504034882611158e-25	-0.1862910865435467	0.083	0.145	1.8660076078211415e-20	0	PHLDA2
6.657282731753349e-25	0.14398079516342	0.839	0.797	1.909974415740036e-20	0	NONO
6.693863741478307e-25	0.0945682439561966	0.105	0.058	1.9204695074301262e-20	0	STXBP6
7.025697507597102e-25	0.12220105831314054	0.545	0.442	2.0156726149296085e-20	0	SERPING1
7.5211132933993035e-25	-0.3748465606960165	0.663	0.724	2.1578074038762603e-20	0	FOS
8.022425807008874e-25	-0.11254604058757156	0.991	0.958	2.301633964030846e-20	0	GABARAP
8.101345163382469e-25	-0.17304517941460418	0.687	0.736	2.3242759273744304e-20	0	CIAO2B
8.50685164722754e-25	-0.18262205533530218	0.736	0.774	2.440615737589581e-20	0	SEPTIN2
8.705112163994805e-25	-0.3530858076695502	0.393	0.463	2.4974966798501095e-20	0	CITED2
8.796892329302884e-25	-0.10872201929451875	0.084	0.146	2.5238284092769974e-20	0	MAPRE2
8.935848783240178e-25	-0.14477572056278182	0.19	0.266	2.563695015911607e-20	0	PNPLA8
9.00952510901774e-25	-0.10299500380470866	0.082	0.144	2.5848327537771894e-20	0	SFXN3
9.24193104866107e-25	-0.2687965344050377	0.114	0.178	2.651510017860861e-20	0	S100A16
9.671579552328919e-25	-0.08664788817095442	0.05	0.103	2.774776173563167e-20	0	TCIRG1
1.0072140605205559e-24	-0.14987745472698508	0.056	0.112	2.889697139633475e-20	0	FOXJ1
1.0285353804679783e-24	-0.20842309535951842	0.513	0.573	2.95086800656263e-20	0	DDX17
1.107296763334626e-24	0.14590327490116783	0.63	0.55	3.176834414007042e-20	0	MPST
1.1460943411707509e-24	-0.20416574760983008	0.559	0.615	3.2881446648188843e-20	0	GSTO1
1.160460800159736e-24	-0.12165618685757659	0.123	0.192	3.3293620356582825e-20	0	FAM210A
1.17884620524004e-24	0.19417791638642456	0.368	0.291	3.382109762833675e-20	0	HMGA1
1.2256767510874545e-24	-0.1689706410977282	0.129	0.198	3.5164665988699066e-20	0	ARHGEF12
1.2812081550241925e-24	-0.40550365670051114	0.382	0.449	3.675786196764408e-20	0	HMGB2
1.3581001634768271e-24	-0.15571523646544994	0.684	0.742	3.896389369015017e-20	0	PPP4C
1.3771747018133037e-24	-0.1498890491286899	0.171	0.243	3.9511142195023683e-20	0	PTPN12
1.457980072868643e-24	0.11860277037576594	0.951	0.942	4.182944829060137e-20	0	EIF3K
1.6656753388019114e-24	-0.11034298825062303	0.148	0.222	4.778822547022684e-20	0	TMED5
1.9167676132992478e-24	-0.11320482165357534	0.059	0.115	5.499206282555541e-20	0	TGM2
2.0118024398652467e-24	-0.1256489491907038	0.381	0.28	5.771861199973392e-20	0	SPARCL1
2.3175814509371394e-24	-0.1292542320120875	0.166	0.24	6.649141182738653e-20	0	HINT3
2.338884165840734e-24	-0.15779494509027567	0.057	0.111	6.710258671797065e-20	0	PALMD
2.500690897060642e-24	-0.13600943060937037	0.184	0.259	7.174482183666982e-20	0	PGM3
2.511276166195579e-24	-0.1821191885762592	0.616	0.675	7.204851320815116e-20	0	XRCC5
2.6943920154987388e-24	0.18916116164372365	0.502	0.413	7.730210692465882e-20	0	NUPR1
2.7694670411737807e-24	-0.21085080294200503	0.262	0.334	7.945600941127577e-20	0	TMEM161B-AS1
2.7874450100451963e-24	-0.21578574269731418	0.125	0.191	7.997179733819668e-20	0	SLC12A2
2.841049703160507e-24	-0.12663891517166417	0.076	0.134	8.150971598367496e-20	0	PARVB
2.8475550385228625e-24	-0.17775631347370324	0.611	0.662	8.169635405522092e-20	0	PPIG
2.8681958767030106e-24	-0.179844057837943	0.431	0.505	8.228853970260937e-20	0	NECTIN2
3.365285894214227e-24	-0.09852364165191141	0.063	0.12	9.655005230500617e-20	0	LINC00672
3.40659921821802e-24	-0.09485715539084946	0.05	0.103	9.7735331570675e-20	0	PDP1
3.515247518255438e-24	-0.26139856116629956	0.228	0.31	1.0085245129874852e-19	0	KRT8
3.892615213934116e-24	-0.13187246168932046	0.126	0.194	1.1167913048776978e-19	0	RASSF1
4.087476815151679e-24	-0.11557411437041024	0.15	0.222	1.1726970982670167e-19	0	DNAJB14
4.820082053369316e-24	0.06669139133794046	0.114	0.065	1.3828815411116567e-19	0	HOXC-AS2
4.8476262243147565e-24	-0.17394685395276988	0.398	0.47	1.3907839637559036e-19	0	SH3GLB1
4.927402858057966e-24	-0.16506244924977076	0.068	0.124	1.4136718799768306e-19	0	KCNN3
4.964614655075194e-24	0.14388859945454135	0.639	0.561	1.424347944541073e-19	0	ZYX
5.055308652665695e-24	-0.14188487831894597	0.223	0.3	1.450368052449788e-19	0	IFNGR1
5.133592587114061e-24	0.08942874604240464	0.246	0.172	1.4728277132430242e-19	0	FXYD1
5.8561888706002735e-24	-0.1368768899082908	0.086	0.146	1.6801405869752186e-19	0	SH2D3C
6.011789724083793e-24	-0.2736217393118088	0.077	0.134	1.7247824718396402e-19	0	CHST1
6.8407798235279425e-24	-0.09713947937894225	0.064	0.119	1.9626197313701667e-19	0	BICD1
6.894569951383685e-24	0.09726893298780415	0.205	0.138	1.9780521190519794e-19	0	GAS2
6.92206660721887e-24	0.11710169493089712	0.362	0.281	1.9859409096110937e-19	0	MRPL48
6.997361240924553e-24	-0.1021512601837504	0.088	0.15	2.0075429400212542e-19	0	SLC26A11
6.999922228999993e-24	-0.13339962380518258	0.107	0.171	2.0082776875000978e-19	0	MT-ND6
7.201600109364261e-24	0.1913613943341761	0.747	0.698	2.0661390713766065e-19	0	ANXA6
7.315450532669102e-24	-0.20931643381306375	0.052	0.103	2.0988027578227652e-19	0	EFNA1
7.501930405756056e-24	-0.15220647438444934	0.445	0.519	2.1523038334114124e-19	0	TSG101
7.51780473154158e-24	-0.15956859512005456	0.328	0.405	2.1568581774792792e-19	0	AP2B1
8.804830069680651e-24	-0.15416447574087827	0.197	0.27	2.5261057469913788e-19	0	TMEM38B
9.000604243342877e-24	-0.12318116112038416	0.163	0.236	2.5822733574150714e-19	0	KLF3
9.01758784332962e-24	-0.1606636315202432	0.297	0.374	2.587145952251268e-19	0	NAPA
9.358807292340238e-24	-0.20404130309314983	0.412	0.484	2.6850418121724143e-19	0	VMP1
9.772017676765766e-24	-0.16017762636940436	0.363	0.439	2.803591871464098e-19	0	YIPF5
1.0372293736291591e-23	-0.15428540537380425	0.331	0.407	2.9758110729420575e-19	0	SPNS1
1.0504288191604076e-23	0.10656207561840136	0.228	0.16	3.0136802821712097e-19	0	RTN2
1.1003028856572112e-23	-0.15223575188094352	0.458	0.53	3.156768978950539e-19	0	EMC6
1.1711953905392797e-23	-0.1370367550461865	0.155	0.225	3.3601595754571933e-19	0	SNAPC3
1.2021708234707336e-23	0.028774402742175853	0.282	0.204	3.4490280925375347e-19	0	SLC9A3R2
1.3191572650075361e-23	0.12771654868296956	0.584	0.498	3.7846621933066212e-19	0	KXD1
1.336874473044242e-23	-0.1169174271246692	0.075	0.133	3.83549286316393e-19	0	NEDD9
1.5357622195259575e-23	-0.14190737817767296	0.934	0.947	4.406101807819972e-19	0	RPL36AL
1.5482005061434362e-23	-0.16841349838080188	0.203	0.274	4.441787252125519e-19	0	MAP9
1.566920997181606e-23	-0.10746862798475892	0.137	0.208	4.495496340914027e-19	0	BROX
1.6102949128284602e-23	0.1416661087519303	0.42	0.34	4.619936104904852e-19	0	C19orf48
1.6221650269876436e-23	-0.1310223076684734	0.222	0.3	4.65399146242755e-19	0	ORAI3
1.6350043196030935e-23	-0.1562431406807686	0.352	0.43	4.690827392941275e-19	0	RAD21
1.6416076659506672e-23	-0.17019468132506857	0.099	0.16	4.7097723936124645e-19	0	UTRN
1.6691483325723655e-23	-0.18416668788525048	0.264	0.339	4.788786566150117e-19	0	PIR
1.7462507812546337e-23	-0.09546295896395053	0.064	0.12	5.009993491419544e-19	0	HIPK1
1.7844885179758204e-23	-0.13118439732821094	0.094	0.156	5.119697558072629e-19	0	FGF13
1.8432460725660594e-23	-0.09097204486970298	0.057	0.11	5.288272982192025e-19	0	SESN1
1.869418997079351e-23	-0.1795078220447851	0.351	0.423	5.363363102620658e-19	0	DEGS1
1.964647082521084e-23	-0.16506161166133504	0.744	0.786	5.63657247975299e-19	0	PSMA6
2.0117591535307866e-23	-0.11096042852644705	0.095	0.157	5.771737011479827e-19	0	APC
2.10270007681635e-23	-0.2248679987747977	0.092	0.152	6.032646520386108e-19	0	PAG1
2.1109025062464162e-23	-0.18029344510423417	0.513	0.572	6.056179290420968e-19	0	CTNNA1
2.153111020131968e-23	-0.1511222576583222	0.766	0.812	6.177275516758617e-19	0	PSMB6
2.189895008729264e-23	-0.18094692538996227	0.586	0.64	6.282808780044259e-19	0	ILK
2.3582763180877966e-23	-0.6381019343045072	0.096	0.156	6.765894756593889e-19	0	PCP4
2.4012367871853903e-23	-0.09321908269755882	0.071	0.128	6.889148342434884e-19	0	ABHD4
2.431240584176035e-23	-0.09228622713879739	0.055	0.107	6.975229236001045e-19	0	RCAN2
2.4587990222464525e-23	-0.15071921988916248	0.211	0.284	7.054294394825072e-19	0	TTC14
2.5265839584278283e-23	-0.15842116222105984	0.18	0.256	7.24876937672944e-19	0	UPP1
2.5398136315625213e-23	-0.1377147652814726	0.106	0.169	7.286725308952873e-19	0	DOK5
2.837363808500882e-23	-0.08918931494634885	0.058	0.111	8.140396766589031e-19	0	MMP15
2.9139618881629494e-23	-0.4740762136397624	0.053	0.103	8.360156657139502e-19	0	ATP1A2
3.231357423892711e-23	-0.1207792625246713	0.135	0.203	9.270764449148188e-19	0	HPS4
3.285185455334092e-23	-0.13500722417257968	0.113	0.176	9.42519707135351e-19	0	SLC5A3
3.325612069356389e-23	0.16699565866220678	0.542	0.455	9.54118102698348e-19	0	MTHFD2
3.4354765024233226e-23	-0.1292148809408471	0.959	0.969	9.856382085452512e-19	0	ATP5PF
3.9368526595948377e-23	-0.11203158520969975	0.133	0.202	1.1294830280377589e-18	0	PAWR
4.050317028456315e-23	-0.09074673655553411	0.077	0.135	1.1620359554641169e-18	0	SLC35A3
4.1573734828903895e-23	-0.1612329878969363	0.9	0.919	1.1927504522412528e-18	0	GUK1
4.440011978597831e-23	-0.2664787335534015	0.157	0.222	1.2738394366597177e-18	0	SCD
4.7936789136752156e-23	-0.15186385402646296	0.234	0.309	1.3753064803334194e-18	0	ATP6V1B2
4.861732969651167e-23	-0.14751125358768152	0.26	0.336	1.3948311889929198e-18	0	LRRFIP1
4.8752027528820564e-23	-0.1571586494841497	0.603	0.662	1.398695669801862e-18	0	RAD23A
5.2323295541770415e-23	-0.1550350260104708	0.221	0.294	1.5011553490933932e-18	0	SMIM29
5.430294503325182e-23	-0.1405583101286731	0.155	0.229	1.5579514930039947e-18	0	MSX1
5.485498995734336e-23	-0.08837083281237594	0.06	0.114	1.573789661876181e-18	0	PITPNC1
5.491908121116672e-23	-0.11501542623067793	0.129	0.197	1.5756284399483733e-18	0	MAPRE3
5.522936666053259e-23	-0.13289103547682454	0.066	0.121	1.58453052949068e-18	0	ASRGL1
5.598409695593902e-23	-0.14861508713782517	0.152	0.22	1.6061837416658904e-18	0	MAFG
6.03442257070681e-23	-0.139577521282135	0.059	0.111	1.731275835535784e-18	0	ALDOC
6.079628555317718e-23	-0.16775703837140749	0.217	0.291	1.7442454325206533e-18	0	ITPRID2
6.745491308720315e-23	-0.15548814028568425	0.483	0.553	1.9352814564718584e-18	0	MPC2
6.772500197266011e-23	-0.22193375623263067	0.185	0.255	1.9430303065956183e-18	0	SLC16A1
6.900066714809105e-23	-0.09132130622944865	0.06	0.114	1.979629140478732e-18	0	PARP14
6.935497559104504e-23	-0.13339429658212465	0.189	0.261	1.9897942497070823e-18	0	TNFAIP1
7.057107504301852e-23	-0.09928236088065422	0.068	0.124	2.0246841429842013e-18	0	ACBD5
7.122010543905701e-23	-0.1372642878842538	0.093	0.154	2.0433048250465455e-18	0	LINC00173
7.209052586205566e-23	-0.15524452929055665	0.548	0.608	2.068277186982377e-18	0	NDUFA8
7.21368430245249e-23	-0.48432522595310534	0.361	0.425	2.0696060263736195e-18	0	JUND
8.556012373716708e-23	-0.1274551286505372	0.191	0.265	2.4547199500193234e-18	0	CCSER2
8.658787620669384e-23	-0.19072006797635682	0.068	0.122	2.4842061683700462e-18	0	NDRG1
9.241457563128231e-23	0.09567851093802954	0.304	0.224	2.6513741748614894e-18	0	HEYL
9.377835250640444e-23	-0.09030643255692118	0.055	0.107	2.6905009334087434e-18	0	PCDH10
9.613015225192833e-23	0.13341058876432277	0.631	0.556	2.7579740681078238e-18	0	IP6K2
9.786226597523546e-23	0.1825198016514729	0.118	0.071	2.8076684108295053e-18	0	TCF21
1.0788985124346737e-22	-0.10465261751918947	0.096	0.158	3.0953598321750786e-18	0	FBXW7
1.1198205304612642e-22	-0.12115862115362888	0.158	0.228	3.212765101893367e-18	0	COL4A5
1.122077700550713e-22	-0.09263516916803807	0.068	0.123	3.2192409228799955e-18	0	RASAL2
1.245748814110511e-22	-0.10473707208036606	0.118	0.185	3.574053347683056e-18	0	ATP13A2
1.3062170725696357e-22	-0.17210649176658166	0.347	0.415	3.747536781202285e-18	0	BCAS2
1.3071155637687023e-22	-0.29945708594251325	0.147	0.212	3.750114552452407e-18	0	MYO1B
1.3217349811056548e-22	-0.12814993826287807	0.136	0.202	3.792057660792123e-18	0	MAP3K11
1.3310747720040643e-22	-0.18765195193632866	0.946	0.95	3.818853520879661e-18	0	TXN
1.3927688282329487e-22	-0.17006682376501764	0.116	0.179	3.9958537682003295e-18	0	JAG1
1.4225499376813448e-22	-0.15411616981240284	0.554	0.624	4.081295771207778e-18	0	COA3
1.4254347093937113e-22	-0.1416106424568234	0.095	0.155	4.0895721812505574e-18	0	AGPAT5
1.4741862971238262e-22	-0.17528322694738074	0.389	0.458	4.229440486448257e-18	0	CISD1
1.5828171473594736e-22	-0.13308736824054784	0.262	0.34	4.54110239577433e-18	0	PTS
1.6379419393602503e-22	0.1032134703564348	0.19	0.129	4.6992554240245584e-18	0	AOPEP
1.7909851183265482e-22	-0.12910670757526832	0.216	0.291	5.138336304478867e-18	0	LONP2
1.8897949900729377e-22	-0.20292186988225147	0.516	0.574	5.421821826519258e-18	0	WDR1
1.9860414798928034e-22	-0.08059707466933877	0.05	0.1	5.697953005812453e-18	0	TDRP
1.9983646676049452e-22	-0.12165453540972654	0.181	0.253	5.733308231358588e-18	0	PDCD6IP
2.0478958837003337e-22	-0.16297330156928733	0.116	0.177	5.875413290336257e-18	0	ARHGEF7
2.15182912395933e-22	-0.17051212084847622	0.395	0.462	6.1735977566393176e-18	0	AK6
2.192835420694196e-22	-0.08680413017862217	0.067	0.122	6.291244821971648e-18	0	WDFY2
2.203413137190475e-22	-0.20541327153711975	0.353	0.423	6.321592290599472e-18	0	CFAP20
2.4192956889644096e-22	0.10183691475167977	0.605	0.497	6.94095933163889e-18	0	TGFB1I1
2.482607488182975e-22	-0.14373153577326925	0.426	0.498	7.122600883596955e-18	0	NAA20
2.635298698923351e-22	0.11681617394506522	0.37	0.29	7.560671967211095e-18	0	CPXM1
2.8284797012968594e-22	-0.08210348614414109	0.056	0.108	8.11490826302069e-18	0	ARSG
3.045240779207199e-22	-0.10014783355136425	0.114	0.178	8.736795795545454e-18	0	KLHL9
3.1614538203315294e-22	-0.08811217374274304	0.061	0.114	9.070211010531158e-18	0	ACER3
3.414410018261128e-22	-0.11883617191957416	0.123	0.188	9.795942342391175e-18	0	LINC02802
3.458129739030116e-22	-0.1550013977896656	0.492	0.558	9.921374221277403e-18	0	COX14
3.536183133127649e-22	-0.16025431750889096	0.265	0.336	1.0145309408943225e-17	0	ATP6V1H
3.653581587925571e-22	-0.26626679566188877	0.259	0.324	1.0482125575758463e-17	0	MGST2
3.7318556500198714e-22	-0.14106349755056458	0.344	0.419	1.0706693859907012e-17	0	DERL2
3.8600139925592317e-22	-0.08971820333087785	0.089	0.149	1.1074380144652436e-17	0	AMFR
3.865557859354229e-22	-0.1329282641162361	0.173	0.242	1.1090285498487283e-17	0	CDC42BPA
3.9331782706489038e-22	-0.11144274820303171	0.162	0.233	1.1284288458491704e-17	0	NDFIP2
4.111763619112412e-22	-0.09524194258536475	0.06	0.112	1.179664982323351e-17	0	ZNF436-AS1
4.2327504343918042e-22	-0.16272166487040973	0.46	0.528	1.2143760996270086e-17	0	LEPROT
4.319306604723387e-22	-0.09633868620586322	0.07	0.125	1.2392090648951397e-17	0	SIAE
4.365958125308686e-22	-0.28428911668172474	0.66	0.71	1.2525933861510622e-17	0	IER2
4.37677448724076e-22	-0.09241137748555217	0.097	0.158	1.2556966003893742e-17	0	PPP3R1
4.4716931402419085e-22	-0.16147718545864692	0.161	0.228	1.2829287619354035e-17	0	NRP1
4.546218506541651e-22	-0.17249070713238035	0.411	0.476	1.3043100895267998e-17	0	SCAF11
4.841678209195674e-22	-0.12912704202093506	0.102	0.163	1.3890774782182388e-17	0	ANK3
4.874792116371445e-22	-0.16204205343279665	0.099	0.158	1.3985778581869674e-17	0	VASH1
4.912848407819773e-22	-0.28300610924500424	0.306	0.391	1.409496208203493e-17	0	PDLIM1
5.02746699463441e-22	-0.08534203804972777	0.06	0.112	1.4423802807606124e-17	0	CEPT1
5.355245864805412e-22	-0.11776885228244877	0.132	0.197	1.5364200386126727e-17	0	TMEM68
5.36383775368899e-22	-0.0708722110238223	0.214	0.295	1.5388850515333712e-17	0	CYB5R1
5.370202650283799e-22	-0.2717662794929495	0.368	0.441	1.5407111403664218e-17	0	CCND1
5.498656550582826e-22	0.08881134736353752	0.187	0.127	1.5775645643622127e-17	0	RCC1
5.61862055505451e-22	-0.17125332161767193	0.34	0.417	1.6119822372451387e-17	0	TCEAL3
5.743311661423193e-22	-0.5466219017072342	0.351	0.407	1.6477561156623142e-17	0	EGFL7
5.867236385007438e-22	-0.18368301602961257	0.937	0.941	1.6833101188586337e-17	0	PPIB
6.071735715260872e-22	-0.09136861300559607	0.078	0.134	1.7419809767083442e-17	0	TAF13
6.327896150915207e-22	-0.12247217588911533	0.134	0.201	1.8154734056975728e-17	0	C19orf81
6.386803158779209e-22	-0.15925707406223089	0.611	0.663	1.832373826253755e-17	0	LMAN2
6.422167304268366e-22	-0.1796132624357576	0.181	0.251	1.8425197995945943e-17	0	NAMPT
6.469451508367117e-22	-0.15072693605043025	0.299	0.371	1.8560856377505258e-17	0	CHMP2B
6.537180046647511e-22	-0.0991068935056309	0.088	0.147	1.875516955383171e-17	0	SMURF2
6.685302432362272e-22	-0.17535370036605774	0.196	0.265	1.9180132678447358e-17	0	TM7SF2
7.228959312587954e-22	0.09037439687553003	0.172	0.114	2.073988426781484e-17	0	TGFB3
7.487489403429307e-22	-0.1507820567946882	0.225	0.295	2.1481607098438682e-17	0	TMEM87A
7.506626611108989e-22	-0.09490296614074263	0.057	0.108	2.153651174727169e-17	0	KLF13
8.134146063131952e-22	-0.20167501986362946	0.901	0.917	2.333686505512557e-17	0	HSPE1
8.349890855272883e-22	0.08582711496328774	0.153	0.099	2.3955836863777902e-17	0	TWIST1
8.353139458787662e-22	-0.16541726389579503	0.433	0.499	2.3965157107261803e-17	0	RAB10
8.77789995861557e-22	-0.15783937967861283	0.476	0.544	2.518379498126807e-17	0	HIGD1A
8.896111193102235e-22	0.10731613068564894	0.521	0.426	2.552294301301031e-17	0	GLIPR2
9.254442775921729e-22	-0.15993086865031686	0.254	0.325	2.655099632411944e-17	0	ACSL3
9.336651378496075e-22	-0.161850211373882	0.491	0.564	2.678685280490524e-17	0	KMT2E
9.356936847745771e-22	0.11405993564487127	0.3	0.227	2.684505181618262e-17	0	FZD2
9.446042833464517e-22	-0.09312999867727989	0.096	0.156	2.71006968892097e-17	0	MED7
9.630764006501795e-22	0.10210364938449923	0.221	0.155	2.763066193465365e-17	0	RGS10
9.747384612592846e-22	-0.10961651014662144	0.171	0.241	2.7965246453528875e-17	0	NRAS
1.0050190519670302e-21	-0.10985730396788343	0.111	0.173	2.88339966009341e-17	0	TBC1D15
1.0165154504233906e-21	-0.14998726030498122	0.452	0.522	2.9163828272647074e-17	0	UBE2E1
1.0303546715776162e-21	-0.10883135501979979	0.12	0.184	2.956087552756181e-17	0	AGPAT4
1.0741707638506461e-21	-0.12333321466571659	0.116	0.18	3.081795921487504e-17	0	LINGO1
1.1628907935767952e-21	0.060474524599144264	0.27	0.196	3.336333686771825e-17	0	RARRES2
1.1751608515927154e-21	-0.11205736112643713	0.143	0.21	3.3715364832195005e-17	0	KPNA1
1.2219240396539e-21	-0.08342262215998683	0.058	0.109	3.505700069767039e-17	0	VPS18
1.2280676511849474e-21	-0.18855843801255867	0.508	0.562	3.523326091249614e-17	0	NAA38
1.2380574439008957e-21	-0.08837162345967034	0.064	0.116	3.5519868065516696e-17	0	LCORL
1.2717884827062347e-21	0.10473982535562909	0.531	0.439	3.6487611568841876e-17	0	CXCL12
1.2996213232054006e-21	-0.1037217200550879	0.085	0.143	3.7286135762762943e-17	0	CTSH
1.3511505027148625e-21	-0.10525263248629496	0.145	0.212	3.876450792288941e-17	0	RABIF
1.3937774414195495e-21	-0.15661766517625986	0.505	0.564	3.9987474794326874e-17	0	PRR13
1.4999336579147902e-21	-0.2391227856344127	0.78	0.815	4.3033096645575333e-17	0	CDC42
1.5605491497665323e-21	-0.15371522072993415	0.649	0.699	4.477215510680181e-17	0	TFG
1.6088864792764634e-21	-0.14454009038954263	0.236	0.309	4.6158953090441734e-17	0	OPTN
1.6328808456248978e-21	-0.17053614204601486	0.401	0.467	4.684735146097832e-17	0	SF3B1
1.6414400695169726e-21	0.11910244616723897	0.493	0.412	4.709291559444194e-17	0	VPS51
1.6424234381514386e-21	-0.13142686492735206	0.185	0.256	4.7121128440564776e-17	0	EFHC1
1.6468318183570752e-21	-0.19276375819291963	0.153	0.217	4.7247604868664486e-17	0	PLP2
1.6752047986042883e-21	0.16675104629735604	0.698	0.64	4.8061625671957033e-17	0	PGD
1.6895671838583315e-21	-0.16992693721308819	0.142	0.207	4.8473682504895533e-17	0	ADAMTS9
1.695795166259697e-21	-0.10820739876945157	0.122	0.185	4.86523633199907e-17	0	WASHC4
1.7029932573543108e-21	-0.1618204939298759	0.226	0.296	4.8858876553495177e-17	0	RRAGC
1.7331756266714703e-21	-0.09368070984361736	0.075	0.13	4.972480872920448e-17	0	NLRP1
1.8096380370863946e-21	-0.117574394159397	0.109	0.17	5.191851528400866e-17	0	LIFR
1.830121017995627e-21	0.11039118820930904	0.471	0.383	5.2506172006294534e-17	0	TEAD2
1.929877553585898e-21	-0.09517601283279298	0.091	0.149	5.536818701237942e-17	0	OSBPL2
2.0430470154615702e-21	-0.11275184776039243	0.15	0.217	5.861501887359245e-17	0	TLK1
2.049633619136494e-21	0.08685787914454962	0.219	0.154	5.880398853302601e-17	0	MPPED2
2.14566973065826e-21	-0.13336486528762764	0.167	0.233	6.155926457258548e-17	0	TPST2
2.1955596648013792e-21	-0.9580230004325808	0.234	0.293	6.299060678315157e-17	0	TTYH1
2.2388059926511544e-21	-0.09640160115341273	0.124	0.189	6.423134392916162e-17	0	IBTK
2.2496938424638857e-21	0.09390126398031917	0.594	0.485	6.454371634028888e-17	0	MMP2
2.290749972536499e-21	-0.10830197357888932	0.175	0.245	6.572161671207215e-17	0	FAM174A
2.4057743719741605e-21	-0.11625033027083442	0.175	0.245	6.902166673193866e-17	0	PHF3
2.5256946742217253e-21	-0.15866718376636357	0.631	0.683	7.24621802034213e-17	0	CHMP2A
2.5982718948837954e-21	-0.10926097717991434	0.112	0.174	7.454442066421609e-17	0	GPR137B
2.600549160684228e-21	-0.1723794510486757	0.316	0.386	7.46097554200305e-17	0	JAK1
2.74190676237613e-21	-0.12416520177990908	0.2	0.271	7.866530501257118e-17	0	HMGCL
2.7832137782424262e-21	-0.37716515578590704	0.386	0.452	7.985040329777521e-17	0	DUSP1
2.8224505885222134e-21	-0.20064876910786988	0.127	0.187	8.09761073847023e-17	0	TMEM59L
3.009345117442847e-21	-0.13050889598820925	0.877	0.914	8.633811141943529e-17	0	SUMO1
3.067203818418283e-21	-0.11239920070350509	0.158	0.226	8.799807755042054e-17	0	EBLN3P
3.108699662651211e-21	0.11089761621914329	0.365	0.288	8.918859332146325e-17	0	RARA
3.164661882356748e-21	-0.104071589703885	0.123	0.186	9.07941494048151e-17	0	GSKIP
3.1877940532621052e-21	-0.17609515272955678	0.331	0.403	9.14578113880898e-17	0	LASP1
3.2747588699044774e-21	0.0985246895675953	0.996	0.995	9.395283197755946e-17	0	PPIA
3.2771725640446967e-21	-0.17468411003031328	0.09	0.146	9.402208086244234e-17	0	CRISPLD2
3.397881379551959e-21	-0.08972350059881297	0.072	0.126	9.748521677934569e-17	0	ASAP2
3.457268581872729e-21	-0.1548798758581571	0.605	0.653	9.91890356139286e-17	0	CYB5R3
3.5197447961059964e-21	0.029661501901694032	0.126	0.076	1.0098147820028104e-16	0	CCNB2
3.596409644476023e-21	-0.14169904918966492	0.583	0.642	1.031809927000171e-16	0	ARPC1A
3.69366093566648e-21	-0.18108483475007503	0.129	0.192	1.059711322442713e-16	0	KIF9
3.805924927463809e-21	-0.15622718540684544	0.563	0.616	1.0919198616893667e-16	0	GNAI3
3.890656692322626e-21	-0.17819129635980957	0.424	0.487	1.1162294050273614e-16	0	DARS
3.929314855345637e-21	-0.1516693077764732	0.179	0.245	1.1273204319986634e-16	0	NHLRC3
3.935601298960241e-21	-0.23205483254279002	0.901	0.899	1.1291240126716932e-16	0	PLD3
3.961307886863456e-21	-0.41991017110252726	0.205	0.265	1.1364992327411256e-16	0	TP53I11
4.050149241250867e-21	-0.10477843130581452	0.081	0.136	1.1619878173148738e-16	0	RIN2
4.058751242767579e-21	-0.11402574562084739	0.151	0.217	1.1644557315500184e-16	0	UBA6
4.273269725341396e-21	-0.15292590554588775	0.27	0.34	1.2260010842004467e-16	0	HK1
4.660048478426033e-21	-0.10204132335258367	0.109	0.171	1.3369679084604289e-16	0	ZDHHC12
4.6822150391453696e-21	-0.08846551265041529	0.079	0.134	1.3433274947308066e-16	0	PCGF5
4.747843144878779e-21	-0.17119331303435684	0.062	0.114	1.3621561982657216e-16	0	CTHRC1
4.790987256431283e-21	-0.14888536699958732	0.352	0.423	1.374534243870135e-16	0	FAM204A
4.797621978256942e-21	-0.15518307416003851	0.59	0.647	1.3764377455619165e-16	0	LAMTOR2
4.8360698929381216e-21	-0.17323124612944218	0.332	0.402	1.3874684522839472e-16	0	PNMA1
5.023246419157194e-21	0.1060546821655497	0.959	0.95	1.4411693976561988e-16	0	CLTA
5.1196068837384735e-21	-0.12606645052478388	0.267	0.34	1.468815214944568e-16	0	TWF1
5.173354230806372e-21	-0.14027469446141788	0.291	0.364	1.4842353288183482e-16	0	FMC1
5.1776592232505095e-21	-0.09758921400182885	0.123	0.186	1.485470431150571e-16	0	CTBS
5.414680496895317e-21	-0.11145028731636766	0.155	0.222	1.5534718345592665e-16	0	ERBIN
5.466776048354716e-21	-0.15852538657718407	0.648	0.704	1.568418048272968e-16	0	SRSF11
5.614909280540419e-21	-0.09201688708405428	0.064	0.116	1.610917472587046e-16	0	SLCO3A1
5.98526372501421e-21	-0.1632368184541546	0.437	0.5	1.7171721627065767e-16	0	TOP1
6.0820920799878755e-21	-0.13907515868068077	0.451	0.521	1.7449522177485216e-16	0	TXNDC12
6.326289273477286e-21	-0.14388077533410915	0.295	0.366	1.8150123925606333e-16	0	COMMD2
6.400119697585141e-21	0.07505091779605799	0.132	0.082	1.836194341237177e-16	0	SEMA3B
7.009541632406258e-21	-0.15498335197637136	0.14	0.204	2.0110374943373555e-16	0	LIPA
7.017611593025313e-21	-0.09292324143285109	0.072	0.126	2.0133527660389624e-16	0	SWAP70
7.143742328554088e-21	-0.1508988319920792	0.599	0.657	2.0495396740621677e-16	0	PSMC1
7.164290464927101e-21	-0.13176946193863226	0.245	0.317	2.0554349343875855e-16	0	CCDC50
7.44030968456084e-21	-0.14710524249296397	0.403	0.47	2.1346248485005048e-16	0	LYPLA1
7.76472834297154e-21	-0.12908774055591216	0.24	0.311	2.2277005615985347e-16	0	PPIL4
7.810842373745175e-21	-0.16157195445342631	0.483	0.545	2.240930677027491e-16	0	SYAP1
8.255522429240347e-21	-0.1030945200191504	0.13	0.194	2.3685093849490553e-16	0	ABCD3
8.270698772233533e-21	-0.2668788045237531	0.667	0.695	2.3728634777538007e-16	0	VAMP2
8.415149240742053e-21	-0.1522061560232838	0.338	0.409	2.414306317168895e-16	0	IMP3
8.76634660610004e-21	-0.156309038541525	0.485	0.55	2.5150648412901016e-16	0	TPGS2
9.471425855385122e-21	-0.15998739686938823	0.506	0.57	2.7173520779099913e-16	0	SRRM1
1.021767360397672e-20	-0.12096728746878016	0.269	0.344	2.931450556980921e-16	0	TMEM60
1.0633321458040272e-20	-0.1568566704719646	0.345	0.415	3.050699926311754e-16	0	MAP4
1.063375885211603e-20	-0.14863182950186937	0.392	0.462	3.050825414672089e-16	0	PSMC2
1.0809362533853953e-20	-0.09550614802135315	0.127	0.191	3.1012061109626993e-16	0	MIF4GD
1.132312721005493e-20	-0.13354960412363448	0.217	0.287	3.2486051965647595e-16	0	FNBP1L
1.1346021868993693e-20	0.158591102684696	0.63	0.574	3.2551736742142905e-16	0	OLA1
1.1901219918413144e-20	-0.11785243818466679	0.175	0.243	3.414459994592731e-16	0	MOSPD1
1.2344406793912197e-20	-0.23097066163126345	0.08	0.132	3.5416103091734094e-16	0	MTUS1
1.289038120414729e-20	-0.10132257196646094	0.12	0.181	3.698250367469857e-16	0	SPRYD7
1.2929638906425138e-20	-0.1022557872898957	0.14	0.205	3.7095134022533723e-16	0	C3orf38
1.3319851709330391e-20	-0.14653084365820784	0.331	0.401	3.8214654554068895e-16	0	DLD
1.3900177787576935e-20	-0.10242872955235696	0.111	0.171	3.987961007255823e-16	0	FBXO8
1.394542604734579e-20	-0.1369159208729347	0.151	0.214	4.000942732983507e-16	0	UBTD1
1.449859013446358e-20	-0.09679285266458415	0.143	0.209	4.1596455095776014e-16	0	AKTIP
1.488207308716667e-20	-0.10559446413350154	0.124	0.186	4.2696667687081176e-16	0	ANXA4
1.50455047714659e-20	-0.12005835670450685	0.161	0.227	4.316555318933567e-16	0	KIDINS220
1.5199990102569607e-20	-0.11611775481569939	0.168	0.235	4.3608771604272203e-16	0	MAGT1
1.52075240441205e-20	-0.1279211409313341	0.289	0.368	4.3630386482581715e-16	0	CD47
1.5329436808098146e-20	-0.1532213893094867	0.939	0.96	4.398015420243358e-16	0	ATP5F1B
1.5846196978935515e-20	0.07820374010447506	0.294	0.22	4.5462739132566e-16	0	HEY1
1.5861215017078855e-20	-0.10811205992365461	0.108	0.168	4.550582588399923e-16	0	KIF3A
1.793945371521285e-20	-0.09229798620920629	0.08	0.135	5.146829270894566e-16	0	SLC35F1
1.8244791243012845e-20	-0.1195631187905627	0.212	0.284	5.234430607620386e-16	0	DUSP14
1.8487923552244708e-20	-0.16092282413629166	0.313	0.384	5.304185267139007e-16	0	OAT
1.866197504379676e-20	-0.18389229081687675	0.343	0.411	5.354120640065291e-16	0	RAB32
1.9816771622967463e-20	-0.12645013616386203	0.135	0.197	5.685431778629365e-16	0	LNPK
2.0520262601357213e-20	0.103555528762027	0.271	0.203	5.887263340329384e-16	0	BMERB1
2.1228724159453065e-20	-0.09705552101178029	0.076	0.129	6.090520961347084e-16	0	SORT1
2.1395659451358762e-20	-0.13883876755735014	0.738	0.789	6.138414696594829e-16	0	SCAND1
2.142880780204025e-20	-0.07643082165639944	0.059	0.108	6.147924958405348e-16	0	ERLIN2
2.146536612444231e-20	-0.15411849421130985	0.361	0.43	6.158413541102499e-16	0	YY1
2.1659679251167804e-20	-0.14203732652393342	0.788	0.83	6.214161977160043e-16	0	NDUFS6
2.2159027591182444e-20	-0.1779622195384889	0.36	0.427	6.357425015910243e-16	0	GLUD1
2.2465661929011528e-20	-0.11942086371184718	0.181	0.249	6.445398407433407e-16	0	PPM1B
2.271693706627818e-20	-0.11854919370325473	0.144	0.21	6.51748924431521e-16	0	DBNDD2
2.3025897018583555e-20	-0.12359799255850318	0.239	0.311	6.606129854631622e-16	0	MFSD14A
2.354035469327948e-20	-0.17052135812887181	0.778	0.805	6.7537277615018825e-16	0	NDUFB1
2.3769078986376347e-20	-0.12510388082072632	0.984	0.982	6.819348761191374e-16	0	RAC1
2.4066520720937417e-20	-0.1425909592898898	0.252	0.321	6.904684794836945e-16	0	PAK2
2.5680628510536978e-20	-0.1411096666717948	0.791	0.835	7.367772319673059e-16	0	ENY2
2.5761106228153576e-20	-0.10437167356741572	0.083	0.137	7.390861376857261e-16	0	DMD
2.6233042494205275e-20	0.15192530223269296	0.873	0.836	7.526259891587494e-16	0	NREP
2.720787485112123e-20	-0.29077070769721247	0.127	0.185	7.805939294786681e-16	0	LXN
2.724192817553983e-20	0.123378373526705	0.568	0.489	7.815709193562378e-16	0	POLD2
2.795225620263204e-20	-0.13060956564696374	0.295	0.369	8.019502304535133e-16	0	TIPRL
2.965348164782842e-20	-0.11070691054401466	0.111	0.17	8.507583884761973e-16	0	ABHD5
2.9888315844936765e-20	-0.10042114344541397	0.122	0.184	8.574957815912358e-16	0	IRF2
3.153328371610105e-20	-0.16496379926764887	0.292	0.36	9.04689909814939e-16	0	LGMN
3.2289419225306324e-20	-0.15330360116447028	0.465	0.533	9.263834375740384e-16	0	UBA1
3.281198809831904e-20	-0.160399222473532	0.703	0.74	9.413759385407732e-16	0	GLO1
3.4058945441946423e-20	-0.1306487035143405	0.057	0.105	9.771511447294429e-16	0	TUBA4A
3.426193054172423e-20	-0.10035033874575502	0.116	0.177	9.829747872420681e-16	0	PTPRN2
3.433514776692007e-20	0.16414710433667573	0.334	0.267	9.850753894329369e-16	0	CCND3
3.4996408630377126e-20	-0.11197971970887333	0.195	0.264	1.0040469636055197e-15	0	TMX4
3.5438140281385176e-20	0.085027166364143425	0.158	0.105	1.0167202446729407e-15	0	SPEG
3.551839723691521e-20	-0.13742040472520495	0.239	0.309	1.0190228167270974e-15	0	PIP4P2
3.6320732850127166e-20	-0.09057937431424848	0.108	0.168	1.0420418254701484e-15	0	HELZ
3.741127758677373e-20	-0.20383704356506815	0.38	0.442	1.0733295539645383e-15	0	UBE2J1
3.751836143837884e-20	-0.1636814390461846	0.453	0.516	1.0764017896670888e-15	0	MED10
3.83166849643187e-20	-0.11784486453347148	0.15	0.213	1.0993056916263035e-15	0	GFPT1
4.081271706349334e-20	-0.12881857764224414	0.993	0.98	1.170916852551624e-15	0	NDUFA4
4.268531354109364e-20	-0.08067857586569971	0.055	0.103	1.2246416454939766e-15	0	RFX2
4.64119466340579e-20	-0.10791844750852975	0.138	0.202	1.3315587489311212e-15	0	TAOK1
4.647840171547931e-20	-0.10464702663297777	0.058	0.106	1.3334653452171014e-15	0	DGKH
4.6533837118082296e-20	-0.08935808375137802	0.099	0.156	1.335055786917781e-15	0	PDZD8
4.700409798452883e-20	-0.41473376443738186	0.879	0.889	1.3485475711761323e-15	0	FKBP1A
4.7228328540519876e-20	-0.09827333602192206	0.078	0.131	1.3549807458275153e-15	0	PDE4DIP
4.877232953517529e-20	-0.09395724664382304	0.114	0.174	1.3992781343641792e-15	0	WDR11
4.9173024852653297e-20	-0.0758413920585088	0.058	0.107	1.410774083022623e-15	0	AFTPH
4.934571337319744e-20	-0.08755109382330849	0.061	0.11	1.4157285166770346e-15	0	SERPINB1
5.0662984480545253e-20	-0.1224276251374832	0.137	0.198	1.4535210247468433e-15	0	C3orf14
5.35951898546136e-20	-0.17076205696858748	0.67	0.721	1.5376459969288643e-15	0	DBI
5.60521787714635e-20	-0.08217770221051654	0.076	0.129	1.608137008953288e-15	0	C6orf136
5.635139866630163e-20	-0.1002398131527979	0.149	0.214	1.6167216277361937e-15	0	ACYP2
6.155601670430488e-20	-0.16204354863643822	0.732	0.769	1.766042119246507e-15	0	ROMO1
6.413902357984793e-20	-0.1429486828350257	0.692	0.744	1.840148586505837e-15	0	MRPL41
6.479864591070878e-20	-0.138057503166635	0.272	0.343	1.859073151178235e-15	0	FAM215B
6.54540102772546e-20	-0.09838155604691362	0.132	0.194	1.8778755548544343e-15	0	GNS
6.631592500678544e-20	-0.0928100552013256	0.111	0.171	1.9026038884446742e-15	0	TMEM245
6.882784575590057e-20	-0.1521649184234033	0.422	0.486	1.974670894736787e-15	0	DHRS7
7.140618525663799e-20	-0.14979094883402067	0.358	0.427	2.048643455012944e-15	0	COX20
7.469413313695013e-20	-0.0865072359129772	0.076	0.129	2.142974679699099e-15	0	OXCT1
7.842044008938078e-20	-0.12618496423759967	0.064	0.113	2.2498824261643348e-15	0	OTULINL
7.92817318445464e-20	-0.15822804470829754	0.6	0.65	2.2745928866200363e-15	0	ECH1
8.164431960549688e-20	-0.17033614643133405	0.143	0.204	2.3423755294817054e-15	0	TACC1
8.465025410725174e-20	-0.09137382518596522	0.069	0.12	2.4286157903370526e-15	0	MBNL2
8.615624576472002e-20	-0.12370998887317675	0.238	0.308	2.4718226909898172e-15	0	TMEM33
8.652003501503355e-20	-0.08937961946648337	0.068	0.119	2.4822598045813127e-15	0	SASH1
8.737975565474205e-20	-0.09519172653285105	0.095	0.152	2.5069251897345495e-15	0	FAM126A
8.753464916085358e-20	0.12749767753087954	0.269	0.205	2.511369084424889e-15	0	CA11
8.87128574437154e-20	-0.2533760228731813	0.337	0.396	2.545171880060195e-15	0	ABRACL
9.351718716775563e-20	-0.1459741293104002	0.537	0.596	2.683008099842909e-15	0	PPP2CA
9.376587724281443e-20	-0.10659567419655985	0.166	0.232	2.690143018096346e-15	0	FAM122A
9.393664897157806e-20	-0.12456778506182653	0.223	0.291	2.6950424589945747e-15	0	SCAMP3
9.525281080671245e-20	-0.13046969985999213	0.335	0.407	2.73280314204458e-15	0	SMIM15
9.555313464938641e-20	-0.19450836373491992	0.244	0.308	2.7414194330908962e-15	0	MACF1
9.693497085101212e-20	-0.12926935274454399	0.243	0.313	2.7810643137155375e-15	0	SLC39A6
9.742394721459978e-20	-0.12919555054839127	0.262	0.333	2.7950930455868676e-15	0	G3BP2
9.783901200342605e-20	-0.13517283429842197	0.383	0.457	2.8070012543782934e-15	0	MMP24OS
9.793404959718237e-20	-0.09323746343690488	0.055	0.103	2.809727882943162e-15	0	LSR
9.800472574637629e-20	-0.12407933531722054	0.295	0.367	2.811755581663536e-15	0	RBM7
9.957445084432802e-20	-0.11490507424752999	0.067	0.117	2.856790994723771e-15	0	HLX
1.0107321077698383e-19	-0.12561500384831698	0.296	0.367	2.8997904171916663e-15	0	SCAMP2
1.0254639206761317e-19	0.081970989909812	0.999	0.992	2.942055988419822e-15	0	ATP5MG
1.0469527974294473e-19	-0.1439327361308076	0.776	0.821	3.0037075758250843e-15	0	PCBP1
1.0472647333793757e-19	0.07340161521596023	0.865	0.811	3.004602520065429e-15	0	SH3BGRL3
1.0537917771369515e-19	-0.13689246758045776	0.217	0.283	3.0233286086059136e-15	0	RB1CC1
1.0543955148255061e-19	-0.21055100653371095	0.171	0.233	3.025060732034377e-15	0	SYT1
1.1097238201441188e-19	0.0805935859518426	0.157	0.105	3.1837976399934767e-15	0	DLEU1
1.1153000238977046e-19	-0.14572776346821437	0.629	0.686	3.1997957685625148e-15	0	MRPL52
1.1280650133690295e-19	-0.08631227434325381	0.078	0.13	3.2364185233557454e-15	0	TGDS
1.1387776069120753e-19	-0.1928089105862436	0.651	0.7	3.267152954230744e-15	0	EIF5
1.230502069769258e-19	0.1303278412868868	0.525	0.454	3.530310438168001e-15	0	CPNE1
1.234321455053606e-19	0.12057951021303209	0.342	0.268	3.541268254548796e-15	0	BCAT1
1.2582694913926323e-19	-0.12863064714038863	0.8	0.839	3.609975170805462e-15	0	RNF7
1.2642965375761917e-19	-0.10994296179753288	0.126	0.187	3.627266766306094e-15	0	ZNF274
1.26467770791861e-19	0.07655003707285427	0.152	0.1	3.628360344018492e-15	0	BNC2
1.2762902973316698e-19	-0.09347416119053575	0.118	0.178	3.66167686304456e-15	0	CDC42SE2
1.2817979090563672e-19	-0.09381716899392349	0.077	0.13	3.677478201082717e-15	0	TMBIM1
1.349955478454254e-19	-0.1008033855844835	0.076	0.128	3.873022267685255e-15	0	SLFN5
1.3658810232227458e-19	-0.13090576370187768	0.273	0.343	3.918712655626058e-15	0	USP14
1.375442765116447e-19	-0.14468822815126958	0.427	0.493	3.946145293119086e-15	0	SNX2
1.3965704070524044e-19	-0.11574050620328946	0.139	0.202	4.006760497833348e-15	0	DAB2
1.4111702200425738e-19	0.05851766113650314	0.243	0.176	4.048647361302144e-15	0	NEXN
1.5066833232198646e-19	-0.1713292961660895	0.635	0.682	4.322674454317792e-15	0	NUDC
1.556397935874199e-19	0.09848747499707344	0.486	0.399	4.465305678023077e-15	0	PLEKHO1
1.639328653631807e-19	-0.4220993196738756	0.992	0.978	4.703233907269654e-15	0	MT-ND3
1.656877552776408e-19	-0.12838563920343066	0.273	0.343	4.753581698915514e-15	0	ARFGAP3
1.6708048334215615e-19	-0.1551340381660422	0.623	0.672	4.79353906708646e-15	0	RNH1
1.6734018322822818e-19	-0.09502814756420172	0.142	0.206	4.800989856817867e-15	0	CDC27
1.6870357926229132e-19	0.13433411062677392	0.764	0.728	4.8401056890351376e-15	0	NHP2
1.6906832902838747e-19	-0.08198024538804966	0.058	0.105	4.850570359824437e-15	0	RAPGEF2
1.7049952499360735e-19	-0.09058953798963866	0.057	0.104	4.891631372066595e-15	0	SH2B3
1.7318481685277609e-19	0.08025460790683664	0.138	0.089	4.968672395506146e-15	0	REC8
1.9048419461592816e-19	0.11115598143887695	0.899	0.86	5.464991543530979e-15	0	RSL24D1
1.9321415526650388e-19	-0.1546569313348926	0.32	0.387	5.5433141145959965e-15	0	TMEM14A
2.0268704628274325e-19	-0.1239332145225942	0.091	0.144	5.815091357851904e-15	0	EHD4
2.052972825936532e-19	-0.1022267256020479	0.152	0.216	5.88997903761191e-15	0	ALG2
2.076617588940882e-19	-0.0868557225065135	0.096	0.152	5.957815862671391e-15	0	NT5DC1
2.207224554416965e-19	-0.17123170771600782	0.367	0.428	6.332527246622273e-15	0	ATP6V1E1
2.284422007311525e-19	-0.16935724598459	0.455	0.516	6.554006738976766e-15	0	ATRX
2.31992856647843e-19	-0.11108258571557472	0.201	0.27	6.655875057226616e-15	0	FUNDC1
2.3561863219822926e-19	-0.16560703931847345	0.139	0.198	6.759898557767197e-15	0	ETS2
2.414554805436286e-19	-0.15871239068544296	0.552	0.606	6.927357736796704e-15	0	GRINA
2.515069315231941e-19	-0.10381614641543452	0.12	0.179	7.215733865400439e-15	0	ABHD11
2.576744154602388e-19	-0.1312512975534542	0.089	0.142	7.392678979554252e-15	0	TSTD1
2.616028648970034e-19	-0.1433705144098945	0.222	0.288	7.505386193895028e-15	0	SPTAN1
2.6574647575966716e-19	-0.13407182986197475	0.683	0.734	7.624266389544851e-15	0	ACP1
2.662360790270206e-19	-0.2968931486178157	0.401	0.461	7.63831310728522e-15	0	HLA-E
2.6766495901171487e-19	-0.12014654672472769	0.201	0.269	7.6793076740461e-15	0	ARID3A
2.89890179189161e-19	-0.08653139186465009	0.088	0.142	8.31694924093703e-15	0	LGALS8
3.010835818456058e-19	-0.1656037252924658	0.84	0.869	8.638087963150431e-15	0	BEX4
3.147233400210977e-19	-0.12239008787856864	0.229	0.296	9.029412625205293e-15	0	TMEM128
3.1704834252074885e-19	-0.0873372134947986	0.082	0.135	9.096116946920284e-15	0	PGPEP1
3.197830493018116e-19	-0.134387925120232	0.736	0.786	9.174575684468974e-15	0	PSMB3
3.4984501215377764e-19	-0.16024161378629354	0.376	0.438	1.003705339869188e-14	0	HNRNPH2
3.617884136728215e-19	-0.1293718925135945	0.719	0.779	1.0379709588273249e-14	0	STMP1
3.878367610559033e-19	-0.1130374884961031	0.108	0.165	1.1127036674693865e-14	0	DPYSL3
3.8826664480869807e-19	-0.07851172881234948	0.072	0.123	1.1139370039561548e-14	0	AP5Z1
4.15471457471512e-19	-0.0868249058768451	0.071	0.121	1.1919876114857679e-14	0	CBL
4.345131368230282e-19	-0.13781390656106707	0.919	0.928	1.2466181895452678e-14	0	GNG5
4.4235552142241e-19	-0.18977452709921283	0.588	0.642	1.2691179909608942e-14	0	TSPAN3
4.469706270960212e-19	-0.1158288049952908	0.088	0.14	1.2823587291384849e-14	0	GRK5
4.554086313155638e-19	0.11624808971971645	0.885	0.867	1.3065673632443526e-14	0	LSM7
4.558307443226966e-19	0.08258432210090844	0.191	0.133	1.3077784054618166e-14	0	OLFML1
4.570093521051027e-19	-0.08315060381189482	0.078	0.13	1.3111598311895396e-14	0	RUNDC1
4.664183669318762e-19	0.08728593298985166	0.999	0.992	1.3381542947275529e-14	0	SUMO2
4.941114407401073e-19	-0.13167465832608488	0.075	0.126	1.417605723483368e-14	0	LRRC32
5.001259786168697e-19	-0.09110708076664814	0.058	0.104	1.4348614326517992e-14	0	EFR3B
5.021280247188883e-19	-0.16093128619196673	0.524	0.582	1.4406053029184906e-14	0	ZFAND5
5.0578018790021535e-19	-0.1318933840428389	0.205	0.27	1.451083359085718e-14	0	RFK
5.103880087036099e-19	-0.14111943396983354	0.131	0.189	1.464303196970657e-14	0	TRIM2
5.1943467615433e-19	-0.29647008903323424	0.275	0.335	1.4902580858867727e-14	0	PTP4A3
5.429870105546037e-19	-0.11577059542717016	0.993	0.994	1.557829733281158e-14	0	UBB
5.552933564974588e-19	-0.1684403376125192	0.885	0.901	1.5931366397912095e-14	0	NPC2
5.674015749410556e-19	-0.2953919735226556	0.148	0.203	1.6278751185058885e-14	0	ENG
5.681356500499241e-19	-0.11510337269931886	0.212	0.28	1.6299811799932322e-14	0	SLC30A5
5.683395191449976e-19	-0.17405601419873662	0.446	0.505	1.6305660804269982e-14	0	G6PC3
5.915241562864161e-19	-0.17506320705332684	0.151	0.21	1.6970828043857276e-14	0	PPM1K
6.114590350645171e-19	-0.14132185096260985	0.182	0.247	1.7542759716000995e-14	0	MLLT1
6.1821472747788955e-19	-0.00504491250778738	0.278	0.203	1.773658053134065e-14	0	CCDC3
6.3107985892981315e-19	-0.17313312579018705	0.154	0.216	1.810568115269634e-14	0	GPCPD1
6.372529474645053e-19	0.10938806325925676	0.694	0.62	1.8282787062756657e-14	0	RBIS
6.472094420035024e-19	-0.09090474074761383	0.076	0.127	1.8568438891080483e-14	0	SRGAP2C
6.84113538318994e-19	-0.10608686125316308	0.067	0.115	1.9627217414371938e-14	0	DTNA
6.986461533072135e-19	-0.18186283508868317	0.489	0.545	2.0044158138383954e-14	0	BLVRB
7.060708187916182e-19	-0.10862135663998818	0.094	0.149	2.0257171791131526e-14	0	RCAN1
7.119269509694201e-19	-0.0701954654397422	0.057	0.104	2.042518422331266e-14	0	TAP1
7.346806837379486e-19	-0.10115088513775	0.181	0.248	2.1077988816441744e-14	0	ZDHHC9
7.358652096624694e-19	-0.09814812559629107	0.075	0.125	2.1111972865216247e-14	0	ANKRD28
7.478162173902944e-19	-0.14969812110606684	0.442	0.504	2.145484727692755e-14	0	AP1S1
7.518414688673723e-19	-0.11317164599740867	0.138	0.198	2.157033174180491e-14	0	TMEM246
7.869906779147708e-19	-0.11430679947484523	0.216	0.283	2.2578762549374775e-14	0	NR1H2
7.926033768426601e-19	-0.12466658910192896	0.375	0.444	2.2739790881615918e-14	0	RAP1A
8.040313840571995e-19	-0.17556252800620176	0.381	0.443	2.3067660408601053e-14	0	GDI1
8.055161706145404e-19	-0.1319993936970295	0.43	0.496	2.3110258934931164e-14	0	SDF2
8.223346453638412e-19	-0.12218114055716042	0.139	0.199	2.3592780975488604e-14	0	NUFIP2
8.576201459534082e-19	-0.13897362158272336	0.311	0.376	2.4605121987403283e-14	0	LAMTOR3
8.683534276134105e-19	0.10124970830960911	0.75	0.687	2.4913059838228745e-14	0	NENF
8.857726203338912e-19	-0.09769722392194705	0.127	0.187	2.5412816477379338e-14	0	CLN8
8.8943456017859155e-19	0.1027377654781802	0.338	0.268	2.5517877531523792e-14	0	RAC3
9.249925874735823e-19	-0.14025999277647805	0.648	0.7	2.6538037334617075e-14	0	PPP1CA
1.0022164289525104e-18	0.0463907249721095	0.481	0.4	2.875358934664752e-14	0	CKS2
1.0049609865618539e-18	-0.1321085891822431	0.368	0.438	2.883233070445959e-14	0	DPH3
1.0244061041224732e-18	-0.10895269832416388	0.178	0.243	2.9390211127273753e-14	0	YEATS4
1.0657717394575404e-18	-0.09195512984160606	0.115	0.173	3.057699120503683e-14	0	ODR4
1.0881811138775195e-18	0.07852129189596085	0.114	0.071	3.1219916157146035e-14	0	NKD1
1.10532623541823e-18	-0.12814806195438344	0.361	0.431	3.1711809694149016e-14	0	FAM177A1
1.1230628082842926e-18	-0.08491776151460148	0.078	0.128	3.2220671969676357e-14	0	TMEM8A
1.2419573111089223e-18	-0.17254348811877274	0.432	0.491	3.563175525571498e-14	0	ORMDL1
1.3193120765426578e-18	-0.08874909060893188	0.063	0.111	3.785106347600885e-14	0	RAB33A
1.3274744897586391e-18	-0.1930625242446301	0.328	0.398	3.8085243111175357e-14	0	SULF1
1.334402697747101e-18	-0.09311849170531622	0.101	0.156	3.828401339836433e-14	0	ASCC3
1.3522134825446245e-18	-0.12017676758543616	0.892	0.918	3.8795004814205276e-14	0	PSMB1
1.3854872594389531e-18	-0.10469474472405402	0.17	0.234	3.9749629473303566e-14	0	ETNK1
1.3931513196560968e-18	-0.16378926115495407	0.902	0.919	3.9969511360933417e-14	0	PTGES3
1.446066896139326e-18	-0.14474438563991532	0.305	0.375	4.148765925023726e-14	0	IFI27L1
1.4485315855110373e-18	-0.09919320348796695	0.131	0.191	4.155837118831166e-14	0	SLC35F6
1.4656266280868854e-18	-0.09773439053874358	0.104	0.16	4.204882795981274e-14	0	LRRC4C
1.4837519416701566e-18	-0.10880580923163394	0.159	0.221	4.2568843206516794e-14	0	WASL
1.5351138226749836e-18	-0.13685163101694164	0.202	0.267	4.404241557254528e-14	0	ARMCX1
1.6498553664954033e-18	-0.15640329340893172	0.303	0.367	4.733435046475312e-14	0	PRPS1
1.6553025798920955e-18	-0.10865997086376122	0.158	0.22	4.749063101710422e-14	0	TGOLN2
1.6627426615924577e-18	0.09204365543342186	0.553	0.473	4.770408696108761e-14	0	AKAP12
1.669176851260168e-18	-0.07943930738882085	0.072	0.121	4.7888683862654225e-14	0	STIM1
1.7016477306431634e-18	0.11044297084473031	0.491	0.417	4.8820273392152357e-14	0	TATDN1
1.7331018405720292e-18	-0.10849935955217033	0.14	0.2	4.972269180601152e-14	0	THAP5
1.8494714119535813e-18	-0.13448159246732427	0.36	0.427	5.306133480894825e-14	0	RABGGTB
1.8682019476539217e-18	-0.13904822574950682	0.444	0.505	5.3598713878191014e-14	0	MRPL13
1.8772967581330054e-18	-0.11101861514275213	0.184	0.248	5.385964399083593e-14	0	FUBP3
1.8897661658854573e-18	-0.1001396145068898	0.089	0.14	5.421739129925377e-14	0	RAP2A
2.02595428496059e-18	-0.13554779352978263	0.269	0.335	5.812462843551932e-14	0	TRA2A
2.102321491983e-18	-0.07609872234994677	0.066	0.114	6.031560360499226e-14	0	SFXN5
2.1321988362510565e-18	-0.11325412030011328	0.225	0.293	6.117278461204282e-14	0	COQ10B
2.181557329187953e-18	-0.1791142606824252	0.6	0.653	6.258887977440238e-14	0	DUT
2.181802904331404e-18	-0.12376961358557997	0.135	0.194	6.259592532526798e-14	0	CHD7
2.191728650684209e-18	-0.09560957778822884	0.105	0.16	6.288069498812995e-14	0	SLC17A5
2.2193358805935525e-18	-0.08533265466790296	0.097	0.152	6.367274641422902e-14	0	GNA13
2.243379253962211e-18	-0.09507806111527511	0.142	0.203	6.436255079617584e-14	0	STX16
2.3393759646181157e-18	-0.1263081810227299	0.541	0.607	6.711669642489373e-14	0	MEAF6
2.583958016830182e-18	-0.07396712225311135	0.07	0.119	7.413375550285793e-14	0	SOAT1
2.6355978550822414e-18	-0.12245868866130405	0.343	0.413	7.561530246230951e-14	0	TIAL1
2.7568776814941296e-18	0.07308960840783313	0.206	0.146	7.909482068206658e-14	0	PLPPR3
2.8145506026798225e-18	-0.07052388795873267	0.056	0.101	8.07494567908841e-14	0	HPS3
2.869807239421101e-18	-0.25303811404574283	0.452	0.501	8.233476969899138e-14	0	BSCL2
2.898065159490862e-18	-0.148305285594667	0.084	0.136	8.314548942579283e-14	0	IFI44L
2.9822449221244285e-18	-0.1628036210456203	0.9	0.911	8.556060681574985e-14	0	YWHAQ
3.118243430754701e-18	-0.09282161705906414	0.087	0.138	8.946240402835238e-14	0	WFS1
3.303169950763504e-18	-0.1230467006874309	0.126	0.183	9.476794588740494e-14	0	ROCK2
3.3356545377659683e-18	-0.10612421128996913	0.148	0.208	9.569992868850563e-14	0	ACAP2
3.3662836519131138e-18	-0.12964911590168327	0.304	0.373	9.657867797338723e-14	0	RNF146
3.448419289880254e-18	-0.1070780483468064	0.187	0.251	9.893514942666448e-14	0	CHCHD7
3.454113641262127e-18	-0.14461766060062087	0.667	0.716	9.909852036781043e-14	0	TBCB
3.6449768502778586e-18	-0.09266020688413154	0.099	0.152	1.0457438583447176e-13	0	RABGAP1
3.923828946193909e-18	0.14384455108343952	0.324	0.256	1.1257465246630324e-13	0	FLRT2
4.019533247766806e-18	-0.10756633092550963	0.145	0.205	1.1532040887842967e-13	0	EPN2
4.126881323110179e-18	-0.09455271242674065	0.096	0.149	1.1840022516003103e-13	0	CLDN12
4.2802193633217e-18	-0.14667609704047552	0.198	0.26	1.2279949353369957e-13	0	ZBTB20
4.3243995268597294e-18	-0.21553031858809357	0.433	0.488	1.2406702242560564e-13	0	GPI
4.355178331889814e-18	0.0792009537769478	0.996	0.986	1.2495006634191876e-13	0	CIRBP
4.373813409356408e-18	-0.0989443409995055	0.114	0.17	1.2548470671443533e-13	0	PRKX
4.4438464120729085e-18	-0.1081927365286264	0.11	0.164	1.2749395356237175e-13	0	DIAPH2
4.6741759759364956e-18	-0.13792432183670245	0.392	0.457	1.3410210874961807e-13	0	SRSF8
4.878098836220396e-18	-0.12374846829152891	0.296	0.363	1.3995265561116317e-13	0	TUSC2
5.0329226849146894e-18	-0.10703999382882445	0.205	0.27	1.4439455183020244e-13	0	VPS4B
5.038895720086648e-18	-0.11049731056744952	0.083	0.134	1.4456591820928593e-13	0	HEG1
5.380664714475471e-18	-0.1509982106940866	0.946	0.944	1.5437127065830126e-13	0	TCEAL9
5.390809775318427e-18	-0.1215201536883006	0.239	0.306	1.5466233245388568e-13	0	SMIM14
5.5242574184904646e-18	-0.14059833546636968	0.219	0.282	1.5849094533649142e-13	0	PTK2
5.654858106343375e-18	-0.12917300399543874	0.389	0.454	1.6223787907099143e-13	0	FDX1
5.758802870744514e-18	-0.08680268524691204	0.09	0.142	1.6522005436166012e-13	0	LGALSL
5.821209047095452e-18	-0.13250113246189832	0.167	0.227	1.6701048756116852e-13	0	LURAP1L
5.959420956275262e-18	-0.12202466195589334	0.28	0.347	1.7097578723553726e-13	0	SNRNP27
6.0824011362493596e-18	-0.09719602513802156	0.196	0.263	1.7450408859899414e-13	0	RAB28
6.10236759051848e-18	-0.10288733119225543	0.057	0.101	1.750769261719752e-13	0	PAPSS2
6.196111782023198e-18	-0.07744972752844512	0.067	0.114	1.7776644702624556e-13	0	FAM76A
6.249781288519312e-18	-0.09360793747656074	0.137	0.197	1.7930622516761907e-13	0	PSMB8
6.51830465156271e-18	-0.15448631891852915	0.456	0.516	1.8701016045333415e-13	0	PKIG
6.932043201139471e-18	-0.1729115640840625	0.238	0.299	1.988803194406914e-13	0	CYP51A1
7.180081411583388e-18	-0.09924894775756146	0.128	0.185	2.059965356983274e-13	0	CDC37L1
7.516558531022365e-18	0.10185929470084898	0.827	0.781	2.1565006425503165e-13	0	SMDT1
7.727104500837765e-18	-0.1355788077660316	0.57	0.627	2.2169062812903548e-13	0	DDT
8.027782556689608e-18	-0.13902636302993931	0.581	0.634	2.3031708155142484e-13	0	GTF3C6
8.135793626009501e-18	-0.07582815770107132	0.081	0.131	2.3341591913021257e-13	0	PLEKHF2
8.383280591185562e-18	-0.16347576532575747	0.74	0.769	2.4051632016111375e-13	0	NDUFA3
8.398645169005032e-18	-0.07840135776329622	0.077	0.127	2.409571298987544e-13	0	AGA
9.180365182694464e-18	-0.1232055642753152	0.265	0.331	2.6338467709150417e-13	0	CPNE3
9.380341548427772e-18	-0.08968613442438736	0.108	0.162	2.691219990243928e-13	0	CTR9
9.439808659379181e-18	-0.21065213301085023	0.229	0.288	2.708281104375887e-13	0	LMCD1
9.663440901563333e-18	-0.10937321842680185	0.07	0.117	2.77244119465852e-13	0	PCDH17
9.937556164435229e-18	-0.21482898333205297	0.089	0.139	2.8510848635764673e-13	0	ANGPT2
1.0053868274865252e-17	0.10935766184336368	0.184	0.132	2.884454808058841e-13	0	CDC25B
1.0598278976158699e-17	0.02639809416382599	0.906	0.838	3.040646238259931e-13	0	SOX4
1.0879948306378427e-17	-0.08858374793919917	0.065	0.111	3.1214571690999705e-13	0	EPDR1
1.0950483477039015e-17	-0.08312243407126044	0.096	0.149	3.141693709562494e-13	0	TCAIM
1.1197025081157457e-17	-0.11435053935642125	0.227	0.291	3.2124264957840746e-13	0	BRWD1
1.1755440862767845e-17	-0.16977764336459955	0.355	0.416	3.372635983528095e-13	0	TNRC6B
1.2166725885353088e-17	-0.12834834323185312	0.228	0.292	3.490633656507801e-13	0	FBXO21
1.2374432256861364e-17	0.10054302755062738	0.581	0.507	3.5502246144935253e-13	0	CKAP4
1.2465341833526932e-17	-0.07903185398495391	0.063	0.108	3.5763065720388767e-13	0	MAP4K3
1.2628841705342568e-17	-0.1413749255741379	0.304	0.37	3.623214685262783e-13	0	GOLIM4
1.27196896963553e-17	0.09166771124851475	0.36	0.287	3.649278973884336e-13	0	DDR2
1.2826251154867625e-17	-0.12126072463184095	0.258	0.325	3.6798514563315215e-13	0	ZFR
1.2879924753966117e-17	-0.25017005448478113	0.646	0.689	3.695250411912879e-13	0	SDC2
1.3150081020262147e-17	-0.13149055741530222	0.118	0.173	3.77275824471321e-13	0	SLC20A2
1.3282380552538479e-17	-0.11617224863416897	0.198	0.261	3.8107149805232895e-13	0	CLSTN1
1.342171956454101e-17	-0.14065958896477226	0.373	0.436	3.8506913430668157e-13	0	SMARCA1
1.356831832540329e-17	-0.1218020835670317	0.292	0.358	3.8927505275582037e-13	0	DRAM2
1.413025568853778e-17	-0.0881469936137681	0.101	0.153	4.053970357041489e-13	0	NAPG
1.4877145056621173e-17	-0.08597543994769405	0.097	0.149	4.2682529167446144e-13	0	PTPN11
1.5287960927595887e-17	-0.18626470824595698	0.488	0.543	4.38611599012726e-13	0	FDPS
1.5834157903594782e-17	-0.12547011198097535	0.658	0.705	4.542819902541343e-13	0	GTF2A2
1.6413097689052742e-17	-0.11009041194389294	0.17	0.23	4.708917726989231e-13	0	CCDC82
1.6813228854433567e-17	-0.1253507448671749	0.263	0.328	4.823715358336991e-13	0	ARID1B
1.7899473340172426e-17	-0.13323934047096975	0.333	0.396	5.135358901295469e-13	0	CSNK1D
1.819194692610837e-17	-0.09772983122905718	0.076	0.124	5.219269573100492e-13	0	SMAGP
1.8666155601219855e-17	-0.09355718980696753	0.145	0.204	5.355320041989976e-13	0	CDC73
1.8755181377749035e-17	0.1303813617439243	0.179	0.128	5.380861537276198e-13	0	CAP2
1.8810587799385736e-17	-0.29711046118971285	0.533	0.577	5.396757639643767e-13	0	HES4
1.9493350116986154e-17	0.05702316514822112	0.124	0.079	5.592642148563327e-13	0	PCDHB5
1.9991667361097222e-17	-0.09674256780516616	0.066	0.111	5.735609365898793e-13	0	FRMD4B
2.0028273332719176e-17	-0.1139465399064355	0.23	0.295	5.746111619157132e-13	0	STX7
2.0161857146947436e-17	-0.1152863231033428	0.223	0.287	5.78443681545922e-13	0	OXR1
2.1255199708543432e-17	-0.1534253733666091	0.927	0.934	6.098116796381111e-13	0	ATP5ME
2.127625336980554e-17	-0.14836263734045135	0.14	0.196	6.104157091797209e-13	0	AFDN
2.1501993971644008e-17	0.09164113937601903	0.668	0.59	6.168922070464666e-13	0	PAFAH1B3
2.1691369411075186e-17	0.23381571260557443	0.332	0.275	6.223253884037471e-13	0	PMP22
2.186483140991267e-17	-0.0977445927525887	0.135	0.193	6.273020131503945e-13	0	CRY1
2.2418796593625817e-17	-0.10360288885739496	0.136	0.192	6.431952742711247e-13	0	SUCO
2.2978491016451566e-17	-0.13128228347047732	0.218	0.284	6.592529072619954e-13	0	TSPAN5
2.4261136769167824e-17	-0.09524671049330752	0.115	0.17	6.960520139074249e-13	0	GON7
2.4399795354277035e-17	-0.07187755950568639	0.062	0.107	7.000301287142081e-13	0	FBXL2
2.4599858512466336e-17	0.12257635617050489	0.507	0.44	7.057699407226592e-13	0	PABPC4
2.4807807974187535e-17	-0.07799002843742561	0.11	0.165	7.117360107794404e-13	0	SECISBP2L
2.5012406438131937e-17	-0.13827135707861649	0.397	0.458	7.176059407100052e-13	0	FAM50A
2.5896949744775936e-17	-0.0993102714846914	0.126	0.181	7.429834881776216e-13	0	ANKRA2
2.6326796011795963e-17	0.06628628754338983	0.943	0.917	7.553157775784262e-13	0	PRDX6
2.6533882739039627e-17	-0.11297886962279863	0.155	0.212	7.612570957830469e-13	0	PDHX
2.6738052432110067e-17	-0.1414160752305189	0.437	0.498	7.671147242772379e-13	0	HP1BP3
2.7417950794695052e-17	-0.09987603634942172	0.086	0.135	7.86621008299801e-13	0	TSPAN18
2.7497441490726685e-17	-0.12160999023052543	0.25	0.313	7.889015963689485e-13	0	SLC39A3
2.9275553297722196e-17	-0.08688423358356229	0.067	0.112	8.399156241116498e-13	0	CCDC181
3.083296322930614e-17	-0.10918843287133839	0.968	0.98	8.845977150487931e-13	0	GPX4
3.115140701111526e-17	-0.12706992236676495	0.16	0.218	8.937338671488968e-13	0	GLRX
3.1418358725808484e-17	-0.0691766746375411	0.059	0.104	9.013927118434454e-13	0	LOXL3
3.161788061551942e-17	-0.134463248712339	0.299	0.363	9.071169948592522e-13	0	SDHA
3.238498933411373e-17	-0.09484617512090171	0.1	0.151	9.29125343995723e-13	0	MIA2
3.246112945020223e-17	-0.11230425447132741	0.196	0.259	9.31309803926302e-13	0	MZT1
3.30610338359961e-17	-0.08955846738036038	0.132	0.19	9.485210607547282e-13	0	BCL10
3.476559015615126e-17	-0.12442506256182817	0.224	0.286	9.974247815799796e-13	0	CNDP2
3.599651250709674e-17	-0.1349863791693336	0.246	0.308	1.0327399438286055e-12	0	RALB
3.7179705611771115e-17	-0.12170097596633767	0.463	0.53	1.0666857540017133e-12	0	FAM3C
3.7207860163996985e-17	-0.07639161813942597	0.062	0.107	1.0674935081050734e-12	0	RAB30
3.782434768294799e-17	-0.14745393777163351	0.361	0.418	1.0851805350237778e-12	0	COPB1
3.783104039810847e-17	-0.11783066427646982	0.146	0.204	1.085372549021732e-12	0	NNT-AS1
3.89891223748982e-17	0.11435854939524848	0.466	0.398	1.1185979209358293e-12	0	PTRHD1
4.078646487808921e-17	-0.07709639173678981	0.065	0.11	1.1701636773523793e-12	0	KLHDC9
4.0896366860709277e-17	-0.130040125715856	0.412	0.471	1.1733167652337492e-12	0	CMTM6
4.158559221673706e-17	-0.09105727095283941	0.105	0.157	1.1930906406981863e-12	0	SLC35E3
4.18994264779854e-17	-0.13449737922401944	0.242	0.304	1.2020945456534011e-12	0	TSNAX
4.751208768677879e-17	-0.3356748434954674	0.103	0.152	1.3631217957336835e-12	0	STMN4
4.771884756874482e-17	-0.14236758003111916	0.369	0.433	1.369053736747289e-12	0	SEPHS2
5.1321848003648875e-17	-0.06515827747047727	0.057	0.1	1.4724238192246862e-12	0	MPP5
5.140777808502687e-17	-0.10036739276859902	0.181	0.242	1.4748891532594209e-12	0	PLXNB2
5.22118044759505e-17	-0.1058306184610111	0.247	0.313	1.49795667041502e-12	0	STT3B
5.343354806470999e-17	-0.11228478880310577	0.217	0.28	1.5330084939765296e-12	0	GOSR1
5.3567416729895394e-17	-0.303002022675423	0.402	0.443	1.5368491859806988e-12	0	CHPF
5.708714740462995e-17	-0.11206316169040853	0.161	0.219	1.6378302590388332e-12	0	CHPT1
5.732438791318853e-17	-0.09625850761669374	0.998	0.996	1.6446366892293788e-12	0	BEX3
5.789481517648957e-17	-0.0838062899732476	0.096	0.147	1.6610022474134858e-12	0	STK4
6.033909007054781e-17	0.09921803546901659	0.39	0.321	1.7311284941240166e-12	0	DMAC2
6.094171466684024e-17	-0.10639663543037287	0.267	0.335	1.7484177937916463e-12	0	DHRSX
6.209387113488464e-17	-0.13312421926618145	0.422	0.481	1.7814731628598404e-12	0	UBE2A
6.406287433968181e-17	-0.09547113493860127	0.13	0.185	1.8379638648054713e-12	0	AP5M1
6.407815860172261e-17	-0.10272131278392083	0.212	0.275	1.8384023702834215e-12	0	RAMAC
6.464273144499604e-17	-0.10346462991013095	0.133	0.189	1.8545999651569362e-12	0	PURA
6.599324098859727e-17	-0.15064429655580625	0.308	0.369	1.8933460839628557e-12	0	SPAG16
6.616651890036898e-17	-0.11373279755552901	0.249	0.313	1.898317427251586e-12	0	SNAP23
6.630323793790725e-17	-0.14283445638496006	0.436	0.489	1.902239896438559e-12	0	PDHB
6.793418108159764e-17	-0.12921638794651624	0.614	0.667	1.949031655231036e-12	0	SDHC
6.814274647168143e-17	-0.11105038871734024	0.12	0.175	1.9550153962725404e-12	0	STAT1
7.009487908219974e-17	-0.3112311846978165	0.483	0.525	2.0110220808683105e-12	0	FAM162A
7.191327305647827e-17	0.12087630083987766	0.382	0.313	2.0631918039903613e-12	0	TP53I3
7.510654905006734e-17	-0.10608564745878146	0.212	0.274	2.154806892246432e-12	0	TOR1A
7.537500069677103e-17	0.08936437522223206	0.227	0.17	2.1625087699903607e-12	0	ELK1
7.618608986528453e-17	-0.13737394496360927	0.225	0.286	2.1857789182350134e-12	0	LYPLAL1
7.832054734379875e-17	-0.10001161640238818	0.108	0.161	2.247016503293586e-12	0	ST3GAL1
8.089055873650393e-17	-0.12891590121540064	0.96	0.963	2.3207501301502978e-12	0	EID1
8.154875525710933e-17	-0.17082024028637843	0.252	0.313	2.339633788326467e-12	0	FXYD5
8.178605585153789e-17	-0.07181834833078415	0.079	0.127	2.3464419423806222e-12	0	APOOL
8.186790235957524e-17	-0.10549385005051348	0.194	0.256	2.3487901186962135e-12	0	HOOK3
8.251647205533582e-17	0.12461041976288367	0.838	0.795	2.3673975832675846e-12	0	C9orf16
8.271178848550028e-17	-0.11623675858622934	0.229	0.292	2.373001211649003e-12	0	OSBPL8
8.529435914072897e-17	-0.15847420151477326	0.303	0.361	2.4470951637475144e-12	0	DYNC1LI2
8.572876836025383e-17	-0.1526519583118756	0.342	0.401	2.4595583642556823e-12	0	PMVK
8.730432375840628e-17	-0.08499608752747784	0.095	0.146	2.504761048628676e-12	0	PPP2R5B
8.944951892708179e-17	-0.14892494663028355	0.381	0.441	2.5663066980179766e-12	0	SLC39A7
9.062737465598641e-17	-0.09407176539760756	0.144	0.201	2.60009937888025e-12	0	INO80C
9.6080614337855e-17	0.06254112265156386	0.321	0.248	2.75655282535306e-12	0	CREB3L1
9.909221763993038e-17	-0.12573812765163422	0.327	0.39	2.8429557240896027e-12	0	UBE2K
9.976636656059526e-17	-0.10633849064183293	0.191	0.252	2.8622970566234783e-12	0	ACP2
1.0199523495762112e-16	-0.10990247487669347	0.618	0.681	2.92624329093415e-12	0	PPP1R15A
1.0878663284927104e-16	0.10253094183764322	0.757	0.68	3.1210884964455863e-12	0	RAB13
1.090473514850556e-16	-0.1029433851128882	0.193	0.254	3.1285685141062452e-12	0	EBAG9
1.1194549095051993e-16	0.06094567032012854	0.789	0.69	3.211716135370417e-12	0	EMP3
1.2011831586280136e-16	-0.08080959717711841	0.091	0.141	3.446194482103771e-12	0	BAG5
1.2141304788196475e-16	-0.07095706307279623	0.067	0.112	3.4833403437335686e-12	0	UHMK1
1.236910362052404e-16	-0.10117795390320511	0.163	0.223	3.5486958287283474e-12	0	CYB5D2
1.2545541990263618e-16	-0.1090465345901554	0.279	0.346	3.599315997006632e-12	0	BCAR1
1.2935911845839918e-16	-0.09200311756908675	0.147	0.204	3.711313108571472e-12	0	SLC30A7
1.3251006797945287e-16	0.0917258649173544	0.288	0.225	3.801713850330503e-12	0	NOA1
1.3411722105961994e-16	-0.0887045206064714	0.058	0.101	3.847823072200496e-12	0	GRAMD2B
1.4170538267789687e-16	-0.06817256513885787	0.069	0.115	4.065527429028861e-12	0	CBWD5
1.4432183959464125e-16	-0.12177633716660297	0.205	0.265	4.140593577970258e-12	0	MOAP1
1.461282204290735e-16	-0.14869358231887014	0.21	0.271	4.192418644110119e-12	0	SLIT3
1.473960345727234e-16	-0.09393240560840219	0.109	0.162	4.228792231891434e-12	0	C17orf58
1.5160327867498235e-16	-0.06751047416599278	0.06	0.103	4.349498065185244e-12	0	WHAMM
1.5196133301166363e-16	-0.15977245731052092	0.119	0.172	4.35977064410463e-12	0	SGK1
[truncated: 57,151 more rows]
